# Supplementary material for: Smart Reaction Templating: A Graph-Based Method for Automated Molecular Dynamics Input Generation
Source: J Chem Inf Model. 2025 Jun 6;65(12):6038–47. doi: 10.1021/acs.jcim.5c00445 (PMC12199293; doi:10.1021/acs.jcim.5c00445)
Supplement: Supplementary file 1 [file ci5c00445_si_001.zip]

Archive with 146 entries (126 files):
- chain_polymerization/
- chain_polymerization/1_buthen.lmp
- chain_polymerization/make_template.sh
- chain_polymerization/octane.lmp
- chain_polymerization/system/
- chain_polymerization/system/1_buthen.data
- chain_polymerization/system/in.init
- chain_polymerization/system/in.masses
- chain_polymerization/system/in.pair
- chain_polymerization/system/in.parm
- chain_polymerization/system/in.reac1_bond
- chain_polymerization/system/in.reac1_data
- chain_polymerization/system/map/
- chain_polymerization/system/map/octane_init_assignment.dat
- chain_polymerization/system/map/octane_init_cost_matrix.dat
- chain_polymerization/system/map/octane_isomorph_align.dat
- chain_polymerization/system/map/octane_lap_align.dat
- chain_polymerization/system/map/octane_path_assignment.dat
- chain_polymerization/system/map/octane_path_cost_matrix.dat
- chain_polymerization/system/map/octane_swap_assignment.dat
- chain_polymerization/system/map/octane_swap_assignment.png
- chain_polymerization/system/map/octane_swap_cost_matrix.dat
- chain_polymerization/system/mol/
- chain_polymerization/system/mol/1_buthen.mol
- chain_polymerization/system/mol/octane.map
- chain_polymerization/system/mol/octane.mol
- chain_polymerization/system/mol/octane_prod.mol
- chain_polymerization/system/mol/octane_reac.mol
- chain_polymerization/system/octane.data
- polyaddition/
- polyaddition/butandiol.lmp
- polyaddition/make_template.sh
- polyaddition/mdi.lmp
- polyaddition/system/
- polyaddition/system/butandiol.data
- polyaddition/system/in.init
- polyaddition/system/in.masses
- polyaddition/system/in.pair
- polyaddition/system/in.parm
- polyaddition/system/in.reac1_bond
- polyaddition/system/in.reac1_data
- polyaddition/system/map/
- polyaddition/system/map/urethane_init_assignment.dat
- polyaddition/system/map/urethane_init_cost_matrix.dat
- polyaddition/system/map/urethane_isomorph_align.dat
- polyaddition/system/map/urethane_lap_align.dat
- polyaddition/system/map/urethane_path_assignment.dat
- polyaddition/system/map/urethane_path_assignment.png
- polyaddition/system/map/urethane_path_cost_matrix.dat
- polyaddition/system/mdi.data
- polyaddition/system/mol/
- polyaddition/system/mol/butandiol.mol
- polyaddition/system/mol/mdi.mol
- polyaddition/system/mol/urethane.map
- polyaddition/system/mol/urethane.mol
- polyaddition/system/mol/urethane_prod.mol
- polyaddition/system/mol/urethane_reac.mol
- polyaddition/system/urethane.data
- polyaddition/urethane.lmp
- polycondensation/
- polycondensation/ht.lmp
- polycondensation/link1.lmp
- polycondensation/make_template.sh
- polycondensation/mpd.lmp
- polycondensation/system/
- polycondensation/system/data.cl_relax
- polycondensation/system/ht.data
- polycondensation/system/in.init
- polycondensation/system/in.masses
- polycondensation/system/in.pair
- polycondensation/system/in.parm
- polycondensation/system/in.reac1_bond
- polycondensation/system/in.reac1_data
- polycondensation/system/link1.data
- polycondensation/system/link1_prod.data
- polycondensation/system/link1_reac.data
- polycondensation/system/log.lammps
- polycondensation/system/map/
- polycondensation/system/map/link1_init_assignment.dat
- polycondensation/system/map/link1_init_cost_matrix.dat
- polycondensation/system/map/link1_isomorph_align.dat
- polycondensation/system/map/link1_lap_align.dat
- polycondensation/system/map/link1_path_assignment.dat
- polycondensation/system/map/link1_path_assignment.png
- polycondensation/system/map/link1_path_cost_matrix.dat
- polycondensation/system/mol/
- polycondensation/system/mol/ht.mol
- polycondensation/system/mol/link1.map
- polycondensation/system/mol/link1.mol
- polycondensation/system/mol/link1_prod.mol
- polycondensation/system/mol/link1_reac.mol
- polycondensation/system/mol/mpd.mol
- polycondensation/system/mpd.data
- polycondensation/system/simulation/
- polycondensation/system/simulation/datafiles/
- polycondensation/system/simulation/datafiles/.gitkeep
- polycondensation/system/simulation/in.cl
- polycondensation/system/simulation/in.cl_relax
- polycondensation/system/simulation/in.genbox
- polycondensation/system/simulation/in.init
- polycondensation/system/simulation/in.init_create
- polycondensation/system/simulation/in.masses
- polycondensation/system/simulation/in.pair
- polycondensation/system/simulation/in.parm
- polycondensation/system/simulation/in.relax
- polycondensation/system/simulation/mol/
- polycondensation/system/simulation/mol/ht.mol
- polycondensation/system/simulation/mol/link1.map
- polycondensation/system/simulation/mol/link1.mol
- polycondensation/system/simulation/mol/link1_prod.mol
- polycondensation/system/simulation/mol/link1_reac.mol
- polycondensation/system/simulation/mol/mpd.mol
- polycondensation/system/simulation/simbox.sh
- polycondensation/system/simulation/traj/
- polycondensation/system/simulation/traj/.gitkeep
- polycondensation/system/system_marked.png
- polycondensation/system/templates.png
- polycondensation_water/
- polycondensation_water/make_template.sh
- polycondensation_water/system/
- polycondensation_water/system/MPD.data
- polycondensation_water/system/TMC.data
- polycondensation_water/system/in.init
- polycondensation_water/system/in.reac1_bond
- polycondensation_water/system/in.reac1_data
- polycondensation_water/system/link1.data
- polycondensation_water/system/map/
- polycondensation_water/system/map/link1+spce_init_assignment.dat
- polycondensation_water/system/map/link1+spce_init_cost_matrix.dat
- polycondensation_water/system/map/link1+spce_isomorph_align.dat
- polycondensation_water/system/map/link1+spce_lap_align.dat
- polycondensation_water/system/map/link1+spce_path_assignment.dat
- polycondensation_water/system/map/link1+spce_path_assignment.png
- polycondensation_water/system/map/link1+spce_path_cost_matrix.dat
- polycondensation_water/system/mol/
- polycondensation_water/system/mol/MPD.mol
- polycondensation_water/system/mol/TMC.mol
- polycondensation_water/system/mol/link1+spce.map
- polycondensation_water/system/mol/link1+spce_prod.mol
- polycondensation_water/system/mol/link1+spce_reac.mol
- polycondensation_water/system/mol/link1.map
- polycondensation_water/system/mol/link1.mol
- polycondensation_water/system/mol/link1_prod.mol
- polycondensation_water/system/mol/link1_reac.mol
- polycondensation_water/system/mol/spce.mol
- polycondensation_water/system/spce.data
