# Supplementary material for: Smart Reaction Templating: A Graph-Based Method for Automated Molecular Dynamics Input Generation
Source: J Chem Inf Model. 2025 Jun 6;65(12):6038–47. doi: 10.1021/acs.jcim.5c00445 (PMC12199293; doi:10.1021/acs.jcim.5c00445)
Supplement: Supplementary file 1 [file ci5c00445_si_001.zip › chain_polymerization/1_buthen.lmp]

LAMMPS Description

     12  atoms
     11  bonds
     18  angles
     19  dihedrals
     0  impropers

     4  atom types
     5  bond types
     8  angle types
     5  dihedral types
     0  improper types

  -50.0 50.00 xlo xhi
  -50.0 50.00 ylo yhi
  -50.0 50.00 zlo zhi

Masses

1 1.008  # ha
2 1.008  # hc
3 12.01  # c2
4 12.01  # c3

Pair Coeffs

       1      0.0150 2.59964245953351
       2      0.0157 2.649532787749369
       3      0.0860 3.3996695084235347
       4      0.1094 3.3996695084235347

Bond Coeffs

       1      569.4 1.3343
       2      326.8 1.5095
       3      343.1 1.0879
       4      300.9 1.5375
       5      330.6 1.0969

Angle Coeffs

       1      64.1 123.63
       2      49.9 120.43
       3      45.9 115.68
       4      38.1 116.90
       5      63.4 111.56
       6      47.0 110.36
       7      46.3 109.80
       8      39.4 107.58

Dihedral Coeffs

       1      1 6.65 2 180.0
       2      1 0.0 2 0.0
       3      1 0.15555555555555556 3 0.0
       4      1 0.15 3 0.0
       5      3 0.38 3 180.0 0.0 2 0.0 1.15 1 0.0

Improper Coeffs


Atoms  # full

1 1 3 -0.484179 1.48 1.12 0.017
2 1 3 -0.161403 2.314 0.092 0.073
3 1 4 0.213298 3.112 -0.281 1.304
4 1 4 -0.19169 4.624 -0.192 1.039
5 1 1 0.1919165 0.928 1.344 -0.893
6 1 1 0.1919165 1.32 1.771 0.873
7 1 1 0.135965 2.452 -0.543 -0.8
8 1 2 -0.014287500000000002 2.858 -1.299 1.609
9 1 2 -0.014287500000000002 2.857 0.378 2.138
10 1 2 0.044251000000000006 4.914 -0.871 0.233
11 1 2 0.044251000000000006 5.183 -0.465 1.937
12 1 2 0.044251000000000006 4.905 0.825 0.754

Bonds

1 1 1 2
2 2 2 3
3 4 3 4
4 3 1 5
5 3 1 6
6 3 2 7
7 5 3 8
8 5 3 9
9 5 4 10
10 5 4 11
11 5 4 12

Angles

1 1 1 2 3
2 2 1 2 7
3 2 2 1 5
4 2 2 1 6
5 3 3 2 7
6 4 5 1 6
7 5 2 3 4
8 6 2 3 8
9 6 2 3 9
10 7 3 4 10
11 7 3 4 11
12 7 3 4 12
13 7 4 3 8
14 7 4 3 9
15 8 8 3 9
16 8 10 4 11
17 8 10 4 12
18 8 11 4 12

Dihedrals

1 1 3 2 1 5
2 1 3 2 1 6
3 1 5 1 2 7
4 1 6 1 2 7
5 2 1 2 3 4
6 2 4 3 2 7
7 2 7 2 3 8
8 2 7 2 3 9
9 3 2 3 4 10
10 3 2 3 4 11
11 3 2 3 4 12
12 4 8 3 4 10
13 4 8 3 4 11
14 4 8 3 4 12
15 4 9 3 4 10
16 4 9 3 4 11
17 4 9 3 4 12
18 5 1 2 3 8
19 5 1 2 3 9
