# Supplementary material for: Smart Reaction Templating: A Graph-Based Method for Automated Molecular Dynamics Input Generation
Source: J Chem Inf Model. 2025 Jun 6;65(12):6038–47. doi: 10.1021/acs.jcim.5c00445 (PMC12199293; doi:10.1021/acs.jcim.5c00445)
Supplement: Supplementary file 1 [file ci5c00445_si_001.zip › chain_polymerization/octane.lmp]

LAMMPS Description

     26  atoms
     25  bonds
     48  angles
     63  dihedrals
     0  impropers

     2  atom types
     2  bond types
     3  angle types
     3  dihedral types
     0  improper types

  -50.0 50.00 xlo xhi
  -50.0 50.00 ylo yhi
  -50.0 50.00 zlo zhi

Masses

1 1.008  # hc
2 12.01  # c3

Pair Coeffs

       1      0.0157 2.649532787749369
       2      0.1094 3.3996695084235347

Bond Coeffs

       1      300.9 1.5375
       2      330.6 1.0969

Angle Coeffs

       1      62.9 111.51
       2      46.3 109.80
       3      39.4 107.58

Dihedral Coeffs

       1      1 0.15 3 0.0
       2      1 0.16 3 0.0
       3      3 0.18 3 0.0 0.25 2 180.0 0.2 1 180.0

Improper Coeffs


Atoms  # full

1 1 2 -0.254738 0.922 0.056 0.033
2 1 2 0.155157 2.462 0.05 0.052
3 1 2 0.0108545 3.003 -0.248 1.467
4 1 2 0.013219 4.546 -0.253 1.485
5 1 2 0.011517 5.088 -0.551 2.899
6 1 2 0.0108545 6.631 -0.556 2.917
7 1 2 0.155157 7.173 -0.855 4.33
8 1 2 -0.254738 8.712 -0.861 4.35
9 1 1 0.05615033333333334 0.558 0.268 -0.976
10 1 1 0.05615033333333334 0.531 0.822 0.706
11 1 1 0.05615033333333334 0.528 -0.914 0.343
12 1 1 -0.02805675 2.83 1.021 -0.287
13 1 1 -0.02805675 2.827 -0.705 -0.648
14 1 1 -0.00395425 2.631 -1.219 1.803
15 1 1 -0.00395425 2.633 0.508 2.165
16 1 1 -0.014035 4.918 0.719 1.149
17 1 1 -0.014035 4.917 -1.008 0.786
18 1 1 -0.014035 4.716 -1.523 3.234
19 1 1 -0.014035 4.718 0.204 3.598
20 1 1 -0.00395425 7.003 0.415 2.582
21 1 1 -0.00395425 7.001 -1.311 2.218
22 1 1 -0.02805675 6.805 -1.827 4.669
23 1 1 -0.02805675 6.807 -0.101 5.032
24 1 1 0.05615033333333334 9.104 -1.626 3.675
25 1 1 0.05615033333333334 9.076 -1.074 5.358
26 1 1 0.05615033333333334 9.106 0.11 4.041

Bonds

1 1 1 2
2 1 2 3
3 1 3 4
4 1 4 5
5 1 5 6
6 1 6 7
7 1 7 8
8 2 1 9
9 2 1 10
10 2 1 11
11 2 2 12
12 2 2 13
13 2 3 14
14 2 3 15
15 2 4 16
16 2 4 17
17 2 5 18
18 2 5 19
19 2 6 20
20 2 6 21
21 2 7 22
22 2 7 23
23 2 8 24
24 2 8 25
25 2 8 26

Angles

1 1 1 2 3
2 1 2 3 4
3 1 3 4 5
4 1 4 5 6
5 1 5 6 7
6 1 6 7 8
7 2 1 2 12
8 2 1 2 13
9 2 2 1 9
10 2 2 1 10
11 2 2 1 11
12 2 2 3 14
13 2 2 3 15
14 2 3 2 12
15 2 3 2 13
16 2 3 4 16
17 2 3 4 17
18 2 4 3 14
19 2 4 3 15
20 2 4 5 18
21 2 4 5 19
22 2 5 4 16
23 2 5 4 17
24 2 5 6 20
25 2 5 6 21
26 2 6 5 18
27 2 6 5 19
28 2 6 7 22
29 2 6 7 23
30 2 7 6 20
31 2 7 6 21
32 2 7 8 24
33 2 7 8 25
34 2 7 8 26
35 2 8 7 22
36 2 8 7 23
37 3 9 1 10
38 3 9 1 11
39 3 10 1 11
40 3 12 2 13
41 3 14 3 15
42 3 16 4 17
43 3 18 5 19
44 3 20 6 21
45 3 22 7 23
46 3 24 8 25
47 3 24 8 26
48 3 25 8 26

Dihedrals

1 1 9 1 2 12
2 1 9 1 2 13
3 1 10 1 2 12
4 1 10 1 2 13
5 1 11 1 2 12
6 1 11 1 2 13
7 1 12 2 3 14
8 1 12 2 3 15
9 1 13 2 3 14
10 1 13 2 3 15
11 1 14 3 4 16
12 1 14 3 4 17
13 1 15 3 4 16
14 1 15 3 4 17
15 1 16 4 5 18
16 1 16 4 5 19
17 1 17 4 5 18
18 1 17 4 5 19
19 1 18 5 6 20
20 1 18 5 6 21
21 1 19 5 6 20
22 1 19 5 6 21
23 1 20 6 7 22
24 1 20 6 7 23
25 1 21 6 7 22
26 1 21 6 7 23
27 1 22 7 8 24
28 1 22 7 8 25
29 1 22 7 8 26
30 1 23 7 8 24
31 1 23 7 8 25
32 1 23 7 8 26
33 2 3 2 1 9
34 2 3 2 1 10
35 2 3 2 1 11
36 2 4 3 2 12
37 2 4 3 2 13
38 2 1 2 3 14
39 2 5 4 3 14
40 2 1 2 3 15
41 2 5 4 3 15
42 2 2 3 4 16
43 2 6 5 4 16
44 2 2 3 4 17
45 2 6 5 4 17
46 2 3 4 5 18
47 2 7 6 5 18
48 2 3 4 5 19
49 2 7 6 5 19
50 2 4 5 6 20
51 2 8 7 6 20
52 2 4 5 6 21
53 2 8 7 6 21
54 2 5 6 7 22
55 2 5 6 7 23
56 2 6 7 8 24
57 2 6 7 8 25
58 2 6 7 8 26
59 3 1 2 3 4
60 3 2 3 4 5
61 3 3 4 5 6
62 3 4 5 6 7
63 3 5 6 7 8
