# Supplementary material for: Smart Reaction Templating: A Graph-Based Method for Automated Molecular Dynamics Input Generation
Source: J Chem Inf Model. 2025 Jun 6;65(12):6038–47. doi: 10.1021/acs.jcim.5c00445 (PMC12199293; doi:10.1021/acs.jcim.5c00445)
Supplement: Supplementary file 1 [file ci5c00445_si_001.zip › chain_polymerization/system/1_buthen.data]

1_buthen data file

12 atoms
11 bonds
18 angles
19 dihedrals
0 impropers

4 atom types
5 bond types
9 angle types
10 dihedral types
0 improper types

-50.0 50.0 xlo xhi
-50.0 50.0 ylo yhi
-50.0 50.0 zlo zhi

Masses

1 12.01
2 12.01
3 1.008
4 1.008

Pair Coeffs

1 0.1094 3.3996695084235347
2 0.086 3.3996695084235347
3 0.0157 2.649532787749369
4 0.015 2.59964245953351

Bond Coeffs

1 569.4 1.3343
2 343.1 1.0879
3 326.8 1.5095
4 300.9 1.5375
5 330.6 1.0969

Angle Coeffs

1 64.1 123.63
2 49.9 120.43
3 63.4 111.56
4 47.0 110.36
5 45.9 115.68
6 46.3 109.80
7 38.1 116.90
8 39.4 107.58
9 62.9 111.51

Dihedral Coeffs

1 1 0.0 2 0.0
2 3 0.38 3 180.0 0.0 2 0.0 1.15 1 0.0
3 1 0.15555555555555556 3 0.0
4 1 6.65 2 180.0
5 1 0.0 2 0.0
6 1 6.65 2 180.0
7 1 0.0 2 0.0
8 1 0.15 3 0.0
9 3 0.18 3 0.0 0.25 2 180.0 0.2 1 180.0
10 1 0.16 3 0.0

Atoms

1 0 2 -0.484179 1.48 1.12 0.017
2 0 2 -0.161403 2.314 0.092 0.073
3 0 1 0.213298 3.112 -0.281 1.304
4 0 1 -0.19169 4.624 -0.192 1.039
5 0 4 0.1919165 0.928 1.344 -0.893
6 0 4 0.1919165 1.32 1.771 0.873
7 0 4 0.135965 2.452 -0.543 -0.8
8 0 3 -0.014287500000000002 2.858 -1.299 1.609
9 0 3 -0.014287500000000002 2.857 0.378 2.138
10 0 3 0.044251000000000006 4.914 -0.871 0.233
11 0 3 0.044251000000000006 5.183 -0.465 1.937
12 0 3 0.044251000000000006 4.905 0.825 0.754

Bonds

1 1 1 2
2 3 2 3
3 4 3 4
4 2 1 5
5 2 1 6
6 2 2 7
7 5 3 8
8 5 3 9
9 5 4 10
10 5 4 11
11 5 4 12

Angles

1 1 1 2 3
2 2 1 2 7
3 2 2 1 5
4 2 2 1 6
5 5 3 2 7
6 7 5 1 6
7 3 2 3 4
8 4 2 3 8
9 4 2 3 9
10 6 3 4 10
11 6 3 4 11
12 6 3 4 12
13 6 4 3 8
14 6 4 3 9
15 8 8 3 9
16 8 10 4 11
17 8 10 4 12
18 8 11 4 12

Dihedrals

1 4 3 2 1 5
2 4 3 2 1 6
3 6 5 1 2 7
4 6 6 1 2 7
5 1 1 2 3 4
6 5 4 3 2 7
7 7 7 2 3 8
8 7 7 2 3 9
9 3 2 3 4 10
10 3 2 3 4 11
11 3 2 3 4 12
12 8 8 3 4 10
13 8 8 3 4 11
14 8 8 3 4 12
15 8 9 3 4 10
16 8 9 3 4 11
17 8 9 3 4 12
18 2 1 2 3 8
19 2 1 2 3 9
