# Supplementary material for: Smart Reaction Templating: A Graph-Based Method for Automated Molecular Dynamics Input Generation
Source: J Chem Inf Model. 2025 Jun 6;65(12):6038–47. doi: 10.1021/acs.jcim.5c00445 (PMC12199293; doi:10.1021/acs.jcim.5c00445)
Supplement: Supplementary file 1 [file ci5c00445_si_001.zip › chain_polymerization/system/in.init]

atom_style      full
units           real
boundary        p p p
bond_style      harmonic
angle_style     harmonic
dihedral_style  fourier
improper_style  cvff

pair_style      lj/cut/coul/long 12.0
kspace_style    pppm 1.0e-4
pair_modify     mix arithmetic
special_bonds   amber
timestep        0.5
