# Supplementary material for: Smart Reaction Templating: A Graph-Based Method for Automated Molecular Dynamics Input Generation
Source: J Chem Inf Model. 2025 Jun 6;65(12):6038–47. doi: 10.1021/acs.jcim.5c00445 (PMC12199293; doi:10.1021/acs.jcim.5c00445)
Supplement: Supplementary file 1 [file ci5c00445_si_001.zip › chain_polymerization/system/in.pair]

pair_coeff 1 1 0.1094 3.3996695084235347
pair_coeff 2 2 0.086 3.3996695084235347
pair_coeff 3 3 0.0157 2.649532787749369
pair_coeff 4 4 0.015 2.59964245953351
