# Supplementary material for: Smart Reaction Templating: A Graph-Based Method for Automated Molecular Dynamics Input Generation
Source: J Chem Inf Model. 2025 Jun 6;65(12):6038–47. doi: 10.1021/acs.jcim.5c00445 (PMC12199293; doi:10.1021/acs.jcim.5c00445)
Supplement: Supplementary file 1 [file ci5c00445_si_001.zip › chain_polymerization/system/in.parm]

bond_coeff 1 569.4 1.3343
bond_coeff 2 343.1 1.0879
bond_coeff 3 326.8 1.5095
bond_coeff 4 300.9 1.5375
bond_coeff 5 330.6 1.0969

angle_coeff 1 64.1 123.63
angle_coeff 2 49.9 120.43
angle_coeff 3 63.4 111.56
angle_coeff 4 47.0 110.36
angle_coeff 5 45.9 115.68
angle_coeff 6 46.3 109.80
angle_coeff 7 38.1 116.90
angle_coeff 8 39.4 107.58
angle_coeff 9 62.9 111.51

dihedral_coeff 1 1 0.0 2 0.0
dihedral_coeff 2 3 0.38 3 180.0 0.0 2 0.0 1.15 1 0.0
dihedral_coeff 3 1 0.15555555555555556 3 0.0
dihedral_coeff 4 1 6.65 2 180.0
dihedral_coeff 5 1 0.0 2 0.0
dihedral_coeff 6 1 6.65 2 180.0
dihedral_coeff 7 1 0.0 2 0.0
dihedral_coeff 8 1 0.15 3 0.0
dihedral_coeff 9 3 0.18 3 0.0 0.25 2 180.0 0.2 1 180.0
dihedral_coeff 10 1 0.16 3 0.0
