# Supplementary material for: Smart Reaction Templating: A Graph-Based Method for Automated Molecular Dynamics Input Generation
Source: J Chem Inf Model. 2025 Jun 6;65(12):6038–47. doi: 10.1021/acs.jcim.5c00445 (PMC12199293; doi:10.1021/acs.jcim.5c00445)
Supplement: Supplementary file 1 [file ci5c00445_si_001.zip › chain_polymerization/system/in.reac1_bond]

include         in.init

variable        numsteps    equal 10000

variable        d_box_init  equal 50.0

region          simbox block -${d_box_init} ${d_box_init} -${d_box_init} ${d_box_init} -${d_box_init} ${d_box_init}

create_box      4 simbox bond/types 5 angle/types 9 dihedral/types 10 improper/types 0 extra/bond/per/atom 99 extra/angle/per/atom 99 extra/dihedral/per/atom 99 extra/improper/per/atom 99 extra/special/per/atom 99 

include         in.masses
include         in.parm
include         in.pair

molecule        mol1 mol/1_buthen.mol
molecule        mol2 mol/1_buthen.mol


##########################################################################################

# create mol1

create_atoms    0 single 0 0 0 mol mol1 12345 

# create mol2

create_atoms    0 single 5 0 5 mol mol2 12345 

##########################################################################################

# prepare simulation

minimize        1.0e-4 1.0e-6 10000 10000
velocity        all create 300.0 12345

reset_timestep  0

##########################################################################################

# define reaction mol

molecule        r1 mol/octane_reac.mol

molecule        p1 mol/octane_prod.mol


##########################################################################################

# run bond/react

fix             rxns all bond/react reset_mol_ids no stabilization yes statted_grp 0.03 &
                react reac1 all 1000 0 5.0 r1 p1 mol/octane.map stabilize_steps 500 rescale_charges yes


fix             1 statted_grp_REACT npt temp 300.0 300.0 $(100.0*dt) iso 1.0 1.0 $(1000.0*dt)

thermo          1000
thermo_style    custom step temp etotal ke pe press f_rxns[*]

run             ${numsteps}

unfix           1
unfix           rxns

thermo_style    custom step temp etotal ke pe press 

write_data      data.linked_reac1 nofix nocoeff
