# Supplementary material for: Smart Reaction Templating: A Graph-Based Method for Automated Molecular Dynamics Input Generation
Source: J Chem Inf Model. 2025 Jun 6;65(12):6038–47. doi: 10.1021/acs.jcim.5c00445 (PMC12199293; doi:10.1021/acs.jcim.5c00445)
Supplement: Supplementary file 1 [file ci5c00445_si_001.zip › chain_polymerization/system/map/octane_init_assignment.dat]

0 1 0 3
1 2 1 4
2 5 4 5
3 6 5 6
4 7 6 14
5 13 3 15
6 14 2 16
7 17 10 17
8 18 11 18
9 19 7 19
-1 -1 -1 20
-1 -1 -1 21
