# Supplementary material for: Smart Reaction Templating: A Graph-Based Method for Automated Molecular Dynamics Input Generation
Source: J Chem Inf Model. 2025 Jun 6;65(12):6038–47. doi: 10.1021/acs.jcim.5c00445 (PMC12199293; doi:10.1021/acs.jcim.5c00445)
Supplement: Supplementary file 1 [file ci5c00445_si_001.zip › chain_polymerization/system/map/octane_init_cost_matrix.dat]

-0.720000 -0.660870 -0.660870 -0.720000 -0.376471 -0.376471 -0.376471 -0.376471 -0.376471 -0.376471 -0.376471 -0.376471
-1.000000 -1.000000 -1.000000 -1.000000 -0.500000 -0.500000 -0.500000 -0.500000 -0.500000 -0.500000 -0.500000 -0.500000
-0.231884 -0.230769 -0.230769 -0.231884 -0.666667 -0.666667 -0.608696 -0.608696 -0.608696 -0.608696 -0.666667 -0.666667
-0.231884 -0.230769 -0.230769 -0.231884 -0.666667 -0.666667 -0.608696 -0.608696 -0.608696 -0.608696 -0.666667 -0.666667
-0.320000 -0.313043 -0.313043 -0.320000 -0.894118 -0.894118 -0.894118 -0.894118 -0.894118 -0.894118 -0.894118 -0.894118
-0.720000 -0.660870 -0.660870 -0.720000 -0.376471 -0.376471 -0.376471 -0.376471 -0.376471 -0.376471 -0.376471 -0.376471
-1.000000 -1.000000 -1.000000 -1.000000 -0.500000 -0.500000 -0.500000 -0.500000 -0.500000 -0.500000 -0.500000 -0.500000
-0.231884 -0.230769 -0.230769 -0.231884 -0.666667 -0.666667 -0.608696 -0.608696 -0.608696 -0.608696 -0.666667 -0.666667
-0.231884 -0.230769 -0.230769 -0.231884 -0.666667 -0.666667 -0.608696 -0.608696 -0.608696 -0.608696 -0.666667 -0.666667
-0.320000 -0.313043 -0.313043 -0.320000 -0.894118 -0.894118 -0.894118 -0.894118 -0.894118 -0.894118 -0.894118 -0.894118
