# Supplementary material for: Smart Reaction Templating: A Graph-Based Method for Automated Molecular Dynamics Input Generation
Source: J Chem Inf Model. 2025 Jun 6;65(12):6038–47. doi: 10.1021/acs.jcim.5c00445 (PMC12199293; doi:10.1021/acs.jcim.5c00445)
Supplement: Supplementary file 1 [file ci5c00445_si_001.zip › chain_polymerization/system/map/octane_lap_align.dat]

set reac0 { 3 4 8 9 10 11 12 1 2 5 6 7 }
set reac1 { 3 4 8 9 10 11 12 1 2 5 6 7 }
set prod0 { 7 8 23 22 24 25 26 2 1 12 13 9 10 11 5 6 18 19 20 4 3 16 17 14 }
