# Supplementary material for: Smart Reaction Templating: A Graph-Based Method for Automated Molecular Dynamics Input Generation
Source: J Chem Inf Model. 2025 Jun 6;65(12):6038–47. doi: 10.1021/acs.jcim.5c00445 (PMC12199293; doi:10.1021/acs.jcim.5c00445)
Supplement: Supplementary file 1 [file ci5c00445_si_001.zip › chain_polymerization/system/map/octane_swap_assignment.dat]

0 1 2 3
1 2 3 4
2 5 8 5
3 6 9 6
4 7 10 14
5 13 1 15
6 14 0 16
7 17 6 17
8 18 7 18
9 19 4 19
-1 -1 -1 20
-1 -1 -1 21
