# Supplementary material for: Smart Reaction Templating: A Graph-Based Method for Automated Molecular Dynamics Input Generation
Source: J Chem Inf Model. 2025 Jun 6;65(12):6038–47. doi: 10.1021/acs.jcim.5c00445 (PMC12199293; doi:10.1021/acs.jcim.5c00445)
Supplement: Supplementary file 1 [file ci5c00445_si_001.zip › chain_polymerization/system/mol/1_buthen.mol]

1_buthen.mol molecule file

12 atoms
11 bonds
18 angles
19 dihedrals
0 impropers

Coords

1 1.48 1.12 0.017
2 2.314 0.092 0.073
3 3.112 -0.281 1.304
4 4.624 -0.192 1.039
5 0.928 1.344 -0.893
6 1.32 1.771 0.873
7 2.452 -0.543 -0.8
8 2.858 -1.299 1.609
9 2.857 0.378 2.138
10 4.914 -0.871 0.233
11 5.183 -0.465 1.937
12 4.905 0.825 0.754

Types

1 2
2 2
3 1
4 1
5 4
6 4
7 4
8 3
9 3
10 3
11 3
12 3

Charges

1 -0.484179
2 -0.161403
3 0.213298
4 -0.19169
5 0.1919165
6 0.1919165
7 0.135965
8 -0.014287500000000002
9 -0.014287500000000002
10 0.044251000000000006
11 0.044251000000000006
12 0.044251000000000006

Bonds

1 1 1 2
2 3 2 3
3 4 3 4
4 2 1 5
5 2 1 6
6 2 2 7
7 5 3 8
8 5 3 9
9 5 4 10
10 5 4 11
11 5 4 12

Angles

1 1 1 2 3
2 2 1 2 7
3 2 2 1 5
4 2 2 1 6
5 5 3 2 7
6 7 5 1 6
7 3 2 3 4
8 4 2 3 8
9 4 2 3 9
10 6 3 4 10
11 6 3 4 11
12 6 3 4 12
13 6 4 3 8
14 6 4 3 9
15 8 8 3 9
16 8 10 4 11
17 8 10 4 12
18 8 11 4 12

Dihedrals

1 4 3 2 1 5
2 4 3 2 1 6
3 6 5 1 2 7
4 6 6 1 2 7
5 1 1 2 3 4
6 5 4 3 2 7
7 7 7 2 3 8
8 7 7 2 3 9
9 3 2 3 4 10
10 3 2 3 4 11
11 3 2 3 4 12
12 8 8 3 4 10
13 8 8 3 4 11
14 8 8 3 4 12
15 8 9 3 4 10
16 8 9 3 4 11
17 8 9 3 4 12
18 2 1 2 3 8
19 2 1 2 3 9
