# Supplementary material for: Smart Reaction Templating: A Graph-Based Method for Automated Molecular Dynamics Input Generation
Source: J Chem Inf Model. 2025 Jun 6;65(12):6038–47. doi: 10.1021/acs.jcim.5c00445 (PMC12199293; doi:10.1021/acs.jcim.5c00445)
Supplement: Supplementary file 1 [file ci5c00445_si_001.zip › chain_polymerization/system/mol/octane.map]

map file 1_buthen+1_buthen reaction

24 equivalences
0 edgeIDs
2 createIDs

InitiatorIDs

5
4

Equivalences

1 1
2 2
3 3
4 4
5 5
6 6
7 7
8 8
9 9
10 10
11 11
12 12
13 13
14 14
15 16
16 17
17 18
18 19
19 20
20 22
21 23
22 24
23 25
24 26

CreateIDs

15
21
