# Supplementary material for: Smart Reaction Templating: A Graph-Based Method for Automated Molecular Dynamics Input Generation
Source: J Chem Inf Model. 2025 Jun 6;65(12):6038–47. doi: 10.1021/acs.jcim.5c00445 (PMC12199293; doi:10.1021/acs.jcim.5c00445)
Supplement: Supplementary file 1 [file ci5c00445_si_001.zip › chain_polymerization/system/mol/octane_prod.mol]

octane.mol molecule file

26 atoms
25 bonds
48 angles
63 dihedrals
0 impropers

Coords

  1  0.922  0.056  0.033
  2  2.462  0.050  0.052
  3  3.003 -0.248  1.467
  4  4.546 -0.253  1.485
  5  5.088 -0.551  2.899
  6  6.631 -0.556  2.917
  7  7.173 -0.855  4.330
  8  8.712 -0.861  4.350
  9  0.558  0.268 -0.976
 10  0.531  0.822  0.706
 11  0.528 -0.914  0.343
 12  2.830  1.021 -0.287
 13  2.827 -0.705 -0.648
 14  2.631 -1.219  1.803
 15  2.633  0.508  2.165
 16  4.918  0.719  1.149
 17  4.917 -1.008  0.786
 18  4.716 -1.523  3.234
 19  4.718  0.204  3.598
 20  7.003  0.415  2.582
 21  7.001 -1.311  2.218
 22  6.805 -1.827  4.669
 23  6.807 -0.101  5.032
 24  9.104 -1.626  3.675
 25  9.076 -1.074  5.358
 26  9.106  0.110  4.041

Types

  1   1
  2   1
  3   1
  4   1
  5   1
  6   1
  7   1
  8   1
  9   3
 10   3
 11   3
 12   3
 13   3
 14   3
 15   3
 16   3
 17   3
 18   3
 19   3
 20   3
 21   3
 22   3
 23   3
 24   3
 25   3
 26   3

Charges

  1 -0.254738
  2  0.155157
  3  0.010854
  4  0.013219
  5  0.011517
  6  0.010854
  7  0.155157
  8 -0.254738
  9  0.056150
 10  0.056150
 11  0.056150
 12 -0.028057
 13 -0.028057
 14 -0.003954
 15 -0.003954
 16 -0.014035
 17 -0.014035
 18 -0.014035
 19 -0.014035
 20 -0.003954
 21 -0.003954
 22 -0.028057
 23 -0.028057
 24  0.056150
 25  0.056150
 26  0.056150

Bonds

1 4 1 2
2 4 2 3
3 4 3 4
4 4 4 5
5 4 5 6
6 4 6 7
7 4 7 8
8 5 1 9
9 5 1 10
10 5 1 11
11 5 2 12
12 5 2 13
13 5 3 14
14 5 3 15
15 5 4 16
16 5 4 17
17 5 5 18
18 5 5 19
19 5 6 20
20 5 6 21
21 5 7 22
22 5 7 23
23 5 8 24
24 5 8 25
25 5 8 26

Angles

1 9 1 2 3
2 9 2 3 4
3 9 3 4 5
4 9 4 5 6
5 9 5 6 7
6 9 6 7 8
7 6 1 2 12
8 6 1 2 13
9 6 2 1 9
10 6 2 1 10
11 6 2 1 11
12 6 2 3 14
13 6 2 3 15
14 6 3 2 12
15 6 3 2 13
16 6 3 4 16
17 6 3 4 17
18 6 4 3 14
19 6 4 3 15
20 6 4 5 18
21 6 4 5 19
22 6 5 4 16
23 6 5 4 17
24 6 5 6 20
25 6 5 6 21
26 6 6 5 18
27 6 6 5 19
28 6 6 7 22
29 6 6 7 23
30 6 7 6 20
31 6 7 6 21
32 6 7 8 24
33 6 7 8 25
34 6 7 8 26
35 6 8 7 22
36 6 8 7 23
37 8 9 1 10
38 8 9 1 11
39 8 10 1 11
40 8 12 2 13
41 8 14 3 15
42 8 16 4 17
43 8 18 5 19
44 8 20 6 21
45 8 22 7 23
46 8 24 8 25
47 8 24 8 26
48 8 25 8 26

Dihedrals

1 8 9 1 2 12
2 8 9 1 2 13
3 8 10 1 2 12
4 8 10 1 2 13
5 8 11 1 2 12
6 8 11 1 2 13
7 8 12 2 3 14
8 8 12 2 3 15
9 8 13 2 3 14
10 8 13 2 3 15
11 8 14 3 4 16
12 8 14 3 4 17
13 8 15 3 4 16
14 8 15 3 4 17
15 8 16 4 5 18
16 8 16 4 5 19
17 8 17 4 5 18
18 8 17 4 5 19
19 8 18 5 6 20
20 8 18 5 6 21
21 8 19 5 6 20
22 8 19 5 6 21
23 8 20 6 7 22
24 8 20 6 7 23
25 8 21 6 7 22
26 8 21 6 7 23
27 8 22 7 8 24
28 8 22 7 8 25
29 8 22 7 8 26
30 8 23 7 8 24
31 8 23 7 8 25
32 8 23 7 8 26
33 10 3 2 1 9
34 10 3 2 1 10
35 10 3 2 1 11
36 10 4 3 2 12
37 10 4 3 2 13
38 10 1 2 3 14
39 10 5 4 3 14
40 10 1 2 3 15
41 10 5 4 3 15
42 10 2 3 4 16
43 10 6 5 4 16
44 10 2 3 4 17
45 10 6 5 4 17
46 10 3 4 5 18
47 10 7 6 5 18
48 10 3 4 5 19
49 10 7 6 5 19
50 10 4 5 6 20
51 10 8 7 6 20
52 10 4 5 6 21
53 10 8 7 6 21
54 10 5 6 7 22
55 10 5 6 7 23
56 10 6 7 8 24
57 10 6 7 8 25
58 10 6 7 8 26
59 9 1 2 3 4
60 9 2 3 4 5
61 9 3 4 5 6
62 9 4 5 6 7
63 9 5 6 7 8
