# Supplementary material for: Smart Reaction Templating: A Graph-Based Method for Automated Molecular Dynamics Input Generation
Source: J Chem Inf Model. 2025 Jun 6;65(12):6038–47. doi: 10.1021/acs.jcim.5c00445 (PMC12199293; doi:10.1021/acs.jcim.5c00445)
Supplement: Supplementary file 1 [file ci5c00445_si_001.zip › chain_polymerization/system/mol/octane_reac.mol]

1_buthen+1_buthen.mol molecule file

24 atoms
22 bonds
36 angles
38 dihedrals
0 impropers

Coords

  1  4.624 -0.192  1.039
  2  3.112 -0.281  1.304
  3  2.314  0.092  0.073
  4  1.480  1.120  0.017
  5  1.480  1.120  0.017
  6  2.314  0.092  0.073
  7  3.112 -0.281  1.304
  8  4.624 -0.192  1.039
  9  4.914 -0.871  0.233
 10  5.183 -0.465  1.937
 11  4.905  0.825  0.754
 12  2.858 -1.299  1.609
 13  2.857  0.378  2.138
 14  2.452 -0.543 -0.800
 15  0.928  1.344 -0.893
 16  1.320  1.771  0.873
 17  0.928  1.344 -0.893
 18  1.320  1.771  0.873
 19  2.452 -0.543 -0.800
 20  2.857  0.378  2.138
 21  2.858 -1.299  1.609
 22  4.914 -0.871  0.233
 23  5.183 -0.465  1.937
 24  4.905  0.825  0.754

Types

  1   1
  2   1
  3   2
  4   2
  5   2
  6   2
  7   1
  8   1
  9   3
 10   3
 11   3
 12   3
 13   3
 14   4
 15   4
 16   4
 17   4
 18   4
 19   4
 20   3
 21   3
 22   3
 23   3
 24   3

Charges

  1 -0.191690
  2  0.213298
  3 -0.161403
  4 -0.484179
  5 -0.484179
  6 -0.161403
  7  0.213298
  8 -0.191690
  9  0.044251
 10  0.044251
 11  0.044251
 12 -0.014288
 13 -0.014288
 14  0.135965
 15  0.191916
 16  0.191916
 17  0.191916
 18  0.191916
 19  0.135965
 20 -0.014288
 21 -0.014288
 22  0.044251
 23  0.044251
 24  0.044251

Bonds

1 1 5 6
2 3 6 7
3 4 7 8
4 2 5 17
5 2 5 18
6 2 6 19
7 5 7 21
8 5 7 20
9 5 8 22
10 5 8 23
11 5 8 24
12 1 4 3
13 3 3 2
14 4 2 1
15 2 4 15
16 2 4 16
17 2 3 14
18 5 2 12
19 5 2 13
20 5 1 9
21 5 1 10
22 5 1 11

Angles

1 1 5 6 7
2 2 5 6 19
3 2 6 5 17
4 2 6 5 18
5 5 7 6 19
6 7 17 5 18
7 3 6 7 8
8 4 6 7 21
9 4 6 7 20
10 6 7 8 22
11 6 7 8 23
12 6 7 8 24
13 6 8 7 21
14 6 8 7 20
15 8 21 7 20
16 8 22 8 23
17 8 22 8 24
18 8 23 8 24
19 1 4 3 2
20 2 4 3 14
21 2 3 4 15
22 2 3 4 16
23 5 2 3 14
24 7 15 4 16
25 3 3 2 1
26 4 3 2 12
27 4 3 2 13
28 6 2 1 9
29 6 2 1 10
30 6 2 1 11
31 6 1 2 12
32 6 1 2 13
33 8 12 2 13
34 8 9 1 10
35 8 9 1 11
36 8 10 1 11

Dihedrals

1 4 7 6 5 17
2 4 7 6 5 18
3 6 17 5 6 19
4 6 18 5 6 19
5 1 5 6 7 8
6 5 8 7 6 19
7 7 19 6 7 21
8 7 19 6 7 20
9 3 6 7 8 22
10 3 6 7 8 23
11 3 6 7 8 24
12 8 21 7 8 22
13 8 21 7 8 23
14 8 21 7 8 24
15 8 20 7 8 22
16 8 20 7 8 23
17 8 20 7 8 24
18 2 5 6 7 21
19 2 5 6 7 20
20 4 2 3 4 15
21 4 2 3 4 16
22 6 15 4 3 14
23 6 16 4 3 14
24 1 4 3 2 1
25 5 1 2 3 14
26 7 14 3 2 12
27 7 14 3 2 13
28 3 3 2 1 9
29 3 3 2 1 10
30 3 3 2 1 11
31 8 12 2 1 9
32 8 12 2 1 10
33 8 12 2 1 11
34 8 13 2 1 9
35 8 13 2 1 10
36 8 13 2 1 11
37 2 4 3 2 12
38 2 4 3 2 13
