# Supplementary material for: Smart Reaction Templating: A Graph-Based Method for Automated Molecular Dynamics Input Generation
Source: J Chem Inf Model. 2025 Jun 6;65(12):6038–47. doi: 10.1021/acs.jcim.5c00445 (PMC12199293; doi:10.1021/acs.jcim.5c00445)
Supplement: Supplementary file 1 [file ci5c00445_si_001.zip › chain_polymerization/system/octane.data]

octane data file

26 atoms
25 bonds
48 angles
63 dihedrals
0 impropers

4 atom types
5 bond types
9 angle types
10 dihedral types
0 improper types

-50.0 50.0 xlo xhi
-50.0 50.0 ylo yhi
-50.0 50.0 zlo zhi

Masses

1 12.01
2 12.01
3 1.008
4 1.008

Pair Coeffs

1 0.1094 3.3996695084235347
2 0.086 3.3996695084235347
3 0.0157 2.649532787749369
4 0.015 2.59964245953351

Bond Coeffs

1 569.4 1.3343
2 343.1 1.0879
3 326.8 1.5095
4 300.9 1.5375
5 330.6 1.0969

Angle Coeffs

1 64.1 123.63
2 49.9 120.43
3 63.4 111.56
4 47.0 110.36
5 45.9 115.68
6 46.3 109.80
7 38.1 116.90
8 39.4 107.58
9 62.9 111.51

Dihedral Coeffs

1 1 0.0 2 0.0
2 3 0.38 3 180.0 0.0 2 0.0 1.15 1 0.0
3 1 0.15555555555555556 3 0.0
4 1 6.65 2 180.0
5 1 0.0 2 0.0
6 1 6.65 2 180.0
7 1 0.0 2 0.0
8 1 0.15 3 0.0
9 3 0.18 3 0.0 0.25 2 180.0 0.2 1 180.0
10 1 0.16 3 0.0

Atoms

1 0 1 -0.254738 0.922 0.056 0.033
2 0 1 0.155157 2.462 0.05 0.052
3 0 1 0.0108545 3.003 -0.248 1.467
4 0 1 0.013219 4.546 -0.253 1.485
5 0 1 0.011517 5.088 -0.551 2.899
6 0 1 0.0108545 6.631 -0.556 2.917
7 0 1 0.155157 7.173 -0.855 4.33
8 0 1 -0.254738 8.712 -0.861 4.35
9 0 3 0.05615033333333334 0.558 0.268 -0.976
10 0 3 0.05615033333333334 0.531 0.822 0.706
11 0 3 0.05615033333333334 0.528 -0.914 0.343
12 0 3 -0.02805675 2.83 1.021 -0.287
13 0 3 -0.02805675 2.827 -0.705 -0.648
14 0 3 -0.00395425 2.631 -1.219 1.803
15 0 3 -0.00395425 2.633 0.508 2.165
16 0 3 -0.014035 4.918 0.719 1.149
17 0 3 -0.014035 4.917 -1.008 0.786
18 0 3 -0.014035 4.716 -1.523 3.234
19 0 3 -0.014035 4.718 0.204 3.598
20 0 3 -0.00395425 7.003 0.415 2.582
21 0 3 -0.00395425 7.001 -1.311 2.218
22 0 3 -0.02805675 6.805 -1.827 4.669
23 0 3 -0.02805675 6.807 -0.101 5.032
24 0 3 0.05615033333333334 9.104 -1.626 3.675
25 0 3 0.05615033333333334 9.076 -1.074 5.358
26 0 3 0.05615033333333334 9.106 0.11 4.041

Bonds

1 4 1 2
2 4 2 3
3 4 3 4
4 4 4 5
5 4 5 6
6 4 6 7
7 4 7 8
8 5 1 9
9 5 1 10
10 5 1 11
11 5 2 12
12 5 2 13
13 5 3 14
14 5 3 15
15 5 4 16
16 5 4 17
17 5 5 18
18 5 5 19
19 5 6 20
20 5 6 21
21 5 7 22
22 5 7 23
23 5 8 24
24 5 8 25
25 5 8 26

Angles

1 9 1 2 3
2 9 2 3 4
3 9 3 4 5
4 9 4 5 6
5 9 5 6 7
6 9 6 7 8
7 6 1 2 12
8 6 1 2 13
9 6 2 1 9
10 6 2 1 10
11 6 2 1 11
12 6 2 3 14
13 6 2 3 15
14 6 3 2 12
15 6 3 2 13
16 6 3 4 16
17 6 3 4 17
18 6 4 3 14
19 6 4 3 15
20 6 4 5 18
21 6 4 5 19
22 6 5 4 16
23 6 5 4 17
24 6 5 6 20
25 6 5 6 21
26 6 6 5 18
27 6 6 5 19
28 6 6 7 22
29 6 6 7 23
30 6 7 6 20
31 6 7 6 21
32 6 7 8 24
33 6 7 8 25
34 6 7 8 26
35 6 8 7 22
36 6 8 7 23
37 8 9 1 10
38 8 9 1 11
39 8 10 1 11
40 8 12 2 13
41 8 14 3 15
42 8 16 4 17
43 8 18 5 19
44 8 20 6 21
45 8 22 7 23
46 8 24 8 25
47 8 24 8 26
48 8 25 8 26

Dihedrals

1 8 9 1 2 12
2 8 9 1 2 13
3 8 10 1 2 12
4 8 10 1 2 13
5 8 11 1 2 12
6 8 11 1 2 13
7 8 12 2 3 14
8 8 12 2 3 15
9 8 13 2 3 14
10 8 13 2 3 15
11 8 14 3 4 16
12 8 14 3 4 17
13 8 15 3 4 16
14 8 15 3 4 17
15 8 16 4 5 18
16 8 16 4 5 19
17 8 17 4 5 18
18 8 17 4 5 19
19 8 18 5 6 20
20 8 18 5 6 21
21 8 19 5 6 20
22 8 19 5 6 21
23 8 20 6 7 22
24 8 20 6 7 23
25 8 21 6 7 22
26 8 21 6 7 23
27 8 22 7 8 24
28 8 22 7 8 25
29 8 22 7 8 26
30 8 23 7 8 24
31 8 23 7 8 25
32 8 23 7 8 26
33 10 3 2 1 9
34 10 3 2 1 10
35 10 3 2 1 11
36 10 4 3 2 12
37 10 4 3 2 13
38 10 1 2 3 14
39 10 5 4 3 14
40 10 1 2 3 15
41 10 5 4 3 15
42 10 2 3 4 16
43 10 6 5 4 16
44 10 2 3 4 17
45 10 6 5 4 17
46 10 3 4 5 18
47 10 7 6 5 18
48 10 3 4 5 19
49 10 7 6 5 19
50 10 4 5 6 20
51 10 8 7 6 20
52 10 4 5 6 21
53 10 8 7 6 21
54 10 5 6 7 22
55 10 5 6 7 23
56 10 6 7 8 24
57 10 6 7 8 25
58 10 6 7 8 26
59 9 1 2 3 4
60 9 2 3 4 5
61 9 3 4 5 6
62 9 4 5 6 7
63 9 5 6 7 8
