# Supplementary material for: Smart Reaction Templating: A Graph-Based Method for Automated Molecular Dynamics Input Generation
Source: J Chem Inf Model. 2025 Jun 6;65(12):6038–47. doi: 10.1021/acs.jcim.5c00445 (PMC12199293; doi:10.1021/acs.jcim.5c00445)
Supplement: Supplementary file 1 [file ci5c00445_si_001.zip › polyaddition/butandiol.lmp]

LAMMPS data file generated with LigParGen (israel.cabezadevaca@yale.edu)

      16 atoms
      15 bonds
      26 angles
      33 dihedrals
      16 atom types
      15 bond types
      26 angle types
      33 dihedral types

   -2.555000    47.445000 xlo xhi
   -1.691000    48.309000 ylo yhi
   -1.302000    48.698000 zlo zhi

Masses

       1     12.011
       2     12.011
       3     12.011
       4     15.999
       5     12.011
       6     15.999
       7      1.008
       8      1.008
       9      1.008
      10      1.008
      11      1.008
      12      1.008
      13      1.008
      14      1.008
      15      1.008
      16      1.008

Pair Coeffs

       1      0.066  3.5000000
       2      0.066  3.5000000
       3      0.066  3.5000000
       4      0.170  3.1200000
       5      0.066  3.5000000
       6      0.170  3.1200000
       7      0.030  2.5000000
       8      0.030  2.5000000
       9      0.030  2.5000000
      10      0.030  2.5000000
      11      0.030  2.5000000
      12      0.030  2.5000000
      13      0.000  0.0000000
      14      0.030  2.5000000
      15      0.030  2.5000000
      16      0.000  0.0000000

Bond Coeffs

       1   268.0000     1.5290
       2   268.0000     1.5290
       3   320.0000     1.4100
       4   268.0000     1.5290
       5   320.0000     1.4100
       6   340.0000     1.0900
       7   340.0000     1.0900
       8   340.0000     1.0900
       9   340.0000     1.0900
      10   340.0000     1.0900
      11   340.0000     1.0900
      12   553.0000     0.9450
      13   340.0000     1.0900
      14   340.0000     1.0900
      15   553.0000     0.9450

Angle Coeffs

       1     58.350    112.700
       2     50.000    109.500
       3     58.350    112.700
       4     50.000    109.500
       5     37.500    110.700
       6     37.500    110.700
       7     37.500    110.700
       8     37.500    110.700
       9     37.500    110.700
      10     37.500    110.700
      11     55.000    108.500
      12     37.500    110.700
      13     37.500    110.700
      14     55.000    108.500
      15     37.500    110.700
      16     37.500    110.700
      17     35.000    109.500
      18     35.000    109.500
      19     37.500    110.700
      20     37.500    110.700
      21     35.000    109.500
      22     35.000    109.500
      23     33.000    107.800
      24     33.000    107.800
      25     33.000    107.800
      26     33.000    107.800

Dihedral Coeffs

       1     -1.552      0.000      0.000      0.000
       2      1.300     -0.200      0.200      0.000
       3     -1.552      0.000      0.000      0.000
       4      0.000      0.000      0.300      0.000
       5      0.000      0.000      0.300      0.000
       6      0.000      0.000      0.300      0.000
       7      0.000      0.000      0.300      0.000
       8      0.000      0.000      0.300      0.000
       9      0.000      0.000      0.300      0.000
      10     -0.356     -0.174      0.492      0.000
      11      0.000      0.000      0.300      0.000
      12      0.000      0.000      0.300      0.000
      13     -0.356     -0.174      0.492      0.000
      14      0.000      0.000      0.468      0.000
      15      0.000      0.000      0.468      0.000
      16      0.000      0.000      0.468      0.000
      17      0.000      0.000      0.468      0.000
      18      0.000      0.000      0.300      0.000
      19      0.000      0.000      0.300      0.000
      20      0.000      0.000      0.300      0.000
      21      0.000      0.000      0.300      0.000
      22      0.000      0.000      0.300      0.000
      23      0.000      0.000      0.300      0.000
      24      0.000      0.000      0.300      0.000
      25      0.000      0.000      0.300      0.000
      26      0.000      0.000      0.300      0.000
      27      0.000      0.000      0.300      0.000
      28      0.000      0.000      0.300      0.000
      29      0.000      0.000      0.300      0.000
      30      0.000      0.000      0.352      0.000
      31      0.000      0.000      0.352      0.000
      32      0.000      0.000      0.352      0.000
      33      0.000      0.000      0.352      0.000

Atoms

1 1 1 -0.048446 0.73100 -0.72100 0.77900
2 1 2 -0.048446 -0.78800 -0.81300 0.50500
3 1 3 0.2907565 1.59000 -0.35300 -0.43900
4 1 4 -0.695583 1.38300 1.00600 -0.74100
5 1 5 0.2907565 -1.47200 0.45400 -0.04100
6 1 6 -0.695583 -1.01100 1.60200 0.64600
7 1 7 0.02028375 -0.98700 -1.64300 -0.17500
8 1 8 0.02028375 -1.27500 -1.08500 1.44300
9 1 9 0.02028375 0.92400 -0.02300 1.59700
10 1 10 0.02028375 1.06400 -1.69100 1.15100
11 1 11 -0.00588775 2.65000 -0.50600 -0.22700
12 1 12 -0.00588775 1.34000 -0.97200 -1.30200
13 1 13 0.42448 0.59400 1.28100 -0.27100
14 1 14 -0.00588775 -2.55500 0.36900 0.06600
15 1 15 -0.00588775 -1.27400 0.56800 -1.10900
16 1 16 0.42448 -1.58100 2.33500 0.44900

Bonds

     1      1      2      1
     2      2      3      1
     3      3      4      3
     4      4      5      2
     5      5      6      5
     6      6      7      2
     7      7      8      2
     8      8      9      1
     9      9     10      1
    10     10     11      3
    11     11     12      3
    12     12     13      4
    13     13     14      5
    14     14     15      5
    15     15     16      6

Angles

     1      1      3      1      2
     2      2      4      3      1
     3      3      5      2      1
     4      4      6      5      2
     5      5      7      2      1
     6      6      8      2      1
     7      7      9      1      2
     8      8     10      1      2
     9      9     11      3      1
    10     10     12      3      1
    11     11     13      4      3
    12     12     14      5      2
    13     13     15      5      2
    14     14     16      6      5
    15     15      9      1      3
    16     16     10      1      3
    17     17     11      3      4
    18     18     12      3      4
    19     19      7      2      5
    20     20      8      2      5
    21     21     14      5      6
    22     22     15      5      6
    23     23      8      2      7
    24     24     10      1      9
    25     25     12      3     11
    26     26     15      5     14

Dihedrals

     1      1      4      3      1      2
     2      2      5      2      1      3
     3      3      6      5      2      1
     4      4      7      2      1      3
     5      5      8      2      1      3
     6      6      9      1      2      5
     7      7     10      1      2      5
     8      8     11      3      1      2
     9      9     12      3      1      2
    10     10     13      4      3      1
    11     11     14      5      2      1
    12     12     15      5      2      1
    13     13     16      6      5      2
    14     14      9      1      3      4
    15     15     10      1      3      4
    16     16      7      2      5      6
    17     17      8      2      5      6
    18     18      9      1      2      7
    19     19     10      1      2      7
    20     20     14      5      2      7
    21     21     15      5      2      7
    22     22      9      1      2      8
    23     23     10      1      2      8
    24     24     14      5      2      8
    25     25     15      5      2      8
    26     26     11      3      1      9
    27     27     12      3      1      9
    28     28     11      3      1     10
    29     29     12      3      1     10
    30     30     13      4      3     11
    31     31     13      4      3     12
    32     32     16      6      5     14
    33     33     16      6      5     15
