# Supplementary material for: Smart Reaction Templating: A Graph-Based Method for Automated Molecular Dynamics Input Generation
Source: J Chem Inf Model. 2025 Jun 6;65(12):6038–47. doi: 10.1021/acs.jcim.5c00445 (PMC12199293; doi:10.1021/acs.jcim.5c00445)
Supplement: Supplementary file 1 [file ci5c00445_si_001.zip › polyaddition/mdi.lmp]

LAMMPS data file generated with LigParGen (israel.cabezadevaca@yale.edu)

      29 atoms
      30 bonds
      46 angles
      66 dihedrals
      12 impropers

      29 atom types
      30 bond types
      46 angle types
      66 dihedral types
      12 improper types

   -6.491000    43.509000 xlo xhi
   -2.729000    47.271000 ylo yhi
   -2.396000    47.604000 zlo zhi

Masses

       1     12.011
       2     12.011
       3     12.011
       4     12.011
       5     12.011
       6     12.011
       7     12.011
       8     14.007
       9     12.011
      10     15.999
      11     12.011
      12     12.011
      13     12.011
      14     12.011
      15     12.011
      16     12.011
      17     14.007
      18     12.011
      19     15.999
      20      1.008
      21      1.008
      22      1.008
      23      1.008
      24      1.008
      25      1.008
      26      1.008
      27      1.008
      28      1.008
      29      1.008

Pair Coeffs

       1      0.070  3.5500000
       2      0.066  3.5000000
       3      0.076  3.5500000
       4      0.076  3.5500000
       5      0.070  3.5500000
       6      0.076  3.5500000
       7      0.076  3.5500000
       8      0.170  3.2500000
       9      0.066  3.3000000
      10      0.210  2.9600000
      11      0.070  3.5500000
      12      0.076  3.5500000
      13      0.076  3.5500000
      14      0.070  3.5500000
      15      0.076  3.5500000
      16      0.076  3.5500000
      17      0.170  3.2500000
      18      0.066  3.3000000
      19      0.210  2.9600000
      20      0.030  2.4200000
      21      0.030  2.4200000
      22      0.030  2.4200000
      23      0.030  2.4200000
      24      0.030  2.5000000
      25      0.030  2.5000000
      26      0.030  2.4200000
      27      0.030  2.4200000
      28      0.030  2.4200000
      29      0.030  2.4200000

Bond Coeffs

       1   317.0000     1.5100
       2   427.0000     1.4330
       3   385.0000     1.4600
       4   410.0000     1.4440
       5   410.0000     1.4440
       6   385.0000     1.4600
       7   457.0000     1.3580
       8   396.2100     1.2700
       9   700.0000     1.1710
      10   317.0000     1.5100
      11   427.0000     1.4330
      12   385.0000     1.4600
      13   410.0000     1.4440
      14   410.0000     1.4440
      15   385.0000     1.4600
      16   457.0000     1.3580
      17   396.2100     1.2700
      18   700.0000     1.1710
      19   340.0000     1.0800
      20   340.0000     1.0800
      21   340.0000     1.0800
      22   340.0000     1.0800
      23   340.0000     1.0900
      24   340.0000     1.0900
      25   340.0000     1.0800
      26   340.0000     1.0800
      27   340.0000     1.0800
      28   340.0000     1.0800
      29   427.0000     1.4330
      30   427.0000     1.4330

Angle Coeffs

       1     65.840    118.960
       2     85.000    117.000
       3     85.000    121.700
       4     70.050    117.410
       5     85.000    121.700
       6     70.050    117.410
       7     80.290    117.310
       8    160.000    180.000
       9     40.000    109.500
      10     65.840    118.960
      11     85.000    117.000
      12     85.000    121.700
      13     70.050    117.410
      14     85.000    121.700
      15     70.050    117.410
      16     80.290    117.310
      17    160.000    180.000
      18     46.900    116.800
      19     35.000    120.000
      20     35.000    119.700
      21     35.000    120.000
      22     35.000    109.500
      23     35.000    109.500
      24     46.900    116.800
      25     35.000    120.000
      26     35.000    119.700
      27     35.000    120.000
      28     65.840    118.960
      29     65.840    118.960
      30     35.000    120.000
      31     35.000    119.700
      32     70.050    117.410
      33     35.000    120.000
      34     35.000    109.500
      35     35.000    109.500
      36     65.840    118.960
      37     35.000    120.000
      38     35.000    119.700
      39     70.050    117.410
      40     35.000    120.000
      41     65.840    118.960
      42     46.900    116.800
      43     33.000    107.800
      44     46.900    116.800
      45     85.000    117.000
      46     85.000    117.000

Dihedral Coeffs

       1      0.000      3.431      0.000      0.000
       2      0.000      0.000      0.300      0.000
       3      0.000     14.000      0.000      0.000
       4      0.000     14.000      0.000      0.000
       5      0.000      7.000      0.000      0.000
       6      0.000     14.000      0.000      0.000
       7      0.000      4.900      0.000      0.000
       8      0.000      0.150      0.000      0.000
       9      0.000      0.150      0.000      0.000
      10      0.000      3.431      0.000      0.000
      11      0.000      0.000      0.300      0.000
      12      0.000     14.000      0.000      0.000
      13      0.000     14.000      0.000      0.000
      14      0.000      7.000      0.000      0.000
      15      0.000     14.000      0.000      0.000
      16      0.000      4.900      0.000      0.000
      17      0.000      0.000      0.000      0.000
      18      0.000      0.000      0.000      0.000
      19      0.000     14.000      0.000      0.000
      20      0.000      0.000      0.300      0.000
      21      0.000      0.000      0.000      0.000
      22      0.000      0.000      0.000      0.000
      23      0.000      0.000      0.000      0.000
      24      0.000      0.000      0.000      0.000
      25      0.000     14.000      0.000      0.000
      26      0.000      0.000      0.300      0.000
      27      0.000      3.431      0.000      0.000
      28      0.000      0.000      0.000      0.000
      29      0.000      3.431      0.000      0.000
      30      0.000      0.000      0.000      0.000
      31      0.000      3.431      0.000      0.000
      32      0.000      0.000      0.300      0.000
      33      0.000     14.000      0.000      0.000
      34      0.000     14.000      0.000      0.000
      35      0.000      7.000      0.000      0.000
      36      0.000      0.150      0.000      0.000
      37      0.000      0.000      0.000      0.000
      38      0.000      0.000      0.000      0.000
      39      0.000      0.000      0.000      0.000
      40      0.000      0.000      0.000      0.000
      41      0.000      0.000      0.000      0.000
      42      0.000      0.000      0.000      0.000
      43      0.000      0.000      0.000      0.000
      44      0.000      3.431      0.000      0.000
      45      0.000      0.000      0.000      0.000
      46      0.000      3.431      0.000      0.000
      47      0.000      0.000      0.300      0.000
      48      0.000     14.000      0.000      0.000
      49      0.000     14.000      0.000      0.000
      50      0.000      7.000      0.000      0.000
      51      0.000      0.150      0.000      0.000
      52      0.000      0.000      0.000      0.000
      53      0.000      0.000      0.000      0.000
      54      0.000      0.000      0.000      0.000
      55      0.000      0.000      0.000      0.000
      56      0.000      0.000      0.000      0.000
      57      0.000      0.000      0.300      0.000
      58      0.000      0.000      0.000      0.000
      59      0.000      0.000      0.300      0.000
      60      0.000      0.000      0.000      0.000
      61      0.000      0.000      0.300      0.000
      62      0.000      0.000      0.000      0.000
      63      0.000      0.000      0.300      0.000
      64      0.000      0.000      0.300      0.000
      65      0.000      0.000      0.300      0.000
      66      0.000      3.431      0.000      0.000

Improper Coeffs

       1      2.500      -1       2
       2      2.500      -1       2
       3      2.500      -1       2
       4     10.500      -1       2
       5      2.500      -1       2
       6      2.500      -1       2
       7      2.500      -1       2
       8      2.500      -1       2
       9      2.500      -1       2
      10     10.500      -1       2
      11      2.500      -1       2
      12      2.500      -1       2

Atoms

1 1 1 0.164112 1.11600 0.63200 0.70100
2 1 2 -0.223524 -0.25600 1.26800 0.87000
3 1 3 -0.217332 2.15500 1.31600 -0.04500
4 1 4 -0.255874 3.51900 0.76800 -0.07000
5 1 5 0.37381 3.87200 -0.40800 0.68100
6 1 6 -0.255874 2.83700 -1.06800 1.44700
7 1 7 -0.217332 1.46300 -0.53000 1.48900
8 1 8 -0.56757 5.13000 -0.89100 0.66600
9 1 9 0.772692 5.91200 -0.49900 1.61100
10 1 10 -0.462119 6.65300 -0.15800 2.45300
11 1 11 0.164112 -1.34300 0.32100 0.36400
12 1 12 -0.217332 -2.20700 -0.24600 1.38600
13 1 13 -0.255874 -3.19800 -1.27300 1.01500
14 1 14 0.37381 -3.32700 -1.71900 -0.36600
15 1 15 -0.255874 -2.44900 -1.14600 -1.37600
16 1 16 -0.217332 -1.46700 -0.09800 -1.01800
17 1 17 -0.56757 -4.20100 -2.72900 -0.64000
18 1 18 0.772692 -5.39700 -2.34900 -0.93800
19 1 19 -0.462119 -6.49100 -2.03500 -1.21400
20 1 20 0.163973 -2.05000 0.01400 2.42100
21 1 21 0.181468 -3.82900 -1.70200 1.77900
22 1 22 0.181468 -2.51100 -1.49100 -2.39600
23 1 23 0.163973 -0.81300 0.33100 -1.76100
24 1 24 0.086366 -0.26600 2.29200 0.50100
25 1 25 0.086366 -0.45500 1.34500 1.93700
26 1 26 0.163973 1.94400 2.27700 -0.48600
27 1 27 0.181468 4.28400 1.27200 -0.64000
28 1 28 0.181468 3.06600 -1.97100 1.99100
29 1 29 0.163973 0.70000 -1.03100 2.06400

Bonds

     1      1      2      1
     2      2      3      1
     3      3      4      3
     4      4      5      4
     5      5      6      5
     6      6      7      6
     7      7      8      5
     8      8      9      8
     9      9     10      9
    10     10     11      2
    11     11     12     11
    12     12     13     12
    13     13     14     13
    14     14     15     14
    15     15     16     15
    16     16     17     14
    17     17     18     17
    18     18     19     18
    19     19     20     12
    20     20     21     13
    21     21     22     15
    22     22     23     16
    23     23     24      2
    24     24     25      2
    25     25     26      3
    26     26     27      4
    27     27     28      6
    28     28     29      7
    29     29      7      1
    30     30     16     11

Angles

     1      1      3      1      2
     2      2      4      3      1
     3      3      5      4      3
     4      4      6      5      4
     5      5      7      6      5
     6      6      8      5      4
     7      7      9      8      5
     8      8     10      9      8
     9      9     11      2      1
    10     10     12     11      2
    11     11     13     12     11
    12     12     14     13     12
    13     13     15     14     13
    14     14     16     15     14
    15     15     17     14     13
    16     16     18     17     14
    17     17     19     18     17
    18     18     20     12     11
    19     19     21     13     12
    20     20     22     15     14
    21     21     23     16     15
    22     22     24      2      1
    23     23     25      2      1
    24     24     26      3      1
    25     25     27      4      3
    26     26     28      6      5
    27     27     29      7      6
    28     28      7      1      2
    29     29      7      1      3
    30     30     26      3      4
    31     31     27      4      5
    32     32      8      5      6
    33     33     28      6      7
    34     34     24      2     11
    35     35     25      2     11
    36     36     16     11     12
    37     37     20     12     13
    38     38     21     13     14
    39     39     17     14     15
    40     40     22     15     16
    41     41      2     11     16
    42     42     11     16     23
    43     43     25      2     24
    44     44      1      7     29
    45     45      6      7      1
    46     46     15     16     11

Dihedrals

     1      1      4      3      1      2
     2      2      5      4      3      1
     3      3      6      5      4      3
     4      4      7      6      5      4
     5      5      8      5      4      3
     6      6      9      8      5      4
     7      7     10      9      8      5
     8      8     11      2      1      3
     9      9     12     11      2      1
    10     10     13     12     11      2
    11     11     14     13     12     11
    12     12     15     14     13     12
    13     13     16     15     14     13
    14     14     17     14     13     12
    15     15     18     17     14     13
    16     16     19     18     17     14
    17     17     20     12     11      2
    18     18     21     13     12     11
    19     19     22     15     14     13
    20     20     23     16     15     14
    21     21     24      2      1      3
    22     22     25      2      1      3
    23     23     26      3      1      2
    24     24     27      4      3      1
    25     25     28      6      5      4
    26     26     29      7      6      5
    27     27      6      7      1      2
    28     28     29      7      1      2
    29     29      6      7      1      3
    30     30     29      7      1      3
    31     31      7      1      3      4
    32     32     26      3      4      5
    33     33     27      4      5      6
    34     34      9      8      5      6
    35     35      8      5      6      7
    36     36     11      2      1      7
    37     37     24      2      1      7
    38     38     25      2      1      7
    39     39     26      3      1      7
    40     40     27      4      5      8
    41     41     28      6      5      8
    42     42     24      2     11     12
    43     43     25      2     11     12
    44     44     15     16     11     12
    45     45     23     16     11     12
    46     46     16     11     12     13
    47     47     20     12     13     14
    48     48     21     13     14     15
    49     49     18     17     14     15
    50     50     17     14     15     16
    51     51      1      2     11     16
    52     52     24      2     11     16
    53     53     25      2     11     16
    54     54     20     12     11     16
    55     55     21     13     14     17
    56     56     22     15     14     17
    57     57     21     13     12     20
    58     58     11     16     15     22
    59     59     23     16     15     22
    60     60      2     11     16     23
    61     61     27      4      3     26
    62     62      1      7      6     28
    63     63     29      7      6     28
    64     64      5      6      7      1
    65     65     14     15     16     11
    66     66      2     11     16     15

Impropers

     1      1      2      1      3      7
     2      2      1      3      4     26
     3      3      3      4      5     27
     4      4      4      5      6      8
     5      5      5      6      7     28
     6      6      6      7      1     29
     7      7      2     11     12     16
     8      8     11     12     13     20
     9      9     12     13     14     21
    10     10     13     14     15     17
    11     11     14     15     16     22
    12     12     15     16     11     23
