# Supplementary material for: Smart Reaction Templating: A Graph-Based Method for Automated Molecular Dynamics Input Generation
Source: J Chem Inf Model. 2025 Jun 6;65(12):6038–47. doi: 10.1021/acs.jcim.5c00445 (PMC12199293; doi:10.1021/acs.jcim.5c00445)
Supplement: Supplementary file 1 [file ci5c00445_si_001.zip › polyaddition/system/butandiol.data]

butandiol data file

16 atoms
15 bonds
26 angles
33 dihedrals

11 atom types
20 bond types
31 angle types
44 dihedral types
9 improper types

-2.555 47.445 xlo xhi
-1.691 48.309 ylo yhi
-1.302 48.698 zlo zhi

Masses

1 15.999
2 15.999
3 15.999
4 14.007
5 12.011
6 12.011
7 12.011
8 12.011
9 1.008
10 1.008
11 1.008

Pair Coeffs

1 0.21 2.96
2 0.17 3.12
3 0.14 2.9
4 0.17 3.25
5 0.076 3.55
6 0.07 3.55
7 0.066 3.5
8 0.066 3.3
9 0.03 2.5
10 0.03 2.42
11 0.0 0.0

Bond Coeffs

1 317.0000 1.5100
2 427.0000 1.4330
3 340.0000 1.0900
4 385.0000 1.4600
5 340.0000 1.0800
6 410.0000 1.4440
7 457.0000 1.3580
8 396.2100 1.2700
9 700.0000 1.1710
10 268.0000 1.5290
11 320.0000 1.4100
12 553.0000 0.9450
13 469.0000 1.4000
14 367.0000 1.0800
15 427.0000 1.3810
16 490.0000 1.3350
17 434.0000 1.0100
18 570.0000 1.2290
19 214.0000 1.3270
20 320.0000 1.4100

Angle Coeffs

1 40.000 109.500
2 35.000 109.500
3 85.000 117.000
4 46.900 116.800
5 65.840 118.960
6 65.840 118.960
7 85.000 121.700
8 35.000 120.000
9 70.050 117.410
10 70.050 117.410
11 35.000 119.700
12 80.290 117.310
13 160.000 180.000
14 33.000 107.800
15 58.350 112.700
16 37.500 110.700
17 50.000 109.500
18 55.000 108.500
19 35.000 109.500
20 35.000 120.000
21 63.000 120.000
22 70.000 120.000
23 70.000 120.000
24 50.000 121.900
25 35.000 119.800
26 80.000 122.900
27 81.000 111.400
28 83.000 116.900
29 83.000 123.400
30 50.000 109.500
31 35.000 109.500

Dihedral Coeffs

1 0.000 0.150 0.000 0.000
2 0.000 0.000 0.300 0.000
3 0.000 0.000 0.000 0.000
4 0.000 3.431 0.000 0.000
5 0.000 0.000 0.000 0.000
6 0.000 0.000 0.000 0.000
7 0.000 3.431 0.000 0.000
8 0.000 0.000 0.000 0.000
9 0.000 14.000 0.000 0.000
10 0.000 7.000 0.000 0.000
11 0.000 14.000 0.000 0.000
12 0.000 14.000 0.000 0.000
13 0.000 0.000 0.300 0.000
14 0.000 4.900 0.000 0.000
15 0.000 0.000 0.000 0.000
16 0.000 0.000 0.300 0.000
17 -1.552 0.000 0.000 0.000
18 0.000 0.000 0.300 0.000
19 -0.356 -0.174 0.492 0.000
20 1.300 -0.200 0.200 0.000
21 0.000 0.000 0.468 0.000
22 0.000 0.000 0.300 0.000
23 0.000 0.000 0.352 0.000
24 0.000 7.250 0.000 0.000
25 0.000 7.250 0.000 0.000
26 0.000 2.100 0.000 0.000
27 0.000 2.100 0.000 0.000
28 0.000 7.250 0.000 0.000
29 0.000 7.250 0.000 0.000
30 0.000 0.150 0.000 0.000
31 0.000 0.000 0.000 0.000
32 0.000 6.089 0.000 0.000
33 0.000 6.089 0.000 0.000
34 0.000 7.250 0.000 0.000
35 -2.000 5.000 0.000 0.000
36 -1.220 -0.126 0.422 0.000
37 0.000 0.000 0.198 0.000
38 0.000 4.900 0.000 0.000
39 0.000 5.124 0.000 0.000
40 0.000 4.900 0.000 0.000
41 1.711 -0.500 0.663 0.000
42 0.000 0.000 0.468 0.000
43 0.000 7.250 0.000 0.000
44 0.000 7.250 0.000 0.000

Improper Coeffs

1 2.500 -1 2
2 2.500 -1 2
3 2.500 -1 2
4 10.500 -1 2
5 2.500 -1 2
6 2.500 -1 2
7 2.500 -1 2
8 10.500 -1 2
9 2.500 -1 2

Atoms

1 0 7 -0.048446 0.731 -0.721 0.779
2 0 7 -0.048446 -0.788 -0.813 0.505
3 0 7 0.2907565 1.59 -0.353 -0.439
4 0 2 -0.695583 1.383 1.006 -0.741
5 0 7 0.2907565 -1.472 0.454 -0.041
6 0 2 -0.695583 -1.011 1.602 0.646
7 0 9 0.02028375 -0.987 -1.643 -0.175
8 0 9 0.02028375 -1.275 -1.085 1.443
9 0 9 0.02028375 0.924 -0.023 1.597
10 0 9 0.02028375 1.064 -1.691 1.151
11 0 9 -0.00588775 2.65 -0.506 -0.227
12 0 9 -0.00588775 1.34 -0.972 -1.302
13 0 11 0.42448 0.594 1.281 -0.271
14 0 9 -0.00588775 -2.555 0.369 0.066
15 0 9 -0.00588775 -1.274 0.568 -1.109
16 0 11 0.42448 -1.581 2.335 0.449

Bonds

1 10 2 1
2 10 3 1
3 11 4 3
4 10 5 2
5 11 6 5
6 3 7 2
7 3 8 2
8 3 9 1
9 3 10 1
10 3 11 3
11 3 12 3
12 12 13 4
13 3 14 5
14 3 15 5
15 12 16 6

Angles

1 15 3 1 2
2 17 4 3 1
3 15 5 2 1
4 17 6 5 2
5 16 7 2 1
6 16 8 2 1
7 16 9 1 2
8 16 10 1 2
9 16 11 3 1
10 16 12 3 1
11 18 13 4 3
12 16 14 5 2
13 16 15 5 2
14 18 16 6 5
15 16 9 1 3
16 16 10 1 3
17 19 11 3 4
18 19 12 3 4
19 16 7 2 5
20 16 8 2 5
21 19 14 5 6
22 19 15 5 6
23 14 8 2 7
24 14 10 1 9
25 14 12 3 11
26 14 15 5 14

Dihedrals

1 17 4 3 1 2
2 20 5 2 1 3
3 17 6 5 2 1
4 18 7 2 1 3
5 18 8 2 1 3
6 18 9 1 2 5
7 18 10 1 2 5
8 18 11 3 1 2
9 18 12 3 1 2
10 19 13 4 3 1
11 18 14 5 2 1
12 18 15 5 2 1
13 19 16 6 5 2
14 21 9 1 3 4
15 21 10 1 3 4
16 21 7 2 5 6
17 21 8 2 5 6
18 22 9 1 2 7
19 22 10 1 2 7
20 22 14 5 2 7
21 22 15 5 2 7
22 22 9 1 2 8
23 22 10 1 2 8
24 22 14 5 2 8
25 22 15 5 2 8
26 22 11 3 1 9
27 22 12 3 1 9
28 22 11 3 1 10
29 22 12 3 1 10
30 23 13 4 3 11
31 23 13 4 3 12
32 23 16 6 5 14
33 23 16 6 5 15
