# Supplementary material for: Smart Reaction Templating: A Graph-Based Method for Automated Molecular Dynamics Input Generation
Source: J Chem Inf Model. 2025 Jun 6;65(12):6038–47. doi: 10.1021/acs.jcim.5c00445 (PMC12199293; doi:10.1021/acs.jcim.5c00445)
Supplement: Supplementary file 1 [file ci5c00445_si_001.zip › polyaddition/system/in.pair]

pair_coeff 1 1 0.21 2.96
pair_coeff 2 2 0.17 3.12
pair_coeff 3 3 0.14 2.9
pair_coeff 4 4 0.17 3.25
pair_coeff 5 5 0.076 3.55
pair_coeff 6 6 0.07 3.55
pair_coeff 7 7 0.066 3.5
pair_coeff 8 8 0.066 3.3
pair_coeff 9 9 0.03 2.5
pair_coeff 10 10 0.03 2.42
pair_coeff 11 11 0.0 0.0
