# Supplementary material for: Smart Reaction Templating: A Graph-Based Method for Automated Molecular Dynamics Input Generation
Source: J Chem Inf Model. 2025 Jun 6;65(12):6038–47. doi: 10.1021/acs.jcim.5c00445 (PMC12199293; doi:10.1021/acs.jcim.5c00445)
Supplement: Supplementary file 1 [file ci5c00445_si_001.zip › polyaddition/system/in.parm]

bond_coeff 1 317.0000 1.5100
bond_coeff 2 427.0000 1.4330
bond_coeff 3 340.0000 1.0900
bond_coeff 4 385.0000 1.4600
bond_coeff 5 340.0000 1.0800
bond_coeff 6 410.0000 1.4440
bond_coeff 7 457.0000 1.3580
bond_coeff 8 396.2100 1.2700
bond_coeff 9 700.0000 1.1710
bond_coeff 10 268.0000 1.5290
bond_coeff 11 320.0000 1.4100
bond_coeff 12 553.0000 0.9450
bond_coeff 13 469.0000 1.4000
bond_coeff 14 367.0000 1.0800
bond_coeff 15 427.0000 1.3810
bond_coeff 16 490.0000 1.3350
bond_coeff 17 434.0000 1.0100
bond_coeff 18 570.0000 1.2290
bond_coeff 19 214.0000 1.3270
bond_coeff 20 320.0000 1.4100

angle_coeff 1 40.000 109.500
angle_coeff 2 35.000 109.500
angle_coeff 3 85.000 117.000
angle_coeff 4 46.900 116.800
angle_coeff 5 65.840 118.960
angle_coeff 6 65.840 118.960
angle_coeff 7 85.000 121.700
angle_coeff 8 35.000 120.000
angle_coeff 9 70.050 117.410
angle_coeff 10 70.050 117.410
angle_coeff 11 35.000 119.700
angle_coeff 12 80.290 117.310
angle_coeff 13 160.000 180.000
angle_coeff 14 33.000 107.800
angle_coeff 15 58.350 112.700
angle_coeff 16 37.500 110.700
angle_coeff 17 50.000 109.500
angle_coeff 18 55.000 108.500
angle_coeff 19 35.000 109.500
angle_coeff 20 35.000 120.000
angle_coeff 21 63.000 120.000
angle_coeff 22 70.000 120.000
angle_coeff 23 70.000 120.000
angle_coeff 24 50.000 121.900
angle_coeff 25 35.000 119.800
angle_coeff 26 80.000 122.900
angle_coeff 27 81.000 111.400
angle_coeff 28 83.000 116.900
angle_coeff 29 83.000 123.400
angle_coeff 30 50.000 109.500
angle_coeff 31 35.000 109.500

dihedral_coeff 1 0.000 0.150 0.000 0.000
dihedral_coeff 2 0.000 0.000 0.300 0.000
dihedral_coeff 3 0.000 0.000 0.000 0.000
dihedral_coeff 4 0.000 3.431 0.000 0.000
dihedral_coeff 5 0.000 0.000 0.000 0.000
dihedral_coeff 6 0.000 0.000 0.000 0.000
dihedral_coeff 7 0.000 3.431 0.000 0.000
dihedral_coeff 8 0.000 0.000 0.000 0.000
dihedral_coeff 9 0.000 14.000 0.000 0.000
dihedral_coeff 10 0.000 7.000 0.000 0.000
dihedral_coeff 11 0.000 14.000 0.000 0.000
dihedral_coeff 12 0.000 14.000 0.000 0.000
dihedral_coeff 13 0.000 0.000 0.300 0.000
dihedral_coeff 14 0.000 4.900 0.000 0.000
dihedral_coeff 15 0.000 0.000 0.000 0.000
dihedral_coeff 16 0.000 0.000 0.300 0.000
dihedral_coeff 17 -1.552 0.000 0.000 0.000
dihedral_coeff 18 0.000 0.000 0.300 0.000
dihedral_coeff 19 -0.356 -0.174 0.492 0.000
dihedral_coeff 20 1.300 -0.200 0.200 0.000
dihedral_coeff 21 0.000 0.000 0.468 0.000
dihedral_coeff 22 0.000 0.000 0.300 0.000
dihedral_coeff 23 0.000 0.000 0.352 0.000
dihedral_coeff 24 0.000 7.250 0.000 0.000
dihedral_coeff 25 0.000 7.250 0.000 0.000
dihedral_coeff 26 0.000 2.100 0.000 0.000
dihedral_coeff 27 0.000 2.100 0.000 0.000
dihedral_coeff 28 0.000 7.250 0.000 0.000
dihedral_coeff 29 0.000 7.250 0.000 0.000
dihedral_coeff 30 0.000 0.150 0.000 0.000
dihedral_coeff 31 0.000 0.000 0.000 0.000
dihedral_coeff 32 0.000 6.089 0.000 0.000
dihedral_coeff 33 0.000 6.089 0.000 0.000
dihedral_coeff 34 0.000 7.250 0.000 0.000
dihedral_coeff 35 -2.000 5.000 0.000 0.000
dihedral_coeff 36 -1.220 -0.126 0.422 0.000
dihedral_coeff 37 0.000 0.000 0.198 0.000
dihedral_coeff 38 0.000 4.900 0.000 0.000
dihedral_coeff 39 0.000 5.124 0.000 0.000
dihedral_coeff 40 0.000 4.900 0.000 0.000
dihedral_coeff 41 1.711 -0.500 0.663 0.000
dihedral_coeff 42 0.000 0.000 0.468 0.000
dihedral_coeff 43 0.000 7.250 0.000 0.000
dihedral_coeff 44 0.000 7.250 0.000 0.000

improper_coeff 1 2.500 -1 2
improper_coeff 2 2.500 -1 2
improper_coeff 3 2.500 -1 2
improper_coeff 4 10.500 -1 2
improper_coeff 5 2.500 -1 2
improper_coeff 6 2.500 -1 2
improper_coeff 7 2.500 -1 2
improper_coeff 8 10.500 -1 2
improper_coeff 9 2.500 -1 2
