# Supplementary material for: Smart Reaction Templating: A Graph-Based Method for Automated Molecular Dynamics Input Generation
Source: J Chem Inf Model. 2025 Jun 6;65(12):6038–47. doi: 10.1021/acs.jcim.5c00445 (PMC12199293; doi:10.1021/acs.jcim.5c00445)
Supplement: Supplementary file 1 [file ci5c00445_si_001.zip › polyaddition/system/map/urethane_init_assignment.dat]

0 1 9 1
1 3 1 2
2 4 0 3
3 5 2 4
4 6 7 5
5 7 8 6
6 8 3 7
7 9 4 13
8 10 5 14
9 26 10 15
10 27 11 30
11 28 13 31
12 29 14 32
13 33 6 42
14 42 12 43
