# Supplementary material for: Smart Reaction Templating: A Graph-Based Method for Automated Molecular Dynamics Input Generation
Source: J Chem Inf Model. 2025 Jun 6;65(12):6038–47. doi: 10.1021/acs.jcim.5c00445 (PMC12199293; doi:10.1021/acs.jcim.5c00445)
Supplement: Supplementary file 1 [file ci5c00445_si_001.zip › polyaddition/system/map/urethane_init_cost_matrix.dat]

-0.641026 -0.738739 -0.650407 -0.205128 -0.752381 -0.171717 -0.252525 -0.641026 -0.738739 -1.000000 -0.262626 -0.190476 -0.205882 -0.190476 -0.262626
-0.488372 -0.673171 -0.446512 -0.185714 -0.515385 -0.197143 -0.274286 -0.488372 -0.673171 -0.544737 -0.218919 -0.192308 -0.161538 -0.192308 -0.218919
-0.581818 -0.483471 -0.427686 -0.196617 -0.461039 -0.181818 -0.181818 -0.581818 -0.483471 -0.439024 -0.286031 -0.164905 -0.136364 -0.164905 -0.286031
-0.557576 -0.533333 -0.683333 -0.170455 -0.552326 -0.130952 -0.142857 -0.557576 -0.533333 -0.562500 -0.153409 -0.216667 -0.151163 -0.216667 -0.153409
-0.581818 -0.483471 -0.427686 -0.196617 -0.461039 -0.181818 -0.181818 -0.581818 -0.483471 -0.439024 -0.286031 -0.164905 -0.136364 -0.164905 -0.286031
-0.488372 -0.673171 -0.446512 -0.185714 -0.515385 -0.197143 -0.274286 -0.488372 -0.673171 -0.544737 -0.218919 -0.192308 -0.161538 -0.192308 -0.218919
-0.181818 -0.155556 -0.155556 -0.661538 -0.152098 -0.128801 -0.134168 -0.181818 -0.155556 -0.138462 -0.128205 -0.155556 -0.157343 -0.155556 -0.128205
-0.400000 -0.433333 -0.383333 -0.148718 -0.514286 -0.141234 -0.121753 -0.400000 -0.433333 -0.410256 -0.138462 -0.161111 -0.238095 -0.161111 -0.138462
-0.145455 -0.177778 -0.116667 -0.097436 -0.114286 -0.626667 -0.493333 -0.145455 -0.177778 -0.133333 -0.158974 -0.127778 -0.138095 -0.127778 -0.158974
-0.266667 -0.204545 -0.148760 -0.196617 -0.201299 -0.195804 -0.174825 -0.266667 -0.204545 -0.179601 -0.778271 -0.602537 -0.448052 -0.602537 -0.778271
-0.157576 -0.172222 -0.233333 -0.181818 -0.156977 -0.166667 -0.160714 -0.157576 -0.172222 -0.159091 -0.596591 -0.683333 -0.453488 -0.683333 -0.596591
-0.157576 -0.172222 -0.233333 -0.181818 -0.156977 -0.166667 -0.160714 -0.157576 -0.172222 -0.159091 -0.596591 -0.683333 -0.453488 -0.683333 -0.596591
-0.266667 -0.204545 -0.148760 -0.196617 -0.201299 -0.195804 -0.174825 -0.266667 -0.204545 -0.179601 -0.778271 -0.602537 -0.448052 -0.602537 -0.778271
-0.206897 -0.251232 -0.214286 -0.280788 -0.295567 -0.737143 -0.827586 -0.206897 -0.251232 -0.221675 -0.222857 -0.253247 -0.204969 -0.253247 -0.222857
-0.182143 -0.181818 -0.182143 -0.242647 -0.329545 -0.258621 -0.262500 -0.182143 -0.181818 -0.133065 -0.620690 -0.581897 -0.840517 -0.581897 -0.620690
