# Supplementary material for: Smart Reaction Templating: A Graph-Based Method for Automated Molecular Dynamics Input Generation
Source: J Chem Inf Model. 2025 Jun 6;65(12):6038–47. doi: 10.1021/acs.jcim.5c00445 (PMC12199293; doi:10.1021/acs.jcim.5c00445)
Supplement: Supplementary file 1 [file ci5c00445_si_001.zip › polyaddition/system/map/urethane_lap_align.dat]

set reac0 { 2 11 12 13 14 15 16 17 18 19 20 21 22 23 24 25 1 3 4 5 6 7 8 9 10 26 27 28 29 }
set reac1 { 1 2 3 5 6 7 8 9 10 11 12 14 15 16 4 13 }
set prod0 { 16 17 18 19 20 21 22 23 24 25 44 45 26 27 28 29 9 10 8 11 12 37 38 35 36 33 34 39 40 41 15 2 1 3 13 14 4 5 6 30 31 42 43 7 32 }
