# Supplementary material for: Smart Reaction Templating: A Graph-Based Method for Automated Molecular Dynamics Input Generation
Source: J Chem Inf Model. 2025 Jun 6;65(12):6038–47. doi: 10.1021/acs.jcim.5c00445 (PMC12199293; doi:10.1021/acs.jcim.5c00445)
Supplement: Supplementary file 1 [file ci5c00445_si_001.zip › polyaddition/system/mol/butandiol.mol]

butandiol.mol molecule file

16 atoms
15 bonds
26 angles
33 dihedrals

Coords

1 0.731 -0.721 0.779
2 -0.788 -0.813 0.505
3 1.59 -0.353 -0.439
4 1.383 1.006 -0.741
5 -1.472 0.454 -0.041
6 -1.011 1.602 0.646
7 -0.987 -1.643 -0.175
8 -1.275 -1.085 1.443
9 0.924 -0.023 1.597
10 1.064 -1.691 1.151
11 2.65 -0.506 -0.227
12 1.34 -0.972 -1.302
13 0.594 1.281 -0.271
14 -2.555 0.369 0.066
15 -1.274 0.568 -1.109
16 -1.581 2.335 0.449

Types

1 7
2 7
3 7
4 2
5 7
6 2
7 9
8 9
9 9
10 9
11 9
12 9
13 11
14 9
15 9
16 11

Charges

1 -0.048446
2 -0.048446
3 0.2907565
4 -0.695583
5 0.2907565
6 -0.695583
7 0.02028375
8 0.02028375
9 0.02028375
10 0.02028375
11 -0.00588775
12 -0.00588775
13 0.42448
14 -0.00588775
15 -0.00588775
16 0.42448

Bonds

1 10 2 1
2 10 3 1
3 11 4 3
4 10 5 2
5 11 6 5
6 3 7 2
7 3 8 2
8 3 9 1
9 3 10 1
10 3 11 3
11 3 12 3
12 12 13 4
13 3 14 5
14 3 15 5
15 12 16 6

Angles

1 15 3 1 2
2 17 4 3 1
3 15 5 2 1
4 17 6 5 2
5 16 7 2 1
6 16 8 2 1
7 16 9 1 2
8 16 10 1 2
9 16 11 3 1
10 16 12 3 1
11 18 13 4 3
12 16 14 5 2
13 16 15 5 2
14 18 16 6 5
15 16 9 1 3
16 16 10 1 3
17 19 11 3 4
18 19 12 3 4
19 16 7 2 5
20 16 8 2 5
21 19 14 5 6
22 19 15 5 6
23 14 8 2 7
24 14 10 1 9
25 14 12 3 11
26 14 15 5 14

Dihedrals

1 17 4 3 1 2
2 20 5 2 1 3
3 17 6 5 2 1
4 18 7 2 1 3
5 18 8 2 1 3
6 18 9 1 2 5
7 18 10 1 2 5
8 18 11 3 1 2
9 18 12 3 1 2
10 19 13 4 3 1
11 18 14 5 2 1
12 18 15 5 2 1
13 19 16 6 5 2
14 21 9 1 3 4
15 21 10 1 3 4
16 21 7 2 5 6
17 21 8 2 5 6
18 22 9 1 2 7
19 22 10 1 2 7
20 22 14 5 2 7
21 22 15 5 2 7
22 22 9 1 2 8
23 22 10 1 2 8
24 22 14 5 2 8
25 22 15 5 2 8
26 22 11 3 1 9
27 22 12 3 1 9
28 22 11 3 1 10
29 22 12 3 1 10
30 23 13 4 3 11
31 23 13 4 3 12
32 23 16 6 5 14
33 23 16 6 5 15
