# Supplementary material for: Smart Reaction Templating: A Graph-Based Method for Automated Molecular Dynamics Input Generation
Source: J Chem Inf Model. 2025 Jun 6;65(12):6038–47. doi: 10.1021/acs.jcim.5c00445 (PMC12199293; doi:10.1021/acs.jcim.5c00445)
Supplement: Supplementary file 1 [file ci5c00445_si_001.zip › polyaddition/system/mol/mdi.mol]

mdi.mol molecule file

29 atoms
30 bonds
46 angles
66 dihedrals
12 impropers

Coords

1 1.116 0.632 0.701
2 -0.256 1.268 0.87
3 2.155 1.316 -0.045
4 3.519 0.768 -0.07
5 3.872 -0.408 0.681
6 2.837 -1.068 1.447
7 1.463 -0.53 1.489
8 5.13 -0.891 0.666
9 5.912 -0.499 1.611
10 6.653 -0.158 2.453
11 -1.343 0.321 0.364
12 -2.207 -0.246 1.386
13 -3.198 -1.273 1.015
14 -3.327 -1.719 -0.366
15 -2.449 -1.146 -1.376
16 -1.467 -0.098 -1.018
17 -4.201 -2.729 -0.64
18 -5.397 -2.349 -0.938
19 -6.491 -2.035 -1.214
20 -2.05 0.014 2.421
21 -3.829 -1.702 1.779
22 -2.511 -1.491 -2.396
23 -0.813 0.331 -1.761
24 -0.266 2.292 0.501
25 -0.455 1.345 1.937
26 1.944 2.277 -0.486
27 4.284 1.272 -0.64
28 3.066 -1.971 1.991
29 0.7 -1.031 2.064

Types

1 6
2 7
3 5
4 5
5 6
6 5
7 5
8 4
9 8
10 1
11 6
12 5
13 5
14 6
15 5
16 5
17 4
18 8
19 1
20 10
21 10
22 10
23 10
24 9
25 9
26 10
27 10
28 10
29 10

Charges

1 0.164112
2 -0.223524
3 -0.217332
4 -0.255874
5 0.37381
6 -0.255874
7 -0.217332
8 -0.56757
9 0.772692
10 -0.462119
11 0.164112
12 -0.217332
13 -0.255874
14 0.37381
15 -0.255874
16 -0.217332
17 -0.56757
18 0.772692
19 -0.462119
20 0.163973
21 0.181468
22 0.181468
23 0.163973
24 0.086366
25 0.086366
26 0.163973
27 0.181468
28 0.181468
29 0.163973

Bonds

1 1 2 1
2 2 3 1
3 4 4 3
4 6 5 4
5 6 6 5
6 4 7 6
7 7 8 5
8 8 9 8
9 9 10 9
10 1 11 2
11 2 12 11
12 4 13 12
13 6 14 13
14 6 15 14
15 4 16 15
16 7 17 14
17 8 18 17
18 9 19 18
19 5 20 12
20 5 21 13
21 5 22 15
22 5 23 16
23 3 24 2
24 3 25 2
25 5 26 3
26 5 27 4
27 5 28 6
28 5 29 7
29 2 7 1
30 2 16 11

Angles

1 5 3 1 2
2 3 4 3 1
3 7 5 4 3
4 9 6 5 4
5 7 7 6 5
6 10 8 5 4
7 12 9 8 5
8 13 10 9 8
9 1 11 2 1
10 5 12 11 2
11 3 13 12 11
12 7 14 13 12
13 9 15 14 13
14 7 16 15 14
15 10 17 14 13
16 12 18 17 14
17 13 19 18 17
18 4 20 12 11
19 8 21 13 12
20 11 22 15 14
21 8 23 16 15
22 2 24 2 1
23 2 25 2 1
24 4 26 3 1
25 8 27 4 3
26 11 28 6 5
27 8 29 7 6
28 5 7 1 2
29 6 7 1 3
30 8 26 3 4
31 11 27 4 5
32 10 8 5 6
33 8 28 6 7
34 2 24 2 11
35 2 25 2 11
36 6 16 11 12
37 8 20 12 13
38 11 21 13 14
39 10 17 14 15
40 8 22 15 16
41 5 2 11 16
42 4 11 16 23
43 14 25 2 24
44 4 1 7 29
45 3 6 7 1
46 3 15 16 11

Dihedrals

1 4 4 3 1 2
2 2 5 4 3 1
3 9 6 5 4 3
4 9 7 6 5 4
5 10 8 5 4 3
6 12 9 8 5 4
7 14 10 9 8 5
8 1 11 2 1 3
9 1 12 11 2 1
10 4 13 12 11 2
11 2 14 13 12 11
12 9 15 14 13 12
13 9 16 15 14 13
14 10 17 14 13 12
15 12 18 17 14 13
16 14 19 18 17 14
17 5 20 12 11 2
18 3 21 13 12 11
19 11 22 15 14 13
20 13 23 16 15 14
21 6 24 2 1 3
22 6 25 2 1 3
23 5 26 3 1 2
24 3 27 4 3 1
25 11 28 6 5 4
26 13 29 7 6 5
27 4 6 7 1 2
28 5 29 7 1 2
29 7 6 7 1 3
30 8 29 7 1 3
31 7 7 1 3 4
32 13 26 3 4 5
33 11 27 4 5 6
34 12 9 8 5 6
35 10 8 5 6 7
36 1 11 2 1 7
37 6 24 2 1 7
38 6 25 2 1 7
39 8 26 3 1 7
40 15 27 4 5 8
41 15 28 6 5 8
42 6 24 2 11 12
43 6 25 2 11 12
44 7 15 16 11 12
45 8 23 16 11 12
46 7 16 11 12 13
47 13 20 12 13 14
48 11 21 13 14 15
49 12 18 17 14 15
50 10 17 14 15 16
51 1 1 2 11 16
52 6 24 2 11 16
53 6 25 2 11 16
54 8 20 12 11 16
55 15 21 13 14 17
56 15 22 15 14 17
57 16 21 13 12 20
58 3 11 16 15 22
59 16 23 16 15 22
60 5 2 11 16 23
61 16 27 4 3 26
62 3 1 7 6 28
63 16 29 7 6 28
64 2 5 6 7 1
65 2 14 15 16 11
66 4 2 11 16 15

Impropers

1 1 2 1 3 7
2 2 1 3 4 26
3 3 3 4 5 27
4 4 4 5 6 8
5 2 5 6 7 28
6 3 6 7 1 29
7 1 2 11 12 16
8 2 11 12 13 20
9 3 12 13 14 21
10 4 13 14 15 17
11 2 14 15 16 22
12 3 15 16 11 23
