# Supplementary material for: Smart Reaction Templating: A Graph-Based Method for Automated Molecular Dynamics Input Generation
Source: J Chem Inf Model. 2025 Jun 6;65(12):6038–47. doi: 10.1021/acs.jcim.5c00445 (PMC12199293; doi:10.1021/acs.jcim.5c00445)
Supplement: Supplementary file 1 [file ci5c00445_si_001.zip › polyaddition/system/mol/urethane.map]

map file mdi+butandiol reaction

31 equivalences
5 edgeIDs

InitiatorIDs

5
7

EdgeIDs

28
29
11
17
18

Equivalences

1 1
2 2
3 3
4 4
5 5
6 6
7 7
8 8
9 9
10 10
11 11
12 12
13 13
14 14
15 15
16 16
17 17
18 18
19 19
20 20
21 21
22 22
23 23
24 24
25 25
26 26
27 27
28 28
29 29
30 30
31 31
