# Supplementary material for: Smart Reaction Templating: A Graph-Based Method for Automated Molecular Dynamics Input Generation
Source: J Chem Inf Model. 2025 Jun 6;65(12):6038–47. doi: 10.1021/acs.jcim.5c00445 (PMC12199293; doi:10.1021/acs.jcim.5c00445)
Supplement: Supplementary file 1 [file ci5c00445_si_001.zip › polyaddition/system/mol/urethane.mol]

urethane.mol molecule file

45 atoms
46 bonds
76 angles
106 dihedrals
14 impropers

Coords

1 -0.255 -0.578 -0.898
2 -1.569 -0.255 -1.25
3 0.565 0.352 -0.245
4 1.871 -0.052 0.073
5 2.849 0.651 0.714
6 2.798 1.788 1.158
7 3.947 -0.145 0.79
8 5.065 0.435 1.47
9 6.26 -0.513 1.389
10 6.987 -0.486 0.037
11 6.184 -1.005 -1.148
12 5.775 -2.344 -0.913
13 0.047 1.61 0.067
14 -1.277 1.931 -0.245
15 -2.11 0.995 -0.869
16 -3.545 1.337 -1.192
17 -4.548 0.525 -0.403
18 -4.636 0.673 0.99
19 -5.553 -0.073 1.737
20 -6.422 -0.976 1.114
21 -6.334 -1.151 -0.273
22 -5.42 -0.411 -1.03
23 -7.315 -1.745 1.877
24 -8.35 -1.205 2.012
25 -9.389 -0.672 2.152
26 -6.979 -1.872 -0.771
27 -5.379 -0.565 -2.106
28 -3.737 2.402 -1.003
29 -3.694 1.205 -2.272
30 -2.182 -1.0 -1.752
31 0.139 -1.546 -1.196
32 2.156 -0.989 -0.178
33 4.793 0.574 2.524
34 5.319 1.408 1.033
35 5.943 -1.537 1.617
36 6.985 -0.216 2.158
37 7.326 0.534 -0.177
38 7.886 -1.107 0.14
39 6.808 -0.992 -2.047
40 5.301 -0.389 -1.343
41 5.34 -2.655 -1.726
42 0.645 2.363 0.572
43 -1.651 2.919 0.013
44 -3.975 1.364 1.511
45 -5.585 0.048 2.817

Types

1 6
2 6
3 6
4 4
5 6
6 1
7 3
8 7
9 7
10 7
11 7
12 2
13 6
14 6
15 6
16 7
17 6
18 5
19 5
20 6
21 5
22 5
23 4
24 8
25 1
26 10
27 10
28 9
29 9
30 10
31 10
32 11
33 9
34 9
35 9
36 9
37 9
38 9
39 9
40 9
41 11
42 10
43 10
44 10
45 10

Charges

1 -0.299068
2 -0.195567
3 0.386812
4 -0.739675
5 1.065799
6 -0.64319
7 -0.4793
8 0.091065
9 0.083181
10 -0.047603
11 0.324055
12 -0.707072
13 -0.299068
14 -0.195567
15 0.136808
16 -0.229531
17 0.111325
18 -0.187527
19 -0.285842
20 0.422214
21 -0.285842
22 -0.187527
23 -0.609399
24 0.805393
25 -0.475722
26 0.184138
27 0.164796
28 0.093337
29 0.093337
30 0.158426
31 0.191554
32 0.341572
33 0.046948000000000004
34 0.046948000000000004
35 0.009815499999999998
36 0.009815499999999998
37 0.0172895
38 0.0172895
39 -0.031271
40 -0.031271
41 0.429209
42 0.191554
43 0.158426
44 0.164796
45 0.184138

Bonds

1 13 2 1
2 13 3 1
3 15 4 3
4 16 5 4
5 18 6 5
6 19 7 5
7 20 8 7
8 10 9 8
9 10 10 9
10 10 11 10
11 11 12 11
12 13 13 3
13 13 14 13
14 13 15 14
15 1 16 15
16 1 17 16
17 2 18 17
18 4 19 18
19 6 20 19
20 6 21 20
21 4 22 21
22 7 23 20
23 8 24 23
24 9 25 24
25 5 26 21
26 5 27 22
27 3 28 16
28 3 29 16
29 14 30 2
30 14 31 1
31 17 32 4
32 3 33 8
33 3 34 8
34 3 35 9
35 3 36 9
36 3 37 10
37 3 38 10
38 3 39 11
39 3 40 11
40 12 41 12
41 14 42 13
42 14 43 14
43 5 44 18
44 5 45 19
45 13 15 2
46 2 22 17

Angles

1 21 3 1 2
2 22 4 3 1
3 24 5 4 3
4 26 6 5 4
5 27 7 5 4
6 28 8 7 5
7 30 9 8 7
8 15 10 9 8
9 15 11 10 9
10 17 12 11 10
11 21 13 3 1
12 21 14 13 3
13 21 15 14 13
14 23 16 15 14
15 1 17 16 15
16 5 18 17 16
17 3 19 18 17
18 7 20 19 18
19 9 21 20 19
20 7 22 21 20
21 10 23 20 19
22 12 24 23 20
23 13 25 24 23
24 11 26 21 20
25 8 27 22 21
26 2 28 16 15
27 2 29 16 15
28 20 30 2 1
29 20 31 1 2
30 25 32 4 3
31 31 33 8 7
32 31 34 8 7
33 16 35 9 8
34 16 36 9 8
35 16 37 10 9
36 16 38 10 9
37 16 39 11 10
38 16 40 11 10
39 18 41 12 11
40 20 42 13 3
41 20 43 14 13
42 4 44 18 17
43 8 45 19 18
44 20 31 1 3
45 22 13 3 4
46 25 32 4 5
47 29 7 5 6
48 16 33 8 9
49 16 34 8 9
50 16 35 9 10
51 16 36 9 10
52 16 37 10 11
53 16 38 10 11
54 19 39 11 12
55 19 40 11 12
56 20 42 13 14
57 20 43 14 15
58 21 1 2 15
59 20 30 2 15
60 23 2 15 16
61 2 28 16 17
62 2 29 16 17
63 6 22 17 18
64 8 44 18 19
65 11 45 19 20
66 10 23 20 21
67 8 26 21 22
68 5 16 17 22
69 4 17 22 27
70 14 29 16 28
71 14 34 8 33
72 14 36 9 35
73 14 38 10 37
74 14 40 11 39
75 21 14 15 2
76 3 21 22 17

Dihedrals

1 29 4 3 1 2
2 26 5 4 3 1
3 32 6 5 4 3
4 33 7 5 4 3
5 35 8 7 5 4
6 36 9 8 7 5
7 41 10 9 8 7
8 20 11 10 9 8
9 17 12 11 10 9
10 24 13 3 1 2
11 24 14 13 3 1
12 24 15 14 13 3
13 25 16 15 14 13
14 30 17 16 15 14
15 1 18 17 16 15
16 4 19 18 17 16
17 2 20 19 18 17
18 9 21 20 19 18
19 9 22 21 20 19
20 10 23 20 19 18
21 12 24 23 20 19
22 14 25 24 23 20
23 11 26 21 20 19
24 13 27 22 21 20
25 31 28 16 15 14
26 31 29 16 15 14
27 28 30 2 1 3
28 28 31 1 2 15
29 27 32 4 3 1
30 37 33 8 7 5
31 37 34 8 7 5
32 42 35 9 8 7
33 42 36 9 8 7
34 18 37 10 9 8
35 18 38 10 9 8
36 18 39 11 10 9
37 18 40 11 10 9
38 19 41 12 11 10
39 28 42 13 3 1
40 28 43 14 13 3
41 5 44 18 17 16
42 3 45 19 18 17
43 24 15 2 1 3
44 34 31 1 3 4
45 29 14 13 3 4
46 34 42 13 3 4
47 26 13 3 4 5
48 38 32 4 5 6
49 39 8 7 5 6
50 40 32 4 5 7
51 18 33 8 9 10
52 18 34 8 9 10
53 18 35 9 10 11
54 18 36 9 10 11
55 21 37 10 11 12
56 21 38 10 11 12
57 28 31 1 3 13
58 27 32 4 3 13
59 28 42 13 14 15
60 43 43 14 15 16
61 25 1 2 15 16
62 43 30 2 15 16
63 30 2 15 16 17
64 6 28 16 17 18
65 6 29 16 17 18
66 7 21 22 17 18
67 8 27 22 17 18
68 7 22 17 18 19
69 13 44 18 19 20
70 11 45 19 20 21
71 12 24 23 20 21
72 10 23 20 21 22
73 1 15 16 17 22
74 6 28 16 17 22
75 6 29 16 17 22
76 8 44 18 17 22
77 15 45 19 20 23
78 15 26 21 20 23
79 3 17 22 21 26
80 16 27 22 21 26
81 5 16 17 22 27
82 31 2 15 16 28
83 31 2 15 16 29
84 44 31 1 2 30
85 28 14 15 2 30
86 22 35 9 8 33
87 22 36 9 8 33
88 22 35 9 8 34
89 22 36 9 8 34
90 22 37 10 9 35
91 22 38 10 9 35
92 22 37 10 9 36
93 22 38 10 9 36
94 22 39 11 10 37
95 22 40 11 10 37
96 22 39 11 10 38
97 22 40 11 10 38
98 23 41 12 11 39
99 23 41 12 11 40
100 44 43 14 13 42
101 28 2 15 14 43
102 16 45 19 18 44
103 24 13 14 15 2
104 24 1 2 15 14
105 2 20 21 22 17
106 4 16 17 22 21

Impropers

1 5 2 1 3 31
2 5 1 2 15 30
3 6 1 3 4 13
4 7 3 4 5 32
5 8 4 5 6 7
6 5 3 13 14 42
7 5 13 14 15 43
8 9 14 15 2 16
9 1 16 17 18 22
10 2 17 18 19 44
11 3 18 19 20 45
12 4 19 20 21 23
13 2 20 21 22 26
14 3 21 22 17 27
