# Supplementary material for: Smart Reaction Templating: A Graph-Based Method for Automated Molecular Dynamics Input Generation
Source: J Chem Inf Model. 2025 Jun 6;65(12):6038–47. doi: 10.1021/acs.jcim.5c00445 (PMC12199293; doi:10.1021/acs.jcim.5c00445)
Supplement: Supplementary file 1 [file ci5c00445_si_001.zip › polyaddition/system/mol/urethane_prod.mol]

urethane.mol molecule file

31 atoms
31 bonds
52 angles
67 dihedrals
9 impropers

Coords

  1 -0.255 -0.578 -0.898
  2 -1.569 -0.255 -1.250
  3  0.565  0.352 -0.245
  4  1.871 -0.052  0.073
  5  2.849  0.651  0.714
  6  2.798  1.788  1.158
  7  3.947 -0.145  0.790
  8  5.065  0.435  1.470
  9  6.260 -0.513  1.389
 10  6.987 -0.486  0.037
 11  6.184 -1.005 -1.148
 12  0.047  1.610  0.067
 13 -1.277  1.931 -0.245
 14 -2.110  0.995 -0.869
 15 -3.545  1.337 -1.192
 16 -4.548  0.525 -0.403
 17 -4.636  0.673  0.990
 18 -5.420 -0.411 -1.030
 19 -3.737  2.402 -1.003
 20 -3.694  1.205 -2.272
 21 -2.182 -1.000 -1.752
 22  0.139 -1.546 -1.196
 23  2.156 -0.989 -0.178
 24  4.793  0.574  2.524
 25  5.319  1.408  1.033
 26  5.943 -1.537  1.617
 27  6.985 -0.216  2.158
 28  7.326  0.534 -0.177
 29  7.886 -1.107  0.140
 30  0.645  2.363  0.572
 31 -1.651  2.919  0.013

Types

  1   6
  2   6
  3   6
  4   4
  5   6
  6   1
  7   3
  8   7
  9   7
 10   7
 11   7
 12   6
 13   6
 14   6
 15   7
 16   6
 17   5
 18   5
 19   9
 20   9
 21  10
 22  10
 23  11
 24   9
 25   9
 26   9
 27   9
 28   9
 29   9
 30  10
 31  10

Charges

  1 -0.299068
  2 -0.195567
  3  0.386812
  4 -0.739675
  5  1.065799
  6 -0.643190
  7 -0.479300
  8  0.091065
  9  0.083181
 10 -0.047603
 11  0.324055
 12 -0.299068
 13 -0.195567
 14  0.136808
 15 -0.229531
 16  0.111325
 17 -0.187527
 18 -0.187527
 19  0.093337
 20  0.093337
 21  0.158426
 22  0.191554
 23  0.341572
 24  0.046948
 25  0.046948
 26  0.009815
 27  0.009815
 28  0.017289
 29  0.017289
 30  0.191554
 31  0.158426

Bonds

1 13 2 1
2 13 3 1
3 15 4 3
4 16 5 4
5 18 6 5
6 19 7 5
7 20 8 7
8 10 9 8
9 10 10 9
10 10 11 10
11 13 12 3
12 13 13 12
13 13 14 13
14 1 15 14
15 1 16 15
16 2 17 16
17 3 19 15
18 3 20 15
19 14 21 2
20 14 22 1
21 17 23 4
22 3 24 8
23 3 25 8
24 3 26 9
25 3 27 9
26 3 28 10
27 3 29 10
28 14 30 12
29 14 31 13
30 13 14 2
31 2 18 16

Angles

1 21 3 1 2
2 22 4 3 1
3 24 5 4 3
4 26 6 5 4
5 27 7 5 4
6 28 8 7 5
7 30 9 8 7
8 15 10 9 8
9 15 11 10 9
10 21 12 3 1
11 21 13 12 3
12 21 14 13 12
13 23 15 14 13
14 1 16 15 14
15 5 17 16 15
16 2 19 15 14
17 2 20 15 14
18 20 21 2 1
19 20 22 1 2
20 25 23 4 3
21 31 24 8 7
22 31 25 8 7
23 16 26 9 8
24 16 27 9 8
25 16 28 10 9
26 16 29 10 9
27 20 30 12 3
28 20 31 13 12
29 20 22 1 3
30 22 12 3 4
31 25 23 4 5
32 29 7 5 6
33 16 24 8 9
34 16 25 8 9
35 16 26 9 10
36 16 27 9 10
37 16 28 10 11
38 16 29 10 11
39 20 30 12 13
40 20 31 13 14
41 21 1 2 14
42 20 21 2 14
43 23 2 14 15
44 2 19 15 16
45 2 20 15 16
46 6 18 16 17
47 5 15 16 18
48 14 20 15 19
49 14 25 8 24
50 14 27 9 26
51 14 29 10 28
52 21 13 14 2

Dihedrals

1 29 4 3 1 2
2 26 5 4 3 1
3 32 6 5 4 3
4 33 7 5 4 3
5 35 8 7 5 4
6 36 9 8 7 5
7 41 10 9 8 7
8 20 11 10 9 8
9 24 12 3 1 2
10 24 13 12 3 1
11 24 14 13 12 3
12 25 15 14 13 12
13 30 16 15 14 13
14 1 17 16 15 14
15 31 19 15 14 13
16 31 20 15 14 13
17 28 21 2 1 3
18 28 22 1 2 14
19 27 23 4 3 1
20 37 24 8 7 5
21 37 25 8 7 5
22 42 26 9 8 7
23 42 27 9 8 7
24 18 28 10 9 8
25 18 29 10 9 8
26 28 30 12 3 1
27 28 31 13 12 3
28 24 14 2 1 3
29 34 22 1 3 4
30 29 13 12 3 4
31 34 30 12 3 4
32 26 12 3 4 5
33 38 23 4 5 6
34 39 8 7 5 6
35 40 23 4 5 7
36 18 24 8 9 10
37 18 25 8 9 10
38 18 26 9 10 11
39 18 27 9 10 11
40 28 22 1 3 12
41 27 23 4 3 12
42 28 30 12 13 14
43 43 31 13 14 15
44 25 1 2 14 15
45 43 21 2 14 15
46 30 2 14 15 16
47 6 19 15 16 17
48 6 20 15 16 17
49 1 14 15 16 18
50 6 19 15 16 18
51 6 20 15 16 18
52 31 2 14 15 19
53 31 2 14 15 20
54 44 22 1 2 21
55 28 13 14 2 21
56 22 26 9 8 24
57 22 27 9 8 24
58 22 26 9 8 25
59 22 27 9 8 25
60 22 28 10 9 26
61 22 29 10 9 26
62 22 28 10 9 27
63 22 29 10 9 27
64 44 31 13 12 30
65 28 2 14 13 31
66 24 12 13 14 2
67 24 1 2 14 13

Impropers

1 5 2 1 3 22
2 5 1 2 14 21
3 6 1 3 4 12
4 7 3 4 5 23
5 8 4 5 6 7
6 5 3 12 13 30
7 5 12 13 14 31
8 9 13 14 2 15
9 1 15 16 17 18
