# Supplementary material for: Smart Reaction Templating: A Graph-Based Method for Automated Molecular Dynamics Input Generation
Source: J Chem Inf Model. 2025 Jun 6;65(12):6038–47. doi: 10.1021/acs.jcim.5c00445 (PMC12199293; doi:10.1021/acs.jcim.5c00445)
Supplement: Supplementary file 1 [file ci5c00445_si_001.zip › polyaddition/system/mol/urethane_reac.mol]

mdi+butandiol.mol molecule file

31 atoms
30 bonds
48 angles
60 dihedrals
7 impropers

Coords

  1  3.519  0.768 -0.070
  2  2.155  1.316 -0.045
  3  3.872 -0.408  0.681
  4  5.130 -0.891  0.666
  5  5.912 -0.499  1.611
  6  6.653 -0.158  2.453
  7  1.383  1.006 -0.741
  8  1.590 -0.353 -0.439
  9  0.731 -0.721  0.779
 10 -0.788 -0.813  0.505
 11 -1.472  0.454 -0.041
 12  2.837 -1.068  1.447
 13  1.463 -0.530  1.489
 14  1.116  0.632  0.701
 15 -0.256  1.268  0.870
 16 -1.343  0.321  0.364
 17 -2.207 -0.246  1.386
 18 -1.467 -0.098 -1.018
 19 -0.266  2.292  0.501
 20 -0.455  1.345  1.937
 21  1.944  2.277 -0.486
 22  4.284  1.272 -0.640
 23  0.594  1.281 -0.271
 24  2.650 -0.506 -0.227
 25  1.340 -0.972 -1.302
 26  0.924 -0.023  1.597
 27  1.064 -1.691  1.151
 28 -0.987 -1.643 -0.175
 29 -1.275 -1.085  1.443
 30  3.066 -1.971  1.991
 31  0.700 -1.031  2.064

Types

  1   5
  2   5
  3   6
  4   4
  5   8
  6   1
  7   2
  8   7
  9   7
 10   7
 11   7
 12   5
 13   5
 14   6
 15   7
 16   6
 17   5
 18   5
 19   9
 20   9
 21  10
 22  10
 23  11
 24   9
 25   9
 26   9
 27   9
 28   9
 29   9
 30  10
 31  10

Charges

  1 -0.255874
  2 -0.217332
  3  0.373810
  4 -0.567570
  5  0.772692
  6 -0.462119
  7 -0.695583
  8  0.290756
  9 -0.048446
 10 -0.048446
 11  0.290756
 12 -0.255874
 13 -0.217332
 14  0.164112
 15 -0.223524
 16  0.164112
 17 -0.217332
 18 -0.217332
 19  0.086366
 20  0.086366
 21  0.163973
 22  0.181468
 23  0.424480
 24 -0.005888
 25 -0.005888
 26  0.020284
 27  0.020284
 28  0.020284
 29  0.020284
 30  0.181468
 31  0.163973

Bonds

1 1 15 14
2 2 2 14
3 4 1 2
4 6 3 1
5 6 12 3
6 4 13 12
7 7 4 3
8 8 5 4
9 9 6 5
10 1 16 15
11 2 17 16
12 3 19 15
13 3 20 15
14 5 21 2
15 5 22 1
16 5 30 12
17 5 31 13
18 2 13 14
19 2 18 16
20 10 10 9
21 10 8 9
22 11 7 8
23 10 11 10
24 3 28 10
25 3 29 10
26 3 26 9
27 3 27 9
28 3 24 8
29 3 25 8
30 12 23 7

Angles

1 5 2 14 15
2 3 1 2 14
3 7 3 1 2
4 9 12 3 1
5 7 13 12 3
6 10 4 3 1
7 12 5 4 3
8 13 6 5 4
9 1 16 15 14
10 5 17 16 15
11 2 19 15 14
12 2 20 15 14
13 4 21 2 14
14 8 22 1 2
15 11 30 12 3
16 8 31 13 12
17 5 13 14 15
18 6 13 14 2
19 8 21 2 1
20 11 22 1 3
21 10 4 3 12
22 8 30 12 13
23 2 19 15 16
24 2 20 15 16
25 6 18 16 17
26 5 15 16 18
27 14 20 15 19
28 4 14 13 31
29 3 12 13 14
30 15 8 9 10
31 17 7 8 9
32 15 11 10 9
33 16 28 10 9
34 16 29 10 9
35 16 26 9 10
36 16 27 9 10
37 16 24 8 9
38 16 25 8 9
39 18 23 7 8
40 16 26 9 8
41 16 27 9 8
42 19 24 8 7
43 19 25 8 7
44 16 28 10 11
45 16 29 10 11
46 14 29 10 28
47 14 27 9 26
48 14 25 8 24

Dihedrals

1 4 1 2 14 15
2 2 3 1 2 14
3 9 12 3 1 2
4 9 13 12 3 1
5 10 4 3 1 2
6 12 5 4 3 1
7 14 6 5 4 3
8 1 16 15 14 2
9 1 17 16 15 14
10 6 19 15 14 2
11 6 20 15 14 2
12 5 21 2 14 15
13 3 22 1 2 14
14 11 30 12 3 1
15 13 31 13 12 3
16 4 12 13 14 15
17 5 31 13 14 15
18 7 12 13 14 2
19 8 31 13 14 2
20 7 13 14 2 1
21 13 21 2 1 3
22 11 22 1 3 12
23 12 5 4 3 12
24 10 4 3 12 13
25 1 16 15 14 13
26 6 19 15 14 13
27 6 20 15 14 13
28 8 21 2 14 13
29 15 22 1 3 4
30 15 30 12 3 4
31 6 19 15 16 17
32 6 20 15 16 17
33 1 14 15 16 18
34 6 19 15 16 18
35 6 20 15 16 18
36 16 22 1 2 21
37 3 14 13 12 30
38 16 31 13 12 30
39 2 3 12 13 14
40 17 7 8 9 10
41 20 11 10 9 8
42 18 28 10 9 8
43 18 29 10 9 8
44 18 26 9 10 11
45 18 27 9 10 11
46 18 24 8 9 10
47 18 25 8 9 10
48 19 23 7 8 9
49 21 26 9 8 7
50 21 27 9 8 7
51 22 26 9 10 28
52 22 27 9 10 28
53 22 26 9 10 29
54 22 27 9 10 29
55 22 24 8 9 26
56 22 25 8 9 26
57 22 24 8 9 27
58 22 25 8 9 27
59 23 23 7 8 24
60 23 23 7 8 25

Impropers

1 1 15 14 2 13
2 2 14 2 1 21
3 3 2 1 3 22
4 4 1 3 12 4
5 2 3 12 13 30
6 3 12 13 14 31
7 1 15 16 17 18
