# Supplementary material for: Smart Reaction Templating: A Graph-Based Method for Automated Molecular Dynamics Input Generation
Source: J Chem Inf Model. 2025 Jun 6;65(12):6038–47. doi: 10.1021/acs.jcim.5c00445 (PMC12199293; doi:10.1021/acs.jcim.5c00445)
Supplement: Supplementary file 1 [file ci5c00445_si_001.zip › polyaddition/system/urethane.data]

urethane data file

45 atoms
46 bonds
76 angles
106 dihedrals
14 impropers

11 atom types
20 bond types
31 angle types
44 dihedral types
9 improper types

-9.389 40.611 xlo xhi
-2.655 47.345 ylo yhi
-2.272 47.728 zlo zhi

Masses

1 15.999
2 15.999
3 15.999
4 14.007
5 12.011
6 12.011
7 12.011
8 12.011
9 1.008
10 1.008
11 1.008

Pair Coeffs

1 0.21 2.96
2 0.17 3.12
3 0.14 2.9
4 0.17 3.25
5 0.076 3.55
6 0.07 3.55
7 0.066 3.5
8 0.066 3.3
9 0.03 2.5
10 0.03 2.42
11 0.0 0.0

Bond Coeffs

1 317.0000 1.5100
2 427.0000 1.4330
3 340.0000 1.0900
4 385.0000 1.4600
5 340.0000 1.0800
6 410.0000 1.4440
7 457.0000 1.3580
8 396.2100 1.2700
9 700.0000 1.1710
10 268.0000 1.5290
11 320.0000 1.4100
12 553.0000 0.9450
13 469.0000 1.4000
14 367.0000 1.0800
15 427.0000 1.3810
16 490.0000 1.3350
17 434.0000 1.0100
18 570.0000 1.2290
19 214.0000 1.3270
20 320.0000 1.4100

Angle Coeffs

1 40.000 109.500
2 35.000 109.500
3 85.000 117.000
4 46.900 116.800
5 65.840 118.960
6 65.840 118.960
7 85.000 121.700
8 35.000 120.000
9 70.050 117.410
10 70.050 117.410
11 35.000 119.700
12 80.290 117.310
13 160.000 180.000
14 33.000 107.800
15 58.350 112.700
16 37.500 110.700
17 50.000 109.500
18 55.000 108.500
19 35.000 109.500
20 35.000 120.000
21 63.000 120.000
22 70.000 120.000
23 70.000 120.000
24 50.000 121.900
25 35.000 119.800
26 80.000 122.900
27 81.000 111.400
28 83.000 116.900
29 83.000 123.400
30 50.000 109.500
31 35.000 109.500

Dihedral Coeffs

1 0.000 0.150 0.000 0.000
2 0.000 0.000 0.300 0.000
3 0.000 0.000 0.000 0.000
4 0.000 3.431 0.000 0.000
5 0.000 0.000 0.000 0.000
6 0.000 0.000 0.000 0.000
7 0.000 3.431 0.000 0.000
8 0.000 0.000 0.000 0.000
9 0.000 14.000 0.000 0.000
10 0.000 7.000 0.000 0.000
11 0.000 14.000 0.000 0.000
12 0.000 14.000 0.000 0.000
13 0.000 0.000 0.300 0.000
14 0.000 4.900 0.000 0.000
15 0.000 0.000 0.000 0.000
16 0.000 0.000 0.300 0.000
17 -1.552 0.000 0.000 0.000
18 0.000 0.000 0.300 0.000
19 -0.356 -0.174 0.492 0.000
20 1.300 -0.200 0.200 0.000
21 0.000 0.000 0.468 0.000
22 0.000 0.000 0.300 0.000
23 0.000 0.000 0.352 0.000
24 0.000 7.250 0.000 0.000
25 0.000 7.250 0.000 0.000
26 0.000 2.100 0.000 0.000
27 0.000 2.100 0.000 0.000
28 0.000 7.250 0.000 0.000
29 0.000 7.250 0.000 0.000
30 0.000 0.150 0.000 0.000
31 0.000 0.000 0.000 0.000
32 0.000 6.089 0.000 0.000
33 0.000 6.089 0.000 0.000
34 0.000 7.250 0.000 0.000
35 -2.000 5.000 0.000 0.000
36 -1.220 -0.126 0.422 0.000
37 0.000 0.000 0.198 0.000
38 0.000 4.900 0.000 0.000
39 0.000 5.124 0.000 0.000
40 0.000 4.900 0.000 0.000
41 1.711 -0.500 0.663 0.000
42 0.000 0.000 0.468 0.000
43 0.000 7.250 0.000 0.000
44 0.000 7.250 0.000 0.000

Improper Coeffs

1 2.500 -1 2
2 2.500 -1 2
3 2.500 -1 2
4 10.500 -1 2
5 2.500 -1 2
6 2.500 -1 2
7 2.500 -1 2
8 10.500 -1 2
9 2.500 -1 2

Atoms

1 0 6 -0.299068 -0.255 -0.578 -0.898
2 0 6 -0.195567 -1.569 -0.255 -1.25
3 0 6 0.386812 0.565 0.352 -0.245
4 0 4 -0.739675 1.871 -0.052 0.073
5 0 6 1.065799 2.849 0.651 0.714
6 0 1 -0.64319 2.798 1.788 1.158
7 0 3 -0.4793 3.947 -0.145 0.79
8 0 7 0.091065 5.065 0.435 1.47
9 0 7 0.083181 6.26 -0.513 1.389
10 0 7 -0.047603 6.987 -0.486 0.037
11 0 7 0.324055 6.184 -1.005 -1.148
12 0 2 -0.707072 5.775 -2.344 -0.913
13 0 6 -0.299068 0.047 1.61 0.067
14 0 6 -0.195567 -1.277 1.931 -0.245
15 0 6 0.136808 -2.11 0.995 -0.869
16 0 7 -0.229531 -3.545 1.337 -1.192
17 0 6 0.111325 -4.548 0.525 -0.403
18 0 5 -0.187527 -4.636 0.673 0.99
19 0 5 -0.285842 -5.553 -0.073 1.737
20 0 6 0.422214 -6.422 -0.976 1.114
21 0 5 -0.285842 -6.334 -1.151 -0.273
22 0 5 -0.187527 -5.42 -0.411 -1.03
23 0 4 -0.609399 -7.315 -1.745 1.877
24 0 8 0.805393 -8.35 -1.205 2.012
25 0 1 -0.475722 -9.389 -0.672 2.152
26 0 10 0.184138 -6.979 -1.872 -0.771
27 0 10 0.164796 -5.379 -0.565 -2.106
28 0 9 0.093337 -3.737 2.402 -1.003
29 0 9 0.093337 -3.694 1.205 -2.272
30 0 10 0.158426 -2.182 -1.0 -1.752
31 0 10 0.191554 0.139 -1.546 -1.196
32 0 11 0.341572 2.156 -0.989 -0.178
33 0 9 0.046948000000000004 4.793 0.574 2.524
34 0 9 0.046948000000000004 5.319 1.408 1.033
35 0 9 0.009815499999999998 5.943 -1.537 1.617
36 0 9 0.009815499999999998 6.985 -0.216 2.158
37 0 9 0.0172895 7.326 0.534 -0.177
38 0 9 0.0172895 7.886 -1.107 0.14
39 0 9 -0.031271 6.808 -0.992 -2.047
40 0 9 -0.031271 5.301 -0.389 -1.343
41 0 11 0.429209 5.34 -2.655 -1.726
42 0 10 0.191554 0.645 2.363 0.572
43 0 10 0.158426 -1.651 2.919 0.013
44 0 10 0.164796 -3.975 1.364 1.511
45 0 10 0.184138 -5.585 0.048 2.817

Bonds

1 13 2 1
2 13 3 1
3 15 4 3
4 16 5 4
5 18 6 5
6 19 7 5
7 20 8 7
8 10 9 8
9 10 10 9
10 10 11 10
11 11 12 11
12 13 13 3
13 13 14 13
14 13 15 14
15 1 16 15
16 1 17 16
17 2 18 17
18 4 19 18
19 6 20 19
20 6 21 20
21 4 22 21
22 7 23 20
23 8 24 23
24 9 25 24
25 5 26 21
26 5 27 22
27 3 28 16
28 3 29 16
29 14 30 2
30 14 31 1
31 17 32 4
32 3 33 8
33 3 34 8
34 3 35 9
35 3 36 9
36 3 37 10
37 3 38 10
38 3 39 11
39 3 40 11
40 12 41 12
41 14 42 13
42 14 43 14
43 5 44 18
44 5 45 19
45 13 15 2
46 2 22 17

Angles

1 21 3 1 2
2 22 4 3 1
3 24 5 4 3
4 26 6 5 4
5 27 7 5 4
6 28 8 7 5
7 30 9 8 7
8 15 10 9 8
9 15 11 10 9
10 17 12 11 10
11 21 13 3 1
12 21 14 13 3
13 21 15 14 13
14 23 16 15 14
15 1 17 16 15
16 5 18 17 16
17 3 19 18 17
18 7 20 19 18
19 9 21 20 19
20 7 22 21 20
21 10 23 20 19
22 12 24 23 20
23 13 25 24 23
24 11 26 21 20
25 8 27 22 21
26 2 28 16 15
27 2 29 16 15
28 20 30 2 1
29 20 31 1 2
30 25 32 4 3
31 31 33 8 7
32 31 34 8 7
33 16 35 9 8
34 16 36 9 8
35 16 37 10 9
36 16 38 10 9
37 16 39 11 10
38 16 40 11 10
39 18 41 12 11
40 20 42 13 3
41 20 43 14 13
42 4 44 18 17
43 8 45 19 18
44 20 31 1 3
45 22 13 3 4
46 25 32 4 5
47 29 7 5 6
48 16 33 8 9
49 16 34 8 9
50 16 35 9 10
51 16 36 9 10
52 16 37 10 11
53 16 38 10 11
54 19 39 11 12
55 19 40 11 12
56 20 42 13 14
57 20 43 14 15
58 21 1 2 15
59 20 30 2 15
60 23 2 15 16
61 2 28 16 17
62 2 29 16 17
63 6 22 17 18
64 8 44 18 19
65 11 45 19 20
66 10 23 20 21
67 8 26 21 22
68 5 16 17 22
69 4 17 22 27
70 14 29 16 28
71 14 34 8 33
72 14 36 9 35
73 14 38 10 37
74 14 40 11 39
75 21 14 15 2
76 3 21 22 17

Dihedrals

1 29 4 3 1 2
2 26 5 4 3 1
3 32 6 5 4 3
4 33 7 5 4 3
5 35 8 7 5 4
6 36 9 8 7 5
7 41 10 9 8 7
8 20 11 10 9 8
9 17 12 11 10 9
10 24 13 3 1 2
11 24 14 13 3 1
12 24 15 14 13 3
13 25 16 15 14 13
14 30 17 16 15 14
15 1 18 17 16 15
16 4 19 18 17 16
17 2 20 19 18 17
18 9 21 20 19 18
19 9 22 21 20 19
20 10 23 20 19 18
21 12 24 23 20 19
22 14 25 24 23 20
23 11 26 21 20 19
24 13 27 22 21 20
25 31 28 16 15 14
26 31 29 16 15 14
27 28 30 2 1 3
28 28 31 1 2 15
29 27 32 4 3 1
30 37 33 8 7 5
31 37 34 8 7 5
32 42 35 9 8 7
33 42 36 9 8 7
34 18 37 10 9 8
35 18 38 10 9 8
36 18 39 11 10 9
37 18 40 11 10 9
38 19 41 12 11 10
39 28 42 13 3 1
40 28 43 14 13 3
41 5 44 18 17 16
42 3 45 19 18 17
43 24 15 2 1 3
44 34 31 1 3 4
45 29 14 13 3 4
46 34 42 13 3 4
47 26 13 3 4 5
48 38 32 4 5 6
49 39 8 7 5 6
50 40 32 4 5 7
51 18 33 8 9 10
52 18 34 8 9 10
53 18 35 9 10 11
54 18 36 9 10 11
55 21 37 10 11 12
56 21 38 10 11 12
57 28 31 1 3 13
58 27 32 4 3 13
59 28 42 13 14 15
60 43 43 14 15 16
61 25 1 2 15 16
62 43 30 2 15 16
63 30 2 15 16 17
64 6 28 16 17 18
65 6 29 16 17 18
66 7 21 22 17 18
67 8 27 22 17 18
68 7 22 17 18 19
69 13 44 18 19 20
70 11 45 19 20 21
71 12 24 23 20 21
72 10 23 20 21 22
73 1 15 16 17 22
74 6 28 16 17 22
75 6 29 16 17 22
76 8 44 18 17 22
77 15 45 19 20 23
78 15 26 21 20 23
79 3 17 22 21 26
80 16 27 22 21 26
81 5 16 17 22 27
82 31 2 15 16 28
83 31 2 15 16 29
84 44 31 1 2 30
85 28 14 15 2 30
86 22 35 9 8 33
87 22 36 9 8 33
88 22 35 9 8 34
89 22 36 9 8 34
90 22 37 10 9 35
91 22 38 10 9 35
92 22 37 10 9 36
93 22 38 10 9 36
94 22 39 11 10 37
95 22 40 11 10 37
96 22 39 11 10 38
97 22 40 11 10 38
98 23 41 12 11 39
99 23 41 12 11 40
100 44 43 14 13 42
101 28 2 15 14 43
102 16 45 19 18 44
103 24 13 14 15 2
104 24 1 2 15 14
105 2 20 21 22 17
106 4 16 17 22 21

Impropers

1 5 2 1 3 31
2 5 1 2 15 30
3 6 1 3 4 13
4 7 3 4 5 32
5 8 4 5 6 7
6 5 3 13 14 42
7 5 13 14 15 43
8 9 14 15 2 16
9 1 16 17 18 22
10 2 17 18 19 44
11 3 18 19 20 45
12 4 19 20 21 23
13 2 20 21 22 26
14 3 21 22 17 27
