# Supplementary material for: Smart Reaction Templating: A Graph-Based Method for Automated Molecular Dynamics Input Generation
Source: J Chem Inf Model. 2025 Jun 6;65(12):6038–47. doi: 10.1021/acs.jcim.5c00445 (PMC12199293; doi:10.1021/acs.jcim.5c00445)
Supplement: Supplementary file 1 [file ci5c00445_si_001.zip › polyaddition/urethane.lmp]

LAMMPS data file generated with LigParGen (israel.cabezadevaca@yale.edu)

      45 atoms
      46 bonds
      76 angles
     106 dihedrals
      14 impropers

      45 atom types
      46 bond types
      76 angle types
     106 dihedral types
      14 improper types

   -9.389000    40.611000 xlo xhi
   -2.655000    47.345000 ylo yhi
   -2.272000    47.728000 zlo zhi

Masses

       1     12.011
       2     12.011
       3     12.011
       4     14.007
       5     12.011
       6     15.999
       7     15.999
       8     12.011
       9     12.011
      10     12.011
      11     12.011
      12     15.999
      13     12.011
      14     12.011
      15     12.011
      16     12.011
      17     12.011
      18     12.011
      19     12.011
      20     12.011
      21     12.011
      22     12.011
      23     14.007
      24     12.011
      25     15.999
      26      1.008
      27      1.008
      28      1.008
      29      1.008
      30      1.008
      31      1.008
      32      1.008
      33      1.008
      34      1.008
      35      1.008
      36      1.008
      37      1.008
      38      1.008
      39      1.008
      40      1.008
      41      1.008
      42      1.008
      43      1.008
      44      1.008
      45      1.008

Pair Coeffs

       1      0.070  3.5500000
       2      0.070  3.5500000
       3      0.070  3.5500000
       4      0.170  3.2500000
       5      0.070  3.5500000
       6      0.210  2.9600000
       7      0.140  2.9000000
       8      0.066  3.5000000
       9      0.066  3.5000000
      10      0.066  3.5000000
      11      0.066  3.5000000
      12      0.170  3.1200000
      13      0.070  3.5500000
      14      0.070  3.5500000
      15      0.070  3.5500000
      16      0.066  3.5000000
      17      0.070  3.5500000
      18      0.076  3.5500000
      19      0.076  3.5500000
      20      0.070  3.5500000
      21      0.076  3.5500000
      22      0.076  3.5500000
      23      0.170  3.2500000
      24      0.066  3.3000000
      25      0.210  2.9600000
      26      0.030  2.4200000
      27      0.030  2.4200000
      28      0.030  2.5000000
      29      0.030  2.5000000
      30      0.030  2.4200000
      31      0.030  2.4200000
      32      0.000  0.0000000
      33      0.030  2.5000000
      34      0.030  2.5000000
      35      0.030  2.5000000
      36      0.030  2.5000000
      37      0.030  2.5000000
      38      0.030  2.5000000
      39      0.030  2.5000000
      40      0.030  2.5000000
      41      0.000  0.0000000
      42      0.030  2.4200000
      43      0.030  2.4200000
      44      0.030  2.4200000
      45      0.030  2.4200000

Bond Coeffs

       1   469.0000     1.4000
       2   469.0000     1.4000
       3   427.0000     1.3810
       4   490.0000     1.3350
       5   570.0000     1.2290
       6   214.0000     1.3270
       7   320.0000     1.4100
       8   268.0000     1.5290
       9   268.0000     1.5290
      10   268.0000     1.5290
      11   320.0000     1.4100
      12   469.0000     1.4000
      13   469.0000     1.4000
      14   469.0000     1.4000
      15   317.0000     1.5100
      16   317.0000     1.5100
      17   427.0000     1.4330
      18   385.0000     1.4600
      19   410.0000     1.4440
      20   410.0000     1.4440
      21   385.0000     1.4600
      22   457.0000     1.3580
      23   396.2100     1.2700
      24   700.0000     1.1710
      25   340.0000     1.0800
      26   340.0000     1.0800
      27   340.0000     1.0900
      28   340.0000     1.0900
      29   367.0000     1.0800
      30   367.0000     1.0800
      31   434.0000     1.0100
      32   340.0000     1.0900
      33   340.0000     1.0900
      34   340.0000     1.0900
      35   340.0000     1.0900
      36   340.0000     1.0900
      37   340.0000     1.0900
      38   340.0000     1.0900
      39   340.0000     1.0900
      40   553.0000     0.9450
      41   367.0000     1.0800
      42   367.0000     1.0800
      43   340.0000     1.0800
      44   340.0000     1.0800
      45   469.0000     1.4000
      46   427.0000     1.4330

Angle Coeffs

       1     63.000    120.000
       2     70.000    120.000
       3     50.000    121.900
       4     80.000    122.900
       5     81.000    111.400
       6     83.000    116.900
       7     50.000    109.500
       8     58.350    112.700
       9     58.350    112.700
      10     50.000    109.500
      11     63.000    120.000
      12     63.000    120.000
      13     63.000    120.000
      14     70.000    120.000
      15     40.000    109.500
      16     65.840    118.960
      17     85.000    117.000
      18     85.000    121.700
      19     70.050    117.410
      20     85.000    121.700
      21     70.050    117.410
      22     80.290    117.310
      23    160.000    180.000
      24     35.000    119.700
      25     35.000    120.000
      26     35.000    109.500
      27     35.000    109.500
      28     35.000    120.000
      29     35.000    120.000
      30     35.000    119.800
      31     35.000    109.500
      32     35.000    109.500
      33     37.500    110.700
      34     37.500    110.700
      35     37.500    110.700
      36     37.500    110.700
      37     37.500    110.700
      38     37.500    110.700
      39     55.000    108.500
      40     35.000    120.000
      41     35.000    120.000
      42     46.900    116.800
      43     35.000    120.000
      44     35.000    120.000
      45     70.000    120.000
      46     35.000    119.800
      47     83.000    123.400
      48     37.500    110.700
      49     37.500    110.700
      50     37.500    110.700
      51     37.500    110.700
      52     37.500    110.700
      53     37.500    110.700
      54     35.000    109.500
      55     35.000    109.500
      56     35.000    120.000
      57     35.000    120.000
      58     63.000    120.000
      59     35.000    120.000
      60     70.000    120.000
      61     35.000    109.500
      62     35.000    109.500
      63     65.840    118.960
      64     35.000    120.000
      65     35.000    119.700
      66     70.050    117.410
      67     35.000    120.000
      68     65.840    118.960
      69     46.900    116.800
      70     33.000    107.800
      71     33.000    107.800
      72     33.000    107.800
      73     33.000    107.800
      74     33.000    107.800
      75     63.000    120.000
      76     85.000    117.000

Dihedral Coeffs

       1      0.000      7.250      0.000      0.000
       2      0.000      2.100      0.000      0.000
       3      0.000      6.089      0.000      0.000
       4      0.000      6.089      0.000      0.000
       5     -2.000      5.000      0.000      0.000
       6     -1.220     -0.126      0.422      0.000
       7      1.711     -0.500      0.663      0.000
       8      1.300     -0.200      0.200      0.000
       9     -1.552      0.000      0.000      0.000
      10      0.000      7.250      0.000      0.000
      11      0.000      7.250      0.000      0.000
      12      0.000      7.250      0.000      0.000
      13      0.000      7.250      0.000      0.000
      14      0.000      0.150      0.000      0.000
      15      0.000      0.150      0.000      0.000
      16      0.000      3.431      0.000      0.000
      17      0.000      0.000      0.300      0.000
      18      0.000     14.000      0.000      0.000
      19      0.000     14.000      0.000      0.000
      20      0.000      7.000      0.000      0.000
      21      0.000     14.000      0.000      0.000
      22      0.000      4.900      0.000      0.000
      23      0.000     14.000      0.000      0.000
      24      0.000      0.000      0.300      0.000
      25      0.000      0.000      0.000      0.000
      26      0.000      0.000      0.000      0.000
      27      0.000      7.250      0.000      0.000
      28      0.000      7.250      0.000      0.000
      29      0.000      2.100      0.000      0.000
      30      0.000      0.000      0.198      0.000
      31      0.000      0.000      0.198      0.000
      32      0.000      0.000      0.468      0.000
      33      0.000      0.000      0.468      0.000
      34      0.000      0.000      0.300      0.000
      35      0.000      0.000      0.300      0.000
      36      0.000      0.000      0.300      0.000
      37      0.000      0.000      0.300      0.000
      38     -0.356     -0.174      0.492      0.000
      39      0.000      7.250      0.000      0.000
      40      0.000      7.250      0.000      0.000
      41      0.000      0.000      0.000      0.000
      42      0.000      0.000      0.000      0.000
      43      0.000      7.250      0.000      0.000
      44      0.000      7.250      0.000      0.000
      45      0.000      7.250      0.000      0.000
      46      0.000      7.250      0.000      0.000
      47      0.000      2.100      0.000      0.000
      48      0.000      4.900      0.000      0.000
      49      0.000      5.124      0.000      0.000
      50      0.000      4.900      0.000      0.000
      51      0.000      0.000      0.300      0.000
      52      0.000      0.000      0.300      0.000
      53      0.000      0.000      0.300      0.000
      54      0.000      0.000      0.300      0.000
      55      0.000      0.000      0.468      0.000
      56      0.000      0.000      0.468      0.000
      57      0.000      7.250      0.000      0.000
      58      0.000      2.100      0.000      0.000
      59      0.000      7.250      0.000      0.000
      60      0.000      7.250      0.000      0.000
      61      0.000      7.250      0.000      0.000
      62      0.000      7.250      0.000      0.000
      63      0.000      0.150      0.000      0.000
      64      0.000      0.000      0.000      0.000
      65      0.000      0.000      0.000      0.000
      66      0.000      3.431      0.000      0.000
      67      0.000      0.000      0.000      0.000
      68      0.000      3.431      0.000      0.000
      69      0.000      0.000      0.300      0.000
      70      0.000     14.000      0.000      0.000
      71      0.000     14.000      0.000      0.000
      72      0.000      7.000      0.000      0.000
      73      0.000      0.150      0.000      0.000
      74      0.000      0.000      0.000      0.000
      75      0.000      0.000      0.000      0.000
      76      0.000      0.000      0.000      0.000
      77      0.000      0.000      0.000      0.000
      78      0.000      0.000      0.000      0.000
      79      0.000      0.000      0.000      0.000
      80      0.000      0.000      0.300      0.000
      81      0.000      0.000      0.000      0.000
      82      0.000      0.000      0.000      0.000
      83      0.000      0.000      0.000      0.000
      84      0.000      7.250      0.000      0.000
      85      0.000      7.250      0.000      0.000
      86      0.000      0.000      0.300      0.000
      87      0.000      0.000      0.300      0.000
      88      0.000      0.000      0.300      0.000
      89      0.000      0.000      0.300      0.000
      90      0.000      0.000      0.300      0.000
      91      0.000      0.000      0.300      0.000
      92      0.000      0.000      0.300      0.000
      93      0.000      0.000      0.300      0.000
      94      0.000      0.000      0.300      0.000
      95      0.000      0.000      0.300      0.000
      96      0.000      0.000      0.300      0.000
      97      0.000      0.000      0.300      0.000
      98      0.000      0.000      0.352      0.000
      99      0.000      0.000      0.352      0.000
     100      0.000      7.250      0.000      0.000
     101      0.000      7.250      0.000      0.000
     102      0.000      0.000      0.300      0.000
     103      0.000      7.250      0.000      0.000
     104      0.000      7.250      0.000      0.000
     105      0.000      0.000      0.300      0.000
     106      0.000      3.431      0.000      0.000

Improper Coeffs

       1      2.500      -1       2
       2      2.500      -1       2
       3      2.500      -1       2
       4      2.500      -1       2
       5     10.500      -1       2
       6      2.500      -1       2
       7      2.500      -1       2
       8      2.500      -1       2
       9      2.500      -1       2
      10      2.500      -1       2
      11      2.500      -1       2
      12     10.500      -1       2
      13      2.500      -1       2
      14      2.500      -1       2

Atoms

1 1 1 -0.299068 -0.25500 -0.57800 -0.89800
2 1 2 -0.195567 -1.56900 -0.25500 -1.25000
3 1 3 0.386812 0.56500 0.35200 -0.24500
4 1 4 -0.739675 1.87100 -0.05200 0.07300
5 1 5 1.065799 2.84900 0.65100 0.71400
6 1 6 -0.64319 2.79800 1.78800 1.15800
7 1 7 -0.4793 3.94700 -0.14500 0.79000
8 1 8 0.091065 5.06500 0.43500 1.47000
9 1 9 0.083181 6.26000 -0.51300 1.38900
10 1 10 -0.047603 6.98700 -0.48600 0.03700
11 1 11 0.324055 6.18400 -1.00500 -1.14800
12 1 12 -0.707072 5.77500 -2.34400 -0.91300
13 1 13 -0.299068 0.04700 1.61000 0.06700
14 1 14 -0.195567 -1.27700 1.93100 -0.24500
15 1 15 0.136808 -2.11000 0.99500 -0.86900
16 1 16 -0.229531 -3.54500 1.33700 -1.19200
17 1 17 0.111325 -4.54800 0.52500 -0.40300
18 1 18 -0.187527 -4.63600 0.67300 0.99000
19 1 19 -0.285842 -5.55300 -0.07300 1.73700
20 1 20 0.422214 -6.42200 -0.97600 1.11400
21 1 21 -0.285842 -6.33400 -1.15100 -0.27300
22 1 22 -0.187527 -5.42000 -0.41100 -1.03000
23 1 23 -0.609399 -7.31500 -1.74500 1.87700
24 1 24 0.805393 -8.35000 -1.20500 2.01200
25 1 25 -0.475722 -9.38900 -0.67200 2.15200
26 1 26 0.184138 -6.97900 -1.87200 -0.77100
27 1 27 0.164796 -5.37900 -0.56500 -2.10600
28 1 28 0.093337 -3.73700 2.40200 -1.00300
29 1 29 0.093337 -3.69400 1.20500 -2.27200
30 1 30 0.158426 -2.18200 -1.00000 -1.75200
31 1 31 0.191554 0.13900 -1.54600 -1.19600
32 1 32 0.341572 2.15600 -0.98900 -0.17800
33 1 33 0.046948000000000004 4.79300 0.57400 2.52400
34 1 34 0.046948000000000004 5.31900 1.40800 1.03300
35 1 35 0.009815499999999998 5.94300 -1.53700 1.61700
36 1 36 0.009815499999999998 6.98500 -0.21600 2.15800
37 1 37 0.0172895 7.32600 0.53400 -0.17700
38 1 38 0.0172895 7.88600 -1.10700 0.14000
39 1 39 -0.031271 6.80800 -0.99200 -2.04700
40 1 40 -0.031271 5.30100 -0.38900 -1.34300
41 1 41 0.429209 5.34000 -2.65500 -1.72600
42 1 42 0.191554 0.64500 2.36300 0.57200
43 1 43 0.158426 -1.65100 2.91900 0.01300
44 1 44 0.164796 -3.97500 1.36400 1.51100
45 1 45 0.184138 -5.58500 0.04800 2.81700

Bonds

     1      1      2      1
     2      2      3      1
     3      3      4      3
     4      4      5      4
     5      5      6      5
     6      6      7      5
     7      7      8      7
     8      8      9      8
     9      9     10      9
    10     10     11     10
    11     11     12     11
    12     12     13      3
    13     13     14     13
    14     14     15     14
    15     15     16     15
    16     16     17     16
    17     17     18     17
    18     18     19     18
    19     19     20     19
    20     20     21     20
    21     21     22     21
    22     22     23     20
    23     23     24     23
    24     24     25     24
    25     25     26     21
    26     26     27     22
    27     27     28     16
    28     28     29     16
    29     29     30      2
    30     30     31      1
    31     31     32      4
    32     32     33      8
    33     33     34      8
    34     34     35      9
    35     35     36      9
    36     36     37     10
    37     37     38     10
    38     38     39     11
    39     39     40     11
    40     40     41     12
    41     41     42     13
    42     42     43     14
    43     43     44     18
    44     44     45     19
    45     45     15      2
    46     46     22     17

Angles

     1      1      3      1      2
     2      2      4      3      1
     3      3      5      4      3
     4      4      6      5      4
     5      5      7      5      4
     6      6      8      7      5
     7      7      9      8      7
     8      8     10      9      8
     9      9     11     10      9
    10     10     12     11     10
    11     11     13      3      1
    12     12     14     13      3
    13     13     15     14     13
    14     14     16     15     14
    15     15     17     16     15
    16     16     18     17     16
    17     17     19     18     17
    18     18     20     19     18
    19     19     21     20     19
    20     20     22     21     20
    21     21     23     20     19
    22     22     24     23     20
    23     23     25     24     23
    24     24     26     21     20
    25     25     27     22     21
    26     26     28     16     15
    27     27     29     16     15
    28     28     30      2      1
    29     29     31      1      2
    30     30     32      4      3
    31     31     33      8      7
    32     32     34      8      7
    33     33     35      9      8
    34     34     36      9      8
    35     35     37     10      9
    36     36     38     10      9
    37     37     39     11     10
    38     38     40     11     10
    39     39     41     12     11
    40     40     42     13      3
    41     41     43     14     13
    42     42     44     18     17
    43     43     45     19     18
    44     44     31      1      3
    45     45     13      3      4
    46     46     32      4      5
    47     47      7      5      6
    48     48     33      8      9
    49     49     34      8      9
    50     50     35      9     10
    51     51     36      9     10
    52     52     37     10     11
    53     53     38     10     11
    54     54     39     11     12
    55     55     40     11     12
    56     56     42     13     14
    57     57     43     14     15
    58     58      1      2     15
    59     59     30      2     15
    60     60      2     15     16
    61     61     28     16     17
    62     62     29     16     17
    63     63     22     17     18
    64     64     44     18     19
    65     65     45     19     20
    66     66     23     20     21
    67     67     26     21     22
    68     68     16     17     22
    69     69     17     22     27
    70     70     29     16     28
    71     71     34      8     33
    72     72     36      9     35
    73     73     38     10     37
    74     74     40     11     39
    75     75     14     15      2
    76     76     21     22     17

Dihedrals

     1      1      4      3      1      2
     2      2      5      4      3      1
     3      3      6      5      4      3
     4      4      7      5      4      3
     5      5      8      7      5      4
     6      6      9      8      7      5
     7      7     10      9      8      7
     8      8     11     10      9      8
     9      9     12     11     10      9
    10     10     13      3      1      2
    11     11     14     13      3      1
    12     12     15     14     13      3
    13     13     16     15     14     13
    14     14     17     16     15     14
    15     15     18     17     16     15
    16     16     19     18     17     16
    17     17     20     19     18     17
    18     18     21     20     19     18
    19     19     22     21     20     19
    20     20     23     20     19     18
    21     21     24     23     20     19
    22     22     25     24     23     20
    23     23     26     21     20     19
    24     24     27     22     21     20
    25     25     28     16     15     14
    26     26     29     16     15     14
    27     27     30      2      1      3
    28     28     31      1      2     15
    29     29     32      4      3      1
    30     30     33      8      7      5
    31     31     34      8      7      5
    32     32     35      9      8      7
    33     33     36      9      8      7
    34     34     37     10      9      8
    35     35     38     10      9      8
    36     36     39     11     10      9
    37     37     40     11     10      9
    38     38     41     12     11     10
    39     39     42     13      3      1
    40     40     43     14     13      3
    41     41     44     18     17     16
    42     42     45     19     18     17
    43     43     15      2      1      3
    44     44     31      1      3      4
    45     45     14     13      3      4
    46     46     42     13      3      4
    47     47     13      3      4      5
    48     48     32      4      5      6
    49     49      8      7      5      6
    50     50     32      4      5      7
    51     51     33      8      9     10
    52     52     34      8      9     10
    53     53     35      9     10     11
    54     54     36      9     10     11
    55     55     37     10     11     12
    56     56     38     10     11     12
    57     57     31      1      3     13
    58     58     32      4      3     13
    59     59     42     13     14     15
    60     60     43     14     15     16
    61     61      1      2     15     16
    62     62     30      2     15     16
    63     63      2     15     16     17
    64     64     28     16     17     18
    65     65     29     16     17     18
    66     66     21     22     17     18
    67     67     27     22     17     18
    68     68     22     17     18     19
    69     69     44     18     19     20
    70     70     45     19     20     21
    71     71     24     23     20     21
    72     72     23     20     21     22
    73     73     15     16     17     22
    74     74     28     16     17     22
    75     75     29     16     17     22
    76     76     44     18     17     22
    77     77     45     19     20     23
    78     78     26     21     20     23
    79     79     17     22     21     26
    80     80     27     22     21     26
    81     81     16     17     22     27
    82     82      2     15     16     28
    83     83      2     15     16     29
    84     84     31      1      2     30
    85     85     14     15      2     30
    86     86     35      9      8     33
    87     87     36      9      8     33
    88     88     35      9      8     34
    89     89     36      9      8     34
    90     90     37     10      9     35
    91     91     38     10      9     35
    92     92     37     10      9     36
    93     93     38     10      9     36
    94     94     39     11     10     37
    95     95     40     11     10     37
    96     96     39     11     10     38
    97     97     40     11     10     38
    98     98     41     12     11     39
    99     99     41     12     11     40
   100    100     43     14     13     42
   101    101      2     15     14     43
   102    102     45     19     18     44
   103    103     13     14     15      2
   104    104      1      2     15     14
   105    105     20     21     22     17
   106    106     16     17     22     21

Impropers

     1      1      2      1      3     31
     2      2      1      2     15     30
     3      3      1      3      4     13
     4      4      3      4      5     32
     5      5      4      5      6      7
     6      6      3     13     14     42
     7      7     13     14     15     43
     8      8     14     15      2     16
     9      9     16     17     18     22
    10     10     17     18     19     44
    11     11     18     19     20     45
    12     12     19     20     21     23
    13     13     20     21     22     26
    14     14     21     22     17     27
