# Supplementary material for: Smart Reaction Templating: A Graph-Based Method for Automated Molecular Dynamics Input Generation
Source: J Chem Inf Model. 2025 Jun 6;65(12):6038–47. doi: 10.1021/acs.jcim.5c00445 (PMC12199293; doi:10.1021/acs.jcim.5c00445)
Supplement: Supplementary file 1 [file ci5c00445_si_001.zip › polycondensation/ht.lmp]

LAMMPS Description

     27  atoms
     27  bonds
     48  angles
     78  dihedrals
     3  impropers

     6  atom types
     6  bond types
     9  angle types
     8  dihedral types
     1  improper types

  -50.0 50.00 xlo xhi
  -50.0 50.00 ylo yhi
  -50.0 50.00 zlo zhi

Masses

1 1.008  # hc
2 1.008  # ho
3 16.00  # o
4 16.00  # oh
5 12.01  # c
6 12.01  # c3

Pair Coeffs

       1      0.0157 2.649532787749369
       2      0.0000 0.0
       3      0.2100 2.959921901149463
       4      0.2104 3.0664733878390478
       5      0.0860 3.3996695084235347
       6      0.1094 3.3996695084235347

Bond Coeffs

       1      300.9 1.5375
       2      330.6 1.0969
       3      313.0 1.5241
       4      637.7 1.2183
       5      400.1 1.3513
       6      371.4 0.9730

Angle Coeffs

       1      62.9 111.51
       2      46.3 109.80
       3      63.3 111.04
       4      46.9 108.77
       5      39.4 107.58
       6      67.4 123.20
       7      68.4 112.73
       8      75.9 122.10
       9      49.9 106.55

Dihedral Coeffs

       1      1 0.0 2 180.0
       2      1 2.3 2 180.0
       3      1 0.15555555555555556 3 0.0
       4      3 0.8 1 0.0 0.0 2 0.0 0.08 3 180.0
       5      1 0.15 3 0.0
       6      1 0.16 3 0.0
       7      2 2.3 2 180.0 1.9 1 0.0
       8      3 0.18 3 0.0 0.25 2 180.0 0.2 1 180.0

Improper Coeffs

       1      1.1 -1 2

Atoms  # full

1 1 3 -0.52268 2.719 0.24 1.033
2 1 5 0.702446 2.497 -0.082 -0.117
3 1 4 -0.630039 1.896 -1.21 -0.401
4 1 6 0.134424 3.091 0.659 -1.311
5 1 6 -0.17665233333333333 4.586 0.275 -1.462
6 1 6 0.134424 5.322 1.084 -2.564
7 1 5 0.702446 4.928 0.669 -3.978
8 1 3 -0.52268 4.086 -0.166 -4.234
9 1 4 -0.630039 5.664 1.214 -4.913
10 1 6 -0.17665233333333333 5.144 2.605 -2.315
11 1 6 0.134424 3.66 3.04 -2.202
12 1 5 0.702446 2.946 3.039 -3.55
13 1 3 -0.52268 1.989 2.34 -3.812
14 1 4 -0.630039 3.405 3.926 -4.397
15 1 6 -0.17665233333333333 2.936 2.195 -1.117
16 1 2 0.43001 1.858 -1.339 -1.364
17 1 1 -0.007558 2.548 0.362 -2.211
18 1 1 0.035024 4.673 -0.795 -1.667
19 1 1 0.035024 5.093 0.45 -0.509
20 1 1 -0.007558 6.388 0.863 -2.464
21 1 2 0.43001 6.279 1.848 -4.506
22 1 1 0.035024 5.651 3.181 -3.092
23 1 1 0.035024 5.645 2.857 -1.377
24 1 1 -0.007558 3.653 4.076 -1.853
25 1 2 0.43001 4.166 4.389 -4.005
26 1 1 0.035024 1.876 2.458 -1.088
27 1 1 0.035024 3.352 2.475 -0.146

Bonds

1 4 1 2
2 5 2 3
3 3 2 4
4 1 4 5
5 1 5 6
6 3 6 7
7 4 7 8
8 5 7 9
9 1 6 10
10 1 10 11
11 3 11 12
12 4 12 13
13 5 12 14
14 1 11 15
15 1 4 15
16 6 3 16
17 2 4 17
18 2 5 18
19 2 5 19
20 2 6 20
21 6 9 21
22 2 10 22
23 2 10 23
24 2 11 24
25 6 14 25
26 2 15 26
27 2 15 27

Angles

1 1 4 5 6
2 1 4 15 11
3 1 5 4 15
4 1 5 6 10
5 1 6 10 11
6 1 10 11 15
7 2 4 5 18
8 2 4 5 19
9 2 4 15 26
10 2 4 15 27
11 2 5 4 17
12 2 5 6 20
13 2 6 5 18
14 2 6 5 19
15 2 6 10 22
16 2 6 10 23
17 2 10 6 20
18 2 10 11 24
19 2 11 10 22
20 2 11 10 23
21 2 11 15 26
22 2 11 15 27
23 2 15 11 24
24 2 15 4 17
25 3 2 4 5
26 3 2 4 15
27 3 5 6 7
28 3 7 6 10
29 3 10 11 12
30 3 12 11 15
31 4 2 4 17
32 4 7 6 20
33 4 12 11 24
34 5 18 5 19
35 5 22 10 23
36 5 26 15 27
37 6 1 2 4
38 6 6 7 8
39 6 11 12 13
40 7 3 2 4
41 7 6 7 9
42 7 11 12 14
43 8 1 2 3
44 8 8 7 9
45 8 13 12 14
46 9 2 3 16
47 9 7 9 21
48 9 12 14 25

Dihedrals

1 1 1 2 4 5
2 1 1 2 4 15
3 1 5 6 7 8
4 1 8 7 6 10
5 1 10 11 12 13
6 1 13 12 11 15
7 1 3 2 4 5
8 1 3 2 4 15
9 1 5 6 7 9
10 1 9 7 6 10
11 1 10 11 12 14
12 1 14 12 11 15
13 1 3 2 4 17
14 1 9 7 6 20
15 1 14 12 11 24
16 2 4 2 3 16
17 2 6 7 9 21
18 2 11 12 14 25
19 3 2 4 5 6
20 3 2 4 15 11
21 3 4 5 6 7
22 3 7 6 10 11
23 3 6 10 11 12
24 3 4 15 11 12
25 3 2 4 5 18
26 3 2 4 5 19
27 3 2 4 15 26
28 3 2 4 15 27
29 3 7 6 5 18
30 3 7 6 5 19
31 3 7 6 10 22
32 3 7 6 10 23
33 3 12 11 10 22
34 3 12 11 10 23
35 3 12 11 15 26
36 3 12 11 15 27
37 4 1 2 4 17
38 4 8 7 6 20
39 4 13 12 11 24
40 5 17 4 5 18
41 5 17 4 5 19
42 5 17 4 15 26
43 5 17 4 15 27
44 5 18 5 6 20
45 5 19 5 6 20
46 5 20 6 10 22
47 5 20 6 10 23
48 5 22 10 11 24
49 5 23 10 11 24
50 5 24 11 15 26
51 5 24 11 15 27
52 6 6 5 4 17
53 6 11 15 4 17
54 6 15 4 5 18
55 6 10 6 5 18
56 6 15 4 5 19
57 6 10 6 5 19
58 6 4 5 6 20
59 6 11 10 6 20
60 6 5 6 10 22
61 6 15 11 10 22
62 6 5 6 10 23
63 6 15 11 10 23
64 6 6 10 11 24
65 6 4 15 11 24
66 6 10 11 15 26
67 6 5 4 15 26
68 6 10 11 15 27
69 6 5 4 15 27
70 7 1 2 3 16
71 7 8 7 9 21
72 7 13 12 14 25
73 8 4 5 6 10
74 8 4 15 11 10
75 8 5 4 15 11
76 8 5 6 10 11
77 8 6 5 4 15
78 8 6 10 11 15

Impropers

1 1 1 3 2 4
2 1 6 8 7 9
3 1 11 13 12 14
