# Supplementary material for: Smart Reaction Templating: A Graph-Based Method for Automated Molecular Dynamics Input Generation
Source: J Chem Inf Model. 2025 Jun 6;65(12):6038–47. doi: 10.1021/acs.jcim.5c00445 (PMC12199293; doi:10.1021/acs.jcim.5c00445)
Supplement: Supplementary file 1 [file ci5c00445_si_001.zip › polycondensation/link1.lmp]

LAMMPS Description

     40  atoms
     41  bonds
     71  angles
     112  dihedrals
     8  impropers

     11  atom types
     13  bond types
     20  angle types
     14  dihedral types
     4  improper types

  -50.0 50.00 xlo xhi
  -50.0 50.00 ylo yhi
  -50.0 50.00 zlo zhi

Masses

1 1.008  # ha
2 1.008  # hc
3 1.008  # hn
4 1.008  # ho
5 16.00  # o
6 16.00  # oh
7 12.01  # c
8 12.01  # c3
9 12.01  # ca
10 14.01  # n
11 14.01  # nh

Pair Coeffs

       1      0.0150 2.59964245953351
       2      0.0157 2.649532787749369
       3      0.0157 1.069078461768407
       4      0.0000 0.0
       5      0.2100 2.959921901149463
       6      0.2104 3.0664733878390478
       7      0.0860 3.3996695084235347
       8      0.1094 3.3996695084235347
       9      0.0860 3.3996695084235347
       10      0.1700 3.249998523775958
       11      0.1700 3.249998523775958

Bond Coeffs

       1      300.9 1.5375
       2      330.6 1.0969
       3      461.1 1.3984
       4      345.8 1.0860
       5      384.2 1.4121
       6      417.9 1.3859
       7      313.0 1.5241
       8      427.6 1.3789
       9      637.7 1.2183
       10      400.1 1.3513
       11      403.2 1.0129
       12      404.6 1.0121
       13      371.4 0.9730

Angle Coeffs

       1      62.9 111.51
       2      46.3 109.80
       3      63.3 111.04
       4      46.9 108.77
       5      39.4 107.58
       6      66.6 120.02
       7      48.2 119.88
       8      67.9 120.19
       9      68.3 120.95
       10      66.8 115.18
       11      67.4 123.20
       12      68.4 112.73
       13      74.2 123.05
       14      75.9 122.10
       15      47.6 116.00
       16      63.8 123.71
       17      48.3 117.55
       18      48.4 116.07
       19      40.1 115.12
       20      49.9 106.55

Dihedral Coeffs

       1      1 0.0 2 180.0
       2      1 2.5 2 180.0
       3      1 2.3 2 180.0
       4      1 0.15555555555555556 3 0.0
       5      1 3.625 2 180.0
       6      1 0.45 2 180.0
       7      1 1.05 2 180.0
       8      2 0.1 4 0.0 0.07 2 0.0
       9      2 2.5 2 180.0 2.0 1 0.0
       10      3 0.8 1 0.0 0.0 2 0.0 0.08 3 180.0
       11      1 0.15 3 0.0
       12      1 0.16 3 0.0
       13      2 2.3 2 180.0 1.9 1 0.0
       14      3 0.18 3 0.0 0.25 2 180.0 0.2 1 180.0

Improper Coeffs

       1      10.5 -1 2
       2      1.1 -1 2
       3      1.1 -1 2
       4      1.1 -1 2

Atoms  # full

1 1 11 -0.925951 -5.15 3.268 -0.492
2 1 9 0.5221 -4.196 2.291 -0.485
3 1 9 -0.374238 -2.845 2.635 -0.506
4 1 9 -0.096006 -1.873 1.637 -0.514
5 1 9 -0.328185 -2.248 0.294 -0.501
6 1 9 0.412527 -3.6 -0.059 -0.467
7 1 10 -0.615558 -4.03 -1.426 -0.487
8 1 7 0.719946 -3.45 -2.497 0.102
9 1 5 -0.595744 -2.455 -2.408 0.794
10 1 8 0.021525 -4.235 -3.792 -0.026
11 1 8 -0.21828749999999997 -5.101 -3.997 1.24
12 1 8 0.021936 -5.94 -5.298 1.176
13 1 7 0.790208 -7.138 -5.176 0.237
14 1 5 -0.570453 -7.369 -4.203 -0.452
15 1 6 -0.655478 -8.014 -6.135 0.382
16 1 8 -0.245687 -5.029 -6.523 0.87
17 1 8 0.021936 -4.062 -6.341 -0.336
18 1 7 0.790208 -4.732 -6.508 -1.697
19 1 5 -0.570453 -5.896 -6.81 -1.853
20 1 6 -0.655478 -3.879 -6.603 -2.682
21 1 8 -0.21828749999999997 -3.288 -5.001 -0.217
22 1 9 -0.538044 -4.57 0.946 -0.468
23 1 3 0.376517 -4.867 4.232 -0.348
24 1 3 0.376517 -6.115 3.016 -0.311
25 1 1 0.182401 -2.545 3.68 -0.522
26 1 1 0.155088 -0.821 1.906 -0.538
27 1 1 0.202369 -1.475 -0.47 -0.529
28 1 3 0.323453 -4.92 -1.577 -0.939
29 1 2 0.0228 -4.881 -3.722 -0.906
30 1 2 0.07231475 -5.76 -3.137 1.385
31 1 2 0.07231475 -4.447 -4.04 2.116
32 1 2 0.041423 -6.355 -5.453 2.175
33 1 4 0.457573 -7.626 -6.821 0.949
34 1 2 0.0768505 -5.632 -7.425 0.736
35 1 2 0.0768505 -4.416 -6.703 1.757
36 1 2 0.041423 -3.321 -7.142 -0.265
37 1 4 0.457573 -2.989 -6.457 -2.324
38 1 2 0.07231475 -2.663 -4.842 -1.099
39 1 2 0.07231475 -2.611 -5.066 0.638
40 1 1 0.227367 -5.625 0.679 -0.457

Bonds

1 6 1 2
2 3 2 3
3 3 3 4
4 3 4 5
5 3 5 6
6 5 6 7
7 8 7 8
8 9 8 9
9 7 8 10
10 1 10 11
11 1 11 12
12 7 12 13
13 9 13 14
14 10 13 15
15 1 12 16
16 1 16 17
17 7 17 18
18 9 18 19
19 10 18 20
20 1 17 21
21 1 10 21
22 3 6 22
23 3 2 22
24 12 1 23
25 12 1 24
26 4 3 25
27 4 4 26
28 4 5 27
29 11 7 28
30 2 10 29
31 2 11 30
32 2 11 31
33 2 12 32
34 13 15 33
35 2 16 34
36 2 16 35
37 2 17 36
38 13 20 37
39 2 21 38
40 2 21 39
41 4 22 40

Angles

1 1 10 11 12
2 1 10 21 17
3 1 11 10 21
4 1 11 12 16
5 1 12 16 17
6 1 16 17 21
7 2 10 11 30
8 2 10 11 31
9 2 10 21 38
10 2 10 21 39
11 2 11 10 29
12 2 11 12 32
13 2 12 11 30
14 2 12 11 31
15 2 12 16 34
16 2 12 16 35
17 2 16 12 32
18 2 16 17 36
19 2 17 16 34
20 2 17 16 35
21 2 17 21 38
22 2 17 21 39
23 2 21 17 36
24 2 21 10 29
25 3 8 10 11
26 3 8 10 21
27 3 11 12 13
28 3 13 12 16
29 3 16 17 18
30 3 18 17 21
31 4 8 10 29
32 4 13 12 32
33 4 18 17 36
34 5 30 11 31
35 5 34 16 35
36 5 38 21 39
37 6 2 3 4
38 6 2 22 6
39 6 3 2 22
40 6 3 4 5
41 6 4 5 6
42 6 5 6 22
43 7 2 3 25
44 7 2 22 40
45 7 3 4 26
46 7 4 3 25
47 7 4 5 27
48 7 5 4 26
49 7 6 5 27
50 7 6 22 40
51 8 5 6 7
52 8 7 6 22
53 9 1 2 3
54 9 1 2 22
55 10 7 8 10
56 11 9 8 10
57 11 12 13 14
58 11 17 18 19
59 12 12 13 15
60 12 17 18 20
61 13 7 8 9
62 14 14 13 15
63 14 19 18 20
64 15 6 7 28
65 16 6 7 8
66 17 8 7 28
67 18 2 1 23
68 18 2 1 24
69 19 23 1 24
70 20 13 15 33
71 20 18 20 37

Dihedrals

1 1 7 8 10 29
2 1 9 8 10 11
3 1 9 8 10 21
4 1 11 12 13 14
5 1 14 13 12 16
6 1 16 17 18 19
7 1 19 18 17 21
8 1 11 12 13 15
9 1 15 13 12 16
10 1 16 17 18 20
11 1 20 18 17 21
12 1 15 13 12 32
13 1 20 18 17 36
14 2 6 7 8 9
15 2 6 7 8 10
16 2 10 8 7 28
17 3 12 13 15 33
18 3 17 18 20 37
19 4 8 10 11 12
20 4 8 10 21 17
21 4 10 11 12 13
22 4 13 12 16 17
23 4 12 16 17 18
24 4 10 21 17 18
25 4 8 10 11 30
26 4 8 10 11 31
27 4 8 10 21 38
28 4 8 10 21 39
29 4 13 12 11 30
30 4 13 12 11 31
31 4 13 12 16 34
32 4 13 12 16 35
33 4 18 17 16 34
34 4 18 17 16 35
35 4 18 17 21 38
36 4 18 17 21 39
37 5 1 2 3 4
38 5 1 2 22 6
39 5 1 2 3 25
40 5 1 2 22 40
41 5 2 3 4 5
42 5 2 22 6 5
43 5 3 2 22 6
44 5 3 4 5 6
45 5 4 3 2 22
46 5 4 5 6 22
47 5 2 3 4 26
48 5 3 2 22 40
49 5 3 4 5 27
50 5 5 4 3 25
51 5 5 6 22 40
52 5 6 5 4 26
53 5 22 6 5 27
54 5 22 2 3 25
55 5 2 22 6 7
56 5 4 5 6 7
57 5 7 6 5 27
58 5 7 6 22 40
59 5 25 3 4 26
60 5 26 4 5 27
61 6 5 6 7 8
62 6 8 7 6 22
63 6 5 6 7 28
64 6 22 6 7 28
65 7 3 2 1 23
66 7 3 2 1 24
67 7 22 2 1 23
68 7 22 2 1 24
69 8 7 8 10 11
70 8 7 8 10 21
71 9 9 8 7 28
72 10 9 8 10 29
73 10 14 13 12 32
74 10 19 18 17 36
75 11 29 10 11 30
76 11 29 10 11 31
77 11 29 10 21 38
78 11 29 10 21 39
79 11 30 11 12 32
80 11 31 11 12 32
81 11 32 12 16 34
82 11 32 12 16 35
83 11 34 16 17 36
84 11 35 16 17 36
85 11 36 17 21 38
86 11 36 17 21 39
87 12 12 11 10 29
88 12 17 21 10 29
89 12 21 10 11 30
90 12 16 12 11 30
91 12 21 10 11 31
92 12 16 12 11 31
93 12 10 11 12 32
94 12 17 16 12 32
95 12 11 12 16 34
96 12 21 17 16 34
97 12 11 12 16 35
98 12 21 17 16 35
99 12 12 16 17 36
100 12 10 21 17 36
101 12 16 17 21 38
102 12 11 10 21 38
103 12 16 17 21 39
104 12 11 10 21 39
105 13 14 13 15 33
106 13 19 18 20 37
107 14 10 11 12 16
108 14 10 21 17 16
109 14 11 10 21 17
110 14 11 12 16 17
111 14 12 11 10 21
112 14 12 16 17 21

Impropers

1 1 7 9 8 10
2 2 2 4 3 25
3 2 2 6 22 40
4 2 3 5 4 26
5 2 4 6 5 27
6 3 6 8 7 28
7 4 12 14 13 15
8 4 17 19 18 20
