# Supplementary material for: Smart Reaction Templating: A Graph-Based Method for Automated Molecular Dynamics Input Generation
Source: J Chem Inf Model. 2025 Jun 6;65(12):6038–47. doi: 10.1021/acs.jcim.5c00445 (PMC12199293; doi:10.1021/acs.jcim.5c00445)
Supplement: Supplementary file 1 [file ci5c00445_si_001.zip › polycondensation/make_template.sh]

#!/bin/bash

export output_directory='system'

python ../../tools/reduce_ff.py -i ht.lmp mpd.lmp link1.lmp -dir $output_directory

python ../../tools/create_bondreact.py -r ht.data mpd.data -p link1.data -dir $output_directory -debug

python ../../tools/lammps_files.py -r ht mpd -p link1 -name 'reac1' -ff 'gaff' -dir $output_directory

python ../../tools/plot_assignment.py -a system/map/link1_path_assignment.dat -c system/map/link1_path_cost_matrix.dat -dir $output_directory
