# Supplementary material for: Smart Reaction Templating: A Graph-Based Method for Automated Molecular Dynamics Input Generation
Source: J Chem Inf Model. 2025 Jun 6;65(12):6038–47. doi: 10.1021/acs.jcim.5c00445 (PMC12199293; doi:10.1021/acs.jcim.5c00445)
Supplement: Supplementary file 1 [file ci5c00445_si_001.zip › polycondensation/mpd.lmp]

LAMMPS Description

     16  atoms
     16  bonds
     24  angles
     32  dihedrals
     4  impropers

     4  atom types
     4  bond types
     5  angle types
     2  dihedral types
     1  improper types

  -50.0 50.00 xlo xhi
  -50.0 50.00 ylo yhi
  -50.0 50.00 zlo zhi

Masses

1 1.008  # ha
2 1.008  # hn
3 12.01  # ca
4 14.01  # nh

Pair Coeffs

       1      0.0150 2.59964245953351
       2      0.0157 1.069078461768407
       3      0.0860 3.3996695084235347
       4      0.1700 3.249998523775958

Bond Coeffs

       1      461.1 1.3984
       2      345.8 1.0860
       3      417.9 1.3859
       4      404.6 1.0121

Angle Coeffs

       1      66.6 120.02
       2      48.2 119.88
       3      68.3 120.95
       4      48.4 116.07
       5      40.1 115.12

Dihedral Coeffs

       1      1 3.625 2 180.0
       2      1 1.05 2 180.0

Improper Coeffs

       1      1.1 -1 2

Atoms  # full

1 1 4 -0.888722 -2.392 -0.99 -0.067
2 1 3 0.509507 -1.21 -0.306 -0.049
3 1 3 -0.412413 -1.212 1.088 -0.012
4 1 3 -0.0512 -0.006 1.787 0.007
5 1 3 -0.412413 1.203 1.095 -0.01
6 1 3 0.509507 1.208 -0.3 -0.046
7 1 4 -0.888722 2.394 -0.978 -0.062
8 1 3 -0.550526 0.001 -0.999 -0.067
9 1 2 0.361446 -3.251 -0.487 0.128
10 1 2 0.361446 -2.378 -1.992 0.087
11 1 1 0.18405 -2.152 1.636 0.001
12 1 1 0.147224 -0.009 2.874 0.035
13 1 1 0.18405 2.14 1.647 0.005
14 1 2 0.361446 3.249 -0.47 0.134
15 1 2 0.361446 2.385 -1.98 0.091
16 1 1 0.223878 0.004 -2.087 -0.097

Bonds

1 3 1 2
2 1 2 3
3 1 3 4
4 1 4 5
5 1 5 6
6 3 6 7
7 1 6 8
8 1 2 8
9 4 1 9
10 4 1 10
11 2 3 11
12 2 4 12
13 2 5 13
14 4 7 14
15 4 7 15
16 2 8 16

Angles

1 1 2 3 4
2 1 2 8 6
3 1 3 2 8
4 1 3 4 5
5 1 4 5 6
6 1 5 6 8
7 2 2 3 11
8 2 2 8 16
9 2 3 4 12
10 2 4 3 11
11 2 4 5 13
12 2 5 4 12
13 2 6 5 13
14 2 6 8 16
15 3 1 2 3
16 3 5 6 7
17 3 7 6 8
18 3 1 2 8
19 4 2 1 9
20 4 2 1 10
21 4 6 7 14
22 4 6 7 15
23 5 9 1 10
24 5 14 7 15

Dihedrals

1 1 1 2 3 4
2 1 1 2 8 6
3 1 4 5 6 7
4 1 2 8 6 7
5 1 1 2 3 11
6 1 1 2 8 16
7 1 7 6 5 13
8 1 7 6 8 16
9 1 2 3 4 5
10 1 2 8 6 5
11 1 3 2 8 6
12 1 3 4 5 6
13 1 4 3 2 8
14 1 4 5 6 8
15 1 2 3 4 12
16 1 3 2 8 16
17 1 3 4 5 13
18 1 5 4 3 11
19 1 5 6 8 16
20 1 6 5 4 12
21 1 8 6 5 13
22 1 8 2 3 11
23 1 11 3 4 12
24 1 12 4 5 13
25 2 3 2 1 9
26 2 3 2 1 10
27 2 5 6 7 14
28 2 5 6 7 15
29 2 8 6 7 14
30 2 8 6 7 15
31 2 8 2 1 9
32 2 8 2 1 10

Impropers

1 1 2 4 3 11
2 1 2 6 8 16
3 1 3 5 4 12
4 1 4 6 5 13
