# Supplementary material for: Smart Reaction Templating: A Graph-Based Method for Automated Molecular Dynamics Input Generation
Source: J Chem Inf Model. 2025 Jun 6;65(12):6038–47. doi: 10.1021/acs.jcim.5c00445 (PMC12199293; doi:10.1021/acs.jcim.5c00445)
Supplement: Supplementary file 1 [file ci5c00445_si_001.zip › polycondensation/system/data.cl_relax]

LAMMPS data file via write_data, version 2 Aug 2023, timestep = 10000000, units = real

10233 atoms
9 atom types
10902 bonds
13 bond types
19491 angles
20 angle types
31578 dihedrals
25 dihedral types
2829 impropers
6 improper types

-23.874980596089205 23.874980596089205 xlo xhi
-23.874980596089205 23.874980596089205 ylo yhi
-23.874980596089205 23.874980596089205 zlo zhi

Masses

1 16
2 16
3 14.01
4 12.01
5 12.01
6 1.008
7 1.008
8 1.008
9 1.008

Pair Coeffs # lj/cut/coul/long/gpu

1 0.2104 3.06647
2 0.21 2.95992
3 0.17 3.25
4 0.1094 3.39967
5 0.086 3.39967
6 0.0157 2.64953
7 0.0157 1.06908
8 0.015 2.59964
9 0 0

Bond Coeffs # harmonic

1 417.9 1.3859
2 404.6 1.0121
3 461.1 1.3984
4 345.8 1.086
5 637.7 1.2183
6 400.1 1.3513
7 313 1.5241
8 371.4 0.973
9 300.9 1.5375
10 330.6 1.0969
11 384.2 1.4121
12 427.6 1.3789
13 403.2 1.0129

Angle Coeffs # harmonic

1 68.3 120.95
2 48.4 116.07
3 66.6 120.02
4 48.2 119.88
5 40.1 115.12
6 75.9 122.1
7 67.4 123.2
8 49.9 106.55
9 63.3 111.04
10 46.9 108.77
11 68.4 112.73
12 62.9 111.51
13 46.3 109.8
14 39.4 107.58
15 67.9 120.19
16 63.8 123.71
17 47.6 116
18 74.2 123.05
19 66.8 115.18
20 48.3 117.55

Dihedral Coeffs # fourier

1 1 3.625 2 180
2 1 3.625 2 180
3 1 3.625 2 180
4 1 3.625 2 180
5 1 1.05 2 180
6 1 3.625 2 180
7 2 2.3 2 180 1.9 1 0
8 1 0 2 180
9 3 0.8 1 0 0 2 0 0.08 3 180
10 1 0.155556 3 0
11 1 0.155556 3 0
12 1 0 2 180
13 1 0 2 180
14 1 2.3 2 180
15 3 0.18 3 0 0.25 2 180 0.2 1 180
16 1 0.16 3 0
17 1 0.15 3 0
18 1 0.45 2 180
19 1 0.45 2 180
20 1 2.5 2 180
21 1 2.5 2 180
22 2 0.1 4 0 0.07 2 0
23 1 0 2 180
24 2 2.5 2 180 2 1 0
25 1 2.5 2 180

Improper Coeffs # cvff

1 1.1 -1 2
2 1.1 -1 2
3 1.1 -1 2
4 10.5 -1 2
5 1.1 -1 2
6 10.5 -1 2

Atoms # full

11224 537 5 -0.5390083766862109 -18.30574439455463 -21.2784165232111 -17.768059560655036 20 -1 9
11219 537 5 -0.329149376686211 -18.478890165560305 -18.838998783875688 -17.663018992940263 20 -1 9
11218 537 5 0.411562623313789 -18.577005369361082 -20.147663055467174 -17.06172877165136 20 -1 9
11232 537 8 0.226402623313789 -18.274326746061746 -22.255610566580803 -17.256981595076184 20 -1 9
11220 537 5 -0.09697037668621096 -18.255564030669092 -18.69345856216629 -19.050072251340136 20 -1 9
11222 537 5 0.521135623313789 -18.19333878902814 -21.19884788689831 -19.1413143109784 20 -1 9
11221 537 5 -0.375202376686211 -18.25926381152904 -19.979732151529575 -19.780216164190108 20 -1 9
11223 537 3 -0.9269153766862109 -18.05068368702915 -22.39790267640609 -19.819408228319322 20 -1 9
11229 537 8 0.18405 -17.942974228556295 -19.8977947999635 -20.81285465608229 20 -1 9
11230 537 7 0.361446 -18.029995973569704 -22.358607060920413 -20.82771448718087 20 -1 9
11471 552 7 0.361446 -20.76834622837825 -19.52673605625225 -18.87860961703739 20 -1 9
11472 552 8 0.223878 -21.51765446645761 -21.276517146538673 -19.9794719774074 20 -1 9
3070 114 6 0.07013074435196197 -19.895621640699932 -18.65787145130163 -21.295707889075615 20 -1 10
11464 552 5 -0.550526 -22.011589342630888 -21.62658609600898 -19.052082415429883 20 -1 9
11462 552 5 0.509507 -22.015429197784297 -20.832583854161005 -17.935046663421925 20 -1 9
11231 537 7 0.361446 -17.48188467415062 -23.0923065691641 -19.30583650640624 20 -1 9
11470 552 7 0.361446 -21.179750781738782 -19.1245419768944 -17.237464495116157 20 -1 9
11463 552 3 -0.888722 -21.47855454395478 -19.573342830542334 -18.074779692400462 20 -1 9
11228 537 8 0.154123623313789 -18.098062036007757 -17.68636361272412 -19.522383948169548 20 -1 9
11461 552 5 -0.412413 -22.535801556862175 -21.204681359899745 -16.688721262018127 20 -1 9
3052 114 2 -0.5950251724137932 -18.966030899831807 -21.111257926993538 -22.81008787133716 20 -1 10
3056 114 4 -0.246651376686211 -19.96573015496425 -18.222940668470066 -22.271702006093857 20 -1 10
3078 114 6 0.07135062331378901 -22.03295916601845 -20.239572993854548 -22.264215031652657 20 -1 10
3069 114 6 0.07013074435196197 -18.94068826542059 -17.897383568978107 -22.47533695371736 20 -1 10
3062 114 4 0.02056062331378901 -22.888513125447847 -18.41056300593518 -23.069285258742084 20 -1 10
1457 54 6 0.08795193630360032 -21.627480801119507 -17.126108000865376 -17.31131521721639 20 -1 10
3074 114 6 0.07135062331378901 -22.516277310665647 -17.635577942573175 -21.09610571605382 20 -1 10
3061 114 4 -0.219251376686211 -22.34042121889419 -17.29682942241219 -22.15808185781941 20 -1 10
11458 552 5 0.509507 -22.433525082424985 -22.90987755813348 -18.82615697634339 20 -1 9
11460 552 5 -0.0512 -22.939077207385203 -22.578389353561064 -16.540671962219378 20 -1 9
9992 460 5 -0.5283538525564804 -13.633264775740434 -15.543021919824957 -23.507314190487527 20 -1 10
3066 114 4 -0.219251376686211 -21.938810458089467 -19.645735198524633 -23.123948353548876 20 -1 10
9580 434 8 0.1678666967310803 -22.968416801001442 -23.67586495003329 -22.47163563149416 20 -1 9
4170 155 5 0.7998981474435196 -0.10518297538906296 -2.933710110411422 -15.412246774638076 20 -2 10
4180 155 6 0.035024 -0.9181668401818044 -0.5380511282017544 -16.684471070549286 20 -2 10
6605 248 8 0.200184744351962 -15.919961320072407 -22.993427233452195 -18.602647741766237 19 -1 9
6604 248 8 0.152903744351962 -15.523213718240466 -20.677900507107097 -19.695246904099992 19 -1 9
6597 248 5 -0.330369255648038 -14.920661685192421 -22.608760023000126 -18.836069382978636 19 -1 9
6596 248 5 -0.09819025564803803 -14.682408218749845 -21.354240010457186 -19.414237038409986 19 -1 9
6598 248 5 0.4103427443519619 -13.842232144373531 -23.427184551471516 -18.644313780953485 19 -1 9
6595 248 5 -0.3764222556480381 -13.312549715531167 -20.873592557140828 -19.503865011302825 19 -1 9
9015 399 3 -0.6087709357907254 -11.420260181067428 -18.863436196634865 -16.85129662197546 20 -2 10
9023 399 7 0.3302400642092747 -11.10388215339022 -19.70629095927077 -17.283970889396425 20 -2 10
6600 248 5 -0.540228255648038 -12.501265458946543 -22.926240193875106 -18.741177210677805 19 -1 9
6593 248 3 -0.928135255648038 -10.931228185506335 -21.205107743270776 -19.275044878552986 19 -1 9
6608 248 8 0.225182744351962 -11.626256082616845 -23.541216300571662 -18.58416052864646 19 -1 9
6594 248 5 0.519915744351962 -12.248148363563146 -21.6388303484644 -19.124698636695896 19 -1 9
6602 248 7 0.361446 -10.709547764087237 -20.648400116499886 -20.0701656946354 19 -1 9
6603 248 8 0.18405 -13.143267095223408 -19.867832210712756 -19.87630691413027 19 -1 9
9021 399 8 0.2091560642092747 -11.230720550577226 -18.32329710943914 -19.45064648216831 20 -2 10
11498 554 7 0.322488623313789 -11.023534168520547 -22.349430039730066 -21.18624236404341 20 -1 9
2975 111 4 -0.219251376686211 -10.069188244606785 -19.358265258622104 -22.159667217041616 19 -1 10
9014 399 5 0.4193140642092746 -10.878090786034042 -17.66229196458615 -17.42511724450431 20 -2 10
11499 554 8 0.201404623313789 -13.316444064548014 -22.88089962395207 -21.28718357954339 20 -1 9
2989 111 6 0.07135062331378904 -11.142400112043324 -19.654365736066232 -21.86287674173634 19 -1 10
11489 554 3 -0.9114839594842785 -10.86830538057973 -22.567605127785637 -22.227256215355165 20 -1 9
11490 554 5 0.5365670405157215 -11.92804833668905 -23.345634097424863 -22.84247684470084 20 -1 9
2972 111 5 0.718981623313789 -10.054141104988583 -21.740598431672797 -23.007948144585743 19 -1 10
2254 84 2 -0.5950251724137932 -14.270232927609129 -17.354728037064177 -19.70827726057758 19 -1 9
2267 84 6 0.07013074435196197 -16.268215527052277 -17.430281811776506 -17.391791877742605 19 -1 9
2976 111 4 0.02097162331378903 -10.135892987853625 -18.525682582707507 -23.390019067957194 19 -1 10
9013 399 5 -0.3213979357907253 -10.844686413023293 -17.506468008277817 -18.801681028156104 20 -2 10
11491 554 5 -0.3597709594842785 -13.192410438389679 -23.395707929485376 -22.194220083474132 20 -1 9
6601 248 7 0.361446 -10.176558391945527 -21.74520466258733 -18.81728402087429 19 -1 9
6362 236 6 0.04942994317110173 -22.94329785279579 -0.18455081978430599 -17.171394701175853 20 -1 10
7077 278 5 -0.3645478525564804 -9.177433989500958 -2.2899588794316266 -12.476839159742843 20 -2 10
7076 278 5 -0.08631585255648036 -9.19329070909193 -1.9051922351689967 -13.822211768091474 20 -2 10
9197 410 8 0.2030878275862069 -0.20685145261580473 -4.751509168517245 -12.339802811584937 19 -1 10
2988 111 6 0.07135062331378904 -9.742560719441958 -18.838213058154864 -21.29300773854077 19 -1 10
2974 111 4 0.02056062331378903 -9.24646023931583 -20.62098699885639 -22.3234548681361 19 -1 10
2987 111 6 0.02183562331378903 -9.089353809024878 -20.97654621828447 -21.32634901683933 19 -1 10
2949 110 4 0.0346278308051392 -3.534492054109947 -20.721438097575053 -23.015184053697485 19 -1 10
11636 563 5 -0.08921893579072532 -7.239267758536851 -22.18887667781106 -17.94092985329119 20 0 10
11644 563 8 0.1618750642092747 -6.416190423656008 -21.45475572057923 -18.038231321312114 20 0 10
7741 319 8 0.2030878275862069 -4.432395820973085 -18.371947647612682 -20.213347071129874 19 -1 10
2962 110 6 0.08500683080513921 -4.464579771702123 -21.82479868824303 -21.38432334282236 19 -1 10
7740 319 8 0.1618750642092747 -6.866742390774089 -18.188111220852285 -20.435215209474535 19 -1 10
2948 110 4 -0.2055951691948608 -3.46163954154542 -21.71116703407946 -21.827758568317932 19 -1 10
2947 110 4 0.03421683080513921 -3.031167584103283 -23.192953877683813 -22.235168503378503 19 -1 10
2996 111 6 0.07135062331378904 -7.25422927375061 -19.750034191099388 -22.19487235834973 19 -1 10
2963 110 6 0.05411483080513921 -4.1611446458282835 -19.90736012824471 -22.705894507200334 19 -1 10
2985 111 4 -0.219251376686211 -7.835549142678236 -20.247594899594755 -22.946940530535308 19 -1 10
2992 111 6 0.07013074435196197 -8.254035108853873 -17.58188605032247 -23.058309601399635 19 -1 10
7733 319 5 -0.3674509357907254 -4.835189043497223 -17.40423805510511 -20.376635207628677 19 -1 10
7732 319 5 -0.08921893579072532 -6.268595220245608 -17.26242247704219 -20.490311713769845 19 -1 10
2980 111 4 -0.246651376686211 -8.702913054725816 -18.088563429726964 -23.85328255769769 19 -1 10
11645 563 8 0.2091560642092747 -7.014258997540896 -22.69359831171597 -20.00334771169783 20 0 10
11637 563 5 -0.3213979357907253 -7.563423877769068 -22.89858552097282 -19.13076225291303 20 0 10
2997 111 6 0.07135062331378904 -7.329341970536753 -21.22201886729721 -23.107210841391318 19 -1 10
8379 359 8 0.205735605313871 -18.131190701586817 -23.755824973558717 -15.171990979952149 19 -1 9
9990 460 5 0.4222171474435196 -14.88349221145334 -14.967611689017634 -23.60125000921979 20 -1 10
4461 166 4 0.02895152790475075 -0.24007144813295866 -14.546151612458354 -13.095315331115593 20 -2 10
107 4 6 0.07135062331378904 -6.209471312157159 -18.292798040025538 -16.47356779661831 19 -1 9
10214 474 5 0.5317901474435196 -0.262904013563233 -11.372960666439754 -20.770235025538312 20 -1 10
2961 110 6 0.08500683080513921 -2.766434211653518 -21.32397560271895 -21.09418634616794 19 -1 10
2958 110 4 -0.2055951691948608 -2.5666958107767 -23.287733902109938 -23.691143284900463 19 -1 10
2950 110 5 0.8028998308051393 -2.249924909347275 -19.85147448719767 -23.27231301702149 19 -1 10
2969 110 6 0.08500683080513921 -1.6007781751602472 -22.782568395400325 -23.651597614831037 19 -1 10
1565 58 6 0.07303382758620691 -0.770218610330037 -18.362033506071548 -20.44826121099846 19 -1 10
2951 110 2 -0.5889569357907254 -1.105969490401577 -20.152256281856832 -22.860507422844755 19 -1 10
2960 110 6 0.03549183080513921 -2.0981992036203536 -23.47101185467225 -21.762471498577316 19 -1 10
1566 58 6 0.07303382758620691 -0.30867950326614846 -17.837942258654564 -22.064195828389572 19 -1 10
8792 385 5 -0.5322579989749476 -1.0151395608336529 -17.01097454027073 -17.01577460614289 19 -1 10
8800 385 8 0.2331530010250523 -1.6266316737569397 -17.86524990035573 -17.03722560587941 19 -1 10
7743 319 7 0.3241718275862069 -2.3476676736840965 -17.11143815098569 -19.713635345652353 19 -1 10
4733 176 2 -0.5899579989749477 -0.5168201218923585 -19.6556819140686 -17.809977319826285 20 -1 10
9991 460 3 -0.6058678525564805 -14.979028107033832 -13.541501182364009 -23.45706556713579 20 -1 10
3057 114 4 0.02097162331378901 -20.80819084449513 -16.924981056923592 -22.26072172483321 20 -1 10
1451 54 6 0.05705993630360032 -22.931096388913833 -13.363252314336444 -18.230393396089813 20 -1 10
3073 114 6 0.07135062331378901 -22.950016686128194 -16.329653824308142 -22.27473010086485 20 -1 10
9612 436 8 0.1655021312745083 -18.851561529738106 -12.594580100924228 -21.086586241184154 20 -1 9
1449 54 6 0.08795193630360032 -22.399495133028214 -16.07963627021644 -19.471762899060927 20 -1 10
1450 54 6 0.08795193630360032 -21.735176262676813 -14.675456591214543 -20.108325183799547 20 -1 10
3071 114 6 0.04045862331378901 -20.566953174244354 -16.354342406304905 -21.412395903957595 20 -1 10
1432 54 2 -0.5801070636963997 -20.291464229728994 -13.042537125068575 -18.596587263575284 20 -1 10
2268 84 6 0.07013074435196197 -17.128709399911557 -15.902425358321114 -17.6272268828789 19 -1 9
12189 597 8 0.2180059363036003 -17.961109852999193 -12.403860912715869 -18.208072393025745 20 -1 10
1448 54 6 0.03843693630360032 -19.992758501132286 -16.004541532212386 -18.570795278977165 20 -1 10
1433 54 5 0.7355829363036003 -20.165346658883315 -13.993751348741178 -17.80144111612919 20 -1 10
1435 54 4 0.03716193630360031 -20.79464309239336 -15.373429607235217 -18.118835913937186 20 -1 10
9603 436 5 -0.3638238687254917 -17.361528370814426 -14.183122548725363 -20.690022049042437 20 -1 9
9611 436 8 0.2030878275862069 -18.11077907498979 -15.03659610835605 -20.472676571964715 20 -1 9
3044 113 6 0.04982570120297286 -19.72227143888241 -10.682568582599249 -18.86969766885432 20 -1 10
9604 436 5 -0.08559186872549165 -17.8250578183531 -12.86147149385728 -20.868535866809452 20 -1 9
9613 436 8 0.2127831312745083 -17.26603677846347 -10.780002574505575 -20.79459982181095 20 -1 9
1436 54 4 -0.2026500636963997 -22.00620510244348 -15.121741513837515 -19.132757197814303 20 -1 10
3043 113 6 0.08071770120297286 -21.894764437161527 -11.23561199515825 -18.373266891037048 20 -1 10
3042 113 6 0.08071770120297286 -21.817327372419484 -10.77846916197431 -20.053205238436167 20 -1 10
3029 113 4 -0.2098842987970272 -21.78047896586853 -10.335346878192253 -19.049466870482103 20 -1 10
7040 275 8 0.2360560842592972 -21.870440254561313 -12.449835816537837 -23.03644850286386 19 -2 10
7034 275 7 0.321268744351962 -21.995123129648277 -14.67843160227459 -22.881523224669763 19 -2 10
1437 54 4 0.03757293630360031 -23.19928093251354 -14.316121993612198 -18.520723415619518 20 -1 10
9605 436 5 -0.3177708687254917 -16.948703673074725 -11.798280425045865 -20.75381467401471 20 -1 9
12181 597 5 -0.3125480636963997 -18.03164340296419 -12.051640917447768 -17.1957244219446 20 -1 10
1446 54 4 -0.2026500636963997 -21.392378689990213 -16.162225089072187 -16.952264169184566 20 -1 10
1441 54 4 -0.2300500636963997 -23.7224846270593 -14.957251457100853 -17.18658937467732 20 -1 10
3047 113 6 0.07013074435196197 -20.11539234118202 -9.754592082613739 -16.784265911663432 20 -1 10
3053 114 5 0.7892436233137891 -19.511281073226222 -20.453253071458953 -23.66785716286217 20 -1 10
1207 45 6 0.07013074435196197 -10.533880984050931 -0.9024082529344355 -22.827217805464787 20 -1 10
1554 58 4 -0.247871255648038 -0.05374227908458451 -17.685693821345012 -21.02838944445881 19 -1 10
2977 111 5 0.7892436233137891 -11.029949470755414 -17.300914155695434 -23.22640539179164 19 -1 10
9999 460 7 0.3331431474435196 -14.685971339793559 -13.21530984065381 -22.547164690061493 20 -1 10
9602 436 5 0.5325141312745083 -15.997358306801129 -14.404309982008137 -20.61011147174351 20 -1 9
9606 436 5 0.4229411312745083 -15.555600548096763 -12.02660708578991 -20.595589608486545 20 -1 9
5439 202 5 0.727058797617481 -11.360852523442043 -12.008970396777999 -22.74100032616069 20 -1 10
9610 436 7 0.3241718275862069 -15.693843475521252 -16.268451875592298 -21.278330836269184 20 -1 9
2265 84 6 0.04942994317110173 -15.385240469066556 -14.675198758272503 -18.245825022043114 19 -1 9
9601 436 3 -0.9155368687254917 -15.539740361588176 -15.711703430088658 -20.491263945801826 20 -1 9
9608 436 5 -0.5276298687254917 -15.137585490385398 -13.345515371800737 -20.491608438025786 20 -1 9
9615 436 7 0.3338671312745083 -13.710291180786268 -11.338038903031096 -21.057840771851723 20 -1 9
2252 84 4 0.02994294317110174 -15.169296436941726 -15.749140239577562 -18.104818803169724 19 -1 9
9607 436 3 -0.6051438687254918 -14.557148574626872 -11.031340615062662 -20.62449884931658 20 -1 9
2253 84 5 0.7982149431711018 -14.991245702842335 -16.362561901866982 -19.48187233436338 19 -1 9
9616 436 8 0.2377811312745083 -14.092268793999807 -13.594120228697792 -20.44847591584719 20 -1 9
2264 84 6 0.08032194317110174 -13.012717213783482 -15.369172410887028 -18.04503382099673 19 -1 9
9012 399 5 -0.08921893579072532 -10.32211040851637 -16.352626286531148 -19.437523739363186 20 -2 10
7164 283 8 0.1622007976174811 -11.901555759235007 -13.327901939549683 -17.663716983408865 19 -2 9
7157 283 5 -0.3671252023825189 -10.451139398296055 -11.738900800977843 -17.571093832421447 19 -2 9
7156 283 5 -0.08889320238251887 -11.308528110825288 -12.65958925506299 -18.267034826586098 19 -2 9
7155 283 5 -0.3210722023825189 -11.299883727704197 -12.64874171856817 -19.66651445962768 19 -2 9
7154 283 5 0.4196397976174811 -10.434705859677122 -11.856635495207223 -20.38446198679896 19 -2 9
7163 283 8 0.2094817976174811 -11.940012395086777 -13.266668188046808 -20.269058986922996 19 -2 9
7153 283 3 -0.608445202382519 -10.363424730960466 -11.92424279126124 -21.799612858370676 19 -2 9
5440 202 2 -0.588631202382519 -12.495080674492009 -12.052365372362148 -22.27749958110041 20 -1 10
2978 111 2 -0.5950251724137932 -10.711693520737946 -16.197695518049304 -22.917073202943346 19 -1 10
2251 84 4 -0.2102800568288983 -13.807298029923299 -15.633855017153504 -17.345010459637653 19 -1 9
3728 139 5 0.7303601312745083 -14.514549619231248 -9.729040742269884 -20.229173465860217 20 -2 10
9020 399 8 0.1618750642092747 -10.415867920553703 -16.161270722529594 -20.547270787445374 20 -2 10
12188 597 8 0.1707249363036003 -16.77144882802057 -10.445517042907625 -17.461368549106478 20 -1 10
9010 399 5 0.5288870642092747 -9.600847140484378 -15.576759594657924 -17.18783301196305 20 -2 10
9011 399 5 -0.3674509357907254 -9.717710175285816 -15.359386534843802 -18.57616058257264 20 -2 10
11465 552 7 0.361446 -21.898132912179282 -23.243595543084627 -20.68395507153646 20 -1 9
7083 278 8 0.2120591474435196 -8.025885756716637 -1.4479022642466681 -15.474660102096493 20 -2 10
11459 552 5 -0.412413 -22.880256629104338 -23.471196165915696 -17.627647382580605 20 -1 9
7075 278 5 -0.3184948525564804 -7.965140734109564 -1.6260886848982956 -14.441006641900952 20 -2 10
3058 114 5 0.7892436233137891 -20.487006202949786 -15.928322882298863 -23.418543634225827 20 -1 10
11468 552 8 0.147224 -23.335200513564683 -22.916912148618632 -15.531039837549127 20 -1 9
4348 162 2 -0.5950251724137932 -17.641372490651086 -7.047238660101925 -11.96590737506134 20 -1 10
7158 283 5 0.5292127976174811 -9.612936665351025 -10.903606064330777 -18.339627995791133 19 -2 9
98 4 6 0.04045862331378903 -4.862250568583299 -16.913063777954655 -17.73249932914954 19 -1 9
7739 319 8 0.2091560642092747 -7.884190340620691 -15.841506293660204 -20.816547581226658 19 -1 10
7734 319 5 0.5288870642092747 -4.008542220384726 -16.301682410977953 -20.54357421748545 19 -1 10
7731 319 5 -0.3213979357907253 -6.816677706720714 -15.97688333765368 -20.631752312647862 19 -1 10
8799 385 7 0.321268744351962 -3.196841228842821 -15.799190936335632 -18.18035117377796 19 -1 10
7160 283 5 -0.5309312023825189 -9.568198706413927 -10.999572658996758 -19.75152038378615 19 -2 9
9019 399 8 0.2030878275862069 -9.367070930010504 -14.404874457037861 -18.920841255413173 20 -2 10
7162 283 7 0.3305657976174811 -9.476579868466667 -11.874086510703581 -22.185990145446553 19 -2 9
1696 63 6 0.07910206420927468 -4.53708643611732 -10.859514229753286 -22.653457493585506 19 -1 9
1697 63 6 0.07910206420927468 -3.801927238603234 -12.146692222238324 -21.561930808057333 19 -1 9
7729 319 3 -0.6087709357907254 -6.533722993171338 -13.537242529575645 -20.91492594015332 19 -1 10
7738 319 7 0.3302400642092747 -7.233063386205831 -13.321598540194614 -20.2893090536699 19 -1 10
99 4 6 0.07013074435196197 -7.121320410152055 -15.821080343708385 -17.671890200525617 19 -1 9
7744 319 8 0.2341540642092747 -3.974590596733581 -14.151468135836682 -20.709864003322476 19 -1 10
7736 319 5 -0.5312569357907253 -4.572170654193869 -15.033941118671136 -20.641204936793276 19 -1 10
100 4 6 0.07013074435196197 -5.8837434188889866 -14.629463907752017 -17.30776448259546 19 -1 9
7730 319 5 0.4193140642092746 -5.989454979428146 -14.830477078576493 -20.74240073439988 19 -1 10
1686 63 5 0.8015448619869614 -6.405921244633724 -12.73729879691772 -22.051275247050334 19 -1 9
1687 63 2 -0.5889569357907254 -7.275586021248319 -11.88414732341516 -22.273522006114767 19 -1 9
1684 63 4 -0.2343501380130386 -4.128606065393338 -11.892377961582032 -22.545316152648514 19 -1 9
7168 283 8 0.2344797976174811 -8.825984227241449 -10.331627361732057 -20.166118225914218 19 -2 9
1685 63 4 0.03327286198696135 -5.2032572234322245 -12.845798520799873 -23.00745667085946 19 -1 9
1698 63 6 0.05275986198696135 -4.835496380003672 -13.859658554017694 -22.992935588706214 19 -1 9
8791 385 3 -0.9201649989749476 -2.923696620958985 -15.572087506387051 -17.259884947303423 19 -1 10
3437 128 2 -0.5940805455299945 -6.972807154475717 -9.738280833983946 -18.82278459034577 20 -2 10
86 4 4 -0.246651376686211 -6.364282465473931 -15.538313344625768 -16.910420284296116 19 -1 9
1680 63 4 0.03327286198696135 -2.8589976858890154 -11.997020624170696 -23.475200607436463 19 -1 9
4853 180 6 0.02183562331378901 -18.461958373060725 -0.01826653673223433 -16.5446124949752 20 -1 9
7735 319 3 -0.9191639357907253 -2.60814069060223 -16.440141864342976 -20.43492776177319 19 -1 10
1681 63 5 0.8015448619869614 -1.7345815374834324 -11.23375972847539 -22.715361193804615 19 -1 9
1540 58 2 -0.5950251724137932 -1.850467854434953 -14.734180826056793 -21.816270087510574 19 -1 10
1541 58 5 0.788023744351962 -1.6319316560555563 -15.602995554437156 -21.006138315754235 19 -1 10
10223 474 7 0.3241718275862069 -1.3740849730560392 -12.788638246657085 -21.4820527447332 20 -1 10
10215 474 3 -0.9162608525564804 -1.0000488382088726 -11.92283818584284 -21.762709767025378 20 -1 10
10213 474 5 -0.3645478525564804 -0.8567820562370834 -10.861065410716696 -19.6306313122971 20 -1 10
1694 63 6 0.05275986198696135 -2.564948857226085 -13.015540155047336 -23.628449877223602 19 -1 9
10221 474 8 0.2030878275862069 -1.9175628794523583 -11.110883340671915 -19.370925200423752 20 -1 10
9124 406 5 -0.08731691574070276 -17.189632725854707 -7.785748613940857 -23.653755775420994 20 -1 10
8790 385 5 0.5278860010250523 -1.5330022525188092 -15.738018316804638 -17.08349610237786 19 -1 10
3055 114 4 0.02097162331378901 -20.42796273554614 -19.250824468393155 -23.33654608432629 20 -1 10
4162 155 4 0.03121514744351964 -3.7334085766031677 -1.6185462785486422 -16.139401985814555 20 -2 10
3030 113 4 0.03033870120297286 -20.329487849167947 -9.745412839253023 -18.93927555755762 20 -1 10
7080 278 5 -0.5283538525564804 -6.754249317333326 -2.128789692242581 -12.440469462820209 20 -2 10
2866 107 4 0.03690293960382231 -23.47394787497216 -6.799696011062316 -22.12396649303778 20 -1 10
9125 406 5 -0.3655489157407028 -17.83798677724848 -8.477751256449801 -22.61184812906798 20 -1 10
2869 107 5 0.8055859396038223 -20.347518602825687 -4.775757656197303 -23.38558868483066 20 -1 10
2881 107 6 0.08769293960382231 -22.385250457413086 -5.103895433651939 -21.391114269642962 20 -1 10
2867 107 4 -0.2029090603961777 -22.223093019226912 -5.9785953086149775 -21.98544735483668 20 -1 10
3039 113 4 -0.2098842987970272 -22.64627840307525 -8.611718593924337 -17.454484649594505 20 -1 10
9128 406 5 -0.5293549157407027 -17.268143441284053 -6.787417714767287 -21.076381922257184 20 -1 10
3032 113 2 -0.5979282556480381 -20.57095950458183 -9.286675216170007 -21.344966768158436 20 -1 10
11185 535 3 -0.6055036409390328 -19.99434409017252 -4.206630428446484 -22.177998197982692 20 -1 10
6778 259 7 0.3241718275862069 -20.759970254275835 -4.625174683590846 -17.812152796743607 20 -1 9
3031 113 5 0.7986107012029728 -19.86987052259442 -9.13660275856221 -20.328400705468862 20 -1 10
3037 113 2 -0.5950251724137932 -20.804783834007917 -6.467488953134659 -19.119019193045673 20 -1 10
9135 406 7 0.321268744351962 -18.175451268885855 -8.621857899537202 -19.458385031297745 20 -1 10
3034 113 4 -0.2372842987970271 -20.12146852729681 -8.978658333066159 -17.61184550592092 20 -1 10
3046 113 6 0.07013074435196197 -19.132863571557813 -8.505886127492001 -17.520673283140574 20 -1 10
3036 113 5 0.7986107012029728 -20.977490238563437 -6.567854914928567 -17.90173855509884 20 -1 10
3035 113 4 0.03033870120297286 -21.22657443700957 -7.995427843614761 -17.19425903841797 20 -1 10
9136 406 8 0.2360560842592972 -17.274941210054205 -6.415675678847922 -20.05440291245587 20 -1 10
9127 406 3 -0.9172619157407027 -18.62935618880437 -8.581409740030281 -20.33199086969331 20 -1 10
6769 259 3 -0.9148329537906433 -20.994732086022836 -5.404756828759822 -17.210032021042785 20 -1 9
11194 535 7 0.3335073590609673 -20.529113969988533 -4.520057870278652 -21.371230174934723 20 -1 10
2880 107 6 0.08769293960382231 -21.5054068677516 -6.61098931911598 -21.443634609234913 20 -1 10
11200 535 8 0.2374213590609673 -19.11863380468531 -3.734043819491518 -19.820922696781427 20 -1 10
9126 406 5 0.5307890842592973 -18.049957021168172 -7.868036699078093 -21.357442146005578 20 -1 10
3041 113 6 0.03120270120297286 -22.645831778186217 -8.509035349693319 -19.548244549765787 20 -1 10
3028 113 4 0.02992770120297285 -22.88005641088828 -9.291343105226487 -18.87036429092268 20 -1 10
3050 113 6 0.08071770120297286 -23.470079907657425 -7.837939385167928 -17.233628915761873 20 -1 10
11186 535 5 0.4225813590609673 -19.054987571523192 -3.2125448604773617 -21.898201644397194 20 -1 10
2888 107 6 0.08769293960382231 -22.550268069298614 -8.601295520943324 -22.342300010600233 20 -1 10
2868 107 4 0.03731393960382231 -21.637654891937824 -5.709876015978306 -23.347928825630532 20 -1 10
2877 107 4 -0.2029090603961777 -23.301763107037004 -8.034925708700513 -22.912097383155228 20 -1 10
11192 535 5 -0.5279896409390327 -18.761463150747375 -3.0986479016595965 -20.592611101198713 20 -1 10
3051 113 6 0.08071770120297286 -22.67702440376647 -9.394842544443913 -16.686286851760954 20 -1 10
7039 275 7 0.3321420842592973 -21.790724405067635 -10.025321433507449 -23.39888598663474 19 -2 10
9133 406 8 0.200184744351962 -18.218996835581603 -9.43267545205897 -22.815568851568234 20 -1 10
9997 460 8 0.2120591474435196 -17.000886265349997 -15.193511614789516 -23.671266120132707 20 -1 10
11310 542 7 0.361446 -22.615655822909538 -3.975306986444206 -18.902214807261807 21 -1 10
4859 180 6 0.07013074435196197 -16.61193312071063 -1.6298414637456666 -13.577519114330057 20 -1 9
3745 139 6 0.08272913127450834 -12.315559044376286 -9.492973998464654 -18.421595860393527 20 -2 10
9122 406 5 0.4212160842592972 -16.571581258546722 -6.110192250061502 -22.04964229299269 20 -1 10
3727 139 2 -0.5853298687254918 -15.43304367462308 -9.346113983272032 -19.60259561420955 20 -2 10
3743 139 6 0.03321413127450834 -12.48381428286288 -9.452246225542345 -21.006495301090283 20 -2 10
9130 406 7 0.3321420842592973 -15.877623303422727 -4.149518340587104 -22.083560675564822 20 -1 10
9121 406 3 -0.6068689157407028 -15.721220594651903 -5.061286060384688 -21.701055883779894 20 -1 10
3750 139 6 0.05183713127450834 -15.150690222173083 -6.974316565401253 -20.034907153378164 20 -2 10
3738 139 5 0.8006221312745083 -14.534756703038024 -5.213768758478473 -21.019918328852615 20 -2 10
3737 139 4 0.03235013127450834 -14.204325368791928 -6.6039347525636956 -20.334616229107322 20 -2 10
9260 414 8 0.1647781474435197 -10.223959055021101 -8.655501740986645 -21.318989132683278 19 0 10
3746 139 6 0.05183713127450834 -14.14810531999748 -8.083420373906204 -18.01366011080046 20 -2 10
3749 139 6 0.07397845447000558 -13.949169878994548 -5.584150199199765 -18.410794067902525 20 -2 10
3739 139 2 -0.5870549157407028 -13.774064315631671 -4.281871297886347 -20.968499863143577 20 -2 10
3736 139 4 -0.2352728687254917 -13.426597402282232 -6.348695647302584 -19.020036675516973 20 -2 10
3730 139 4 0.03193913127450834 -13.22163713974102 -8.914757552105936 -20.44713619270131 20 -2 10
3732 139 4 0.03235013127450834 -13.187689697628128 -7.61475905974881 -18.19160060580973 20 -2 10
3731 139 4 -0.2078728687254917 -12.434414428375053 -8.598043087375473 -19.098559933160175 20 -2 10
3748 139 6 0.07397845447000558 -12.434513655629363 -5.900326994537632 -19.261826302402024 20 -2 10
3744 139 6 0.08272913127450834 -11.3472238895876 -8.339765574577521 -19.36214823830938 20 -2 10
9627 437 8 0.2110580842592972 -10.494863022457205 -4.32165449102877 -20.287168072975266 20 -2 10
3741 139 4 -0.2078728687254917 -13.461976471678168 -7.594474788781827 -21.236822994154718 20 -2 10
10144 469 8 0.2341540642092747 -13.257256986252257 -3.55705058828865 -17.878257126799593 20 -1 10
3752 139 6 0.08272913127450834 -12.47342617174463 -7.168122081830248 -21.411854135059727 20 -2 10
3753 139 6 0.08272913127450834 -13.884716707226358 -7.792225675360406 -22.25508005695949 20 -2 10
9251 414 5 -0.3184948525564804 -9.92649708201145 -7.4781779571111535 -23.158873103364424 19 0 10
9252 414 5 -0.08631585255648036 -9.531710867239374 -8.165089691804722 -21.964195674980953 19 0 10
9259 414 8 0.2120591474435196 -10.94032845170023 -7.4785906257232355 -23.35058140739934 19 0 10
9628 437 8 0.1637770842592972 -9.416420859791138 -4.734839554941015 -22.455112226807362 20 -2 10
9626 437 7 0.3321420842592973 -10.199990194942322 -2.896558570560096 -18.0146752708267 20 -2 10
10136 469 5 -0.5312569357907253 -13.084814554197852 -2.667006959565615 -17.364555542300334 20 -1 10
9123 406 5 -0.3194959157407027 -16.626750201918455 -6.498408740271628 -23.389768654611082 20 -1 10
7167 283 7 0.3251164544700056 -9.505784894931942 -9.337533862698367 -17.017281314100067 19 -2 9
7159 283 3 -0.9188382023825189 -8.979054146564629 -9.797834678075944 -17.74690174272374 19 -2 9
9619 437 5 -0.3194959157407027 -9.496691757404953 -4.063775540740558 -20.44767074291134 20 -2 10
9617 437 3 -0.6068689157407028 -9.396830858663542 -3.503630066224865 -18.132730390570412 20 -2 10
9620 437 5 -0.08731691574070276 -8.871038329159312 -4.243601997770533 -21.645412914797323 20 -2 10
9618 437 5 0.4212160842592972 -8.77305573707391 -3.5900446397929393 -19.326294718363464 20 -2 10
9253 414 5 -0.3645478525564804 -8.12803386980723 -8.243821827423522 -21.67645837199368 19 0 10
9261 414 8 0.2030878275862069 -7.819064355859869 -8.671007839425346 -20.7405249714354 19 0 10
9254 414 5 0.5317901474435196 -7.161879343309042 -7.530389859642003 -22.427144239397144 19 0 10
3452 128 6 0.07397845447000558 -8.63966827791369 -6.577200782170323 -18.739513111938347 20 -2 10
3439 128 4 -0.2352728687254917 -8.524996761558285 -6.696723311721854 -17.63699040210402 20 -2 10
9263 414 7 0.3241718275862069 -5.673078987337835 -7.009639762302491 -21.216288956703064 19 0 10
9255 414 3 -0.9162608525564804 -5.824228677321955 -7.482414358734374 -22.016938999508135 19 0 10
3436 128 5 0.8006221312745083 -7.79126733678757 -9.262507973855712 -17.99078996713525 20 -2 10
1824 68 4 -0.2367670300262555 -3.707348534593507 -5.436165223724032 -22.072940217748833 19 -1 9
9621 437 5 -0.3655489157407028 -7.561212060655794 -3.901635007551281 -21.774770090199034 20 -2 10
3435 128 4 0.03235013127450834 -7.5440364909380335 -7.877277591107012 -17.320192017863036 20 -2 10
1833 68 6 0.05034296997374453 -5.461155523372735 -5.348027560410873 -20.79797986308128 19 -1 9
1820 68 4 0.03085596997374453 -4.431150290967459 -5.002797775131054 -20.783908773414417 19 -1 9
3449 128 6 0.05183713127450834 -6.56364181480761 -7.474460905094752 -17.704187202948784 20 -2 10
7946 332 7 0.3323729699737445 -4.291556911947467 -9.242142553281925 -18.03807737397359 19 -1 9
1832 68 6 0.08123496997374453 -4.231414729481944 -5.160637635954522 -18.62622070520962 19 -1 9
1816 68 5 0.7288659699737445 -2.9672530184121797 -7.678079641799485 -18.325631062182325 19 -1 9
7937 332 3 -0.6066380300262555 -3.4765558809699613 -8.784124516770772 -17.68170758061109 19 -1 9
1819 68 4 -0.2093670300262555 -3.787210349114474 -5.615339453964559 -19.55578454721175 19 -1 9
1815 68 4 0.03044496997374452 -3.7335247713783417 -7.181488945675003 -19.54032172691246 19 -1 9
1829 68 6 0.03171996997374453 -4.748421181094145 -7.638889098791104 -19.50439805681787 19 -1 9
1814 68 4 -0.2093670300262555 -3.027360763617885 -7.5873290857221 -20.933535128638624 19 -1 9
1828 68 6 0.08123496997374453 -3.1376511710138253 -8.635818697172997 -21.019593926790435 19 -1 9
1821 68 5 0.7991279699737446 -4.386405250642078 -3.4188242405869147 -20.80750799216554 19 -1 9
9622 437 5 0.5307890842592973 -6.837554340329998 -3.360419103371303 -20.683894112811323 20 -2 10
1813 68 4 0.03085596997374453 -3.472282923935662 -6.991166085750823 -22.291585652207182 19 -1 9
1811 68 5 0.7991279699737446 -4.759083362564361 -7.660462402560508 -22.928041582580107 19 -1 9
9629 437 8 0.200184744351962 -7.046373675199728 -4.033307596840455 -22.704683295327403 20 -2 10
1836 68 6 0.07013074435196197 -4.139048044476379 -4.954290371490341 -22.9415982563733 19 -1 9
9624 437 5 -0.5293549157407027 -7.474602750420388 -3.1123923132322773 -19.481143006316948 20 -2 10
1826 68 6 0.05034296997374453 -2.6837827564232235 -7.200751565002243 -23.020866095359676 19 -1 9
9632 437 8 0.2360560842592972 -6.928387932919659 -2.50021944022836 -18.689083211211326 20 -2 10
3451 128 6 0.07397845447000558 -9.536835449943338 -7.001213990156085 -17.347804397166044 20 -2 10
1831 68 6 0.08123496997374453 -2.68833203445228 -5.300599819982043 -19.567057855479295 19 -1 9
1822 68 2 -0.5979282556480381 -3.3937529593108025 -2.764420911298096 -20.741104292434514 19 -1 9
9623 437 3 -0.9172619157407027 -5.592706953697906 -2.7810783684209177 -20.93355907607039 20 -2 10
9256 414 5 -0.5283538525564804 -7.616500879829022 -6.811892297069843 -23.508689882728184 19 0 10
4160 155 5 0.7296361474435196 -5.0678293840291815 -2.131587409171093 -15.550632628963838 20 -2 10
1835 68 6 0.07013074435196197 -2.698984013391769 -4.980230938601146 -21.981469959193007 19 -1 9
10000 460 8 0.2370571474435197 -12.781993131160927 -14.898947077681939 -23.338832451963075 20 -1 10
1682 63 2 -0.5950251724137932 -1.597918784554551 -10.040413650804597 -22.977246417828773 19 -1 9
1817 68 2 -0.5868240300262555 -2.004483299839137 -7.097619072540436 -17.900218374544565 19 -1 9
1827 68 6 0.08123496997374453 -1.9635640312938278 -7.408427658934425 -20.757685401002337 19 -1 9
6310 234 6 0.08200514744351964 -0.484624005900141 -3.7761543096823864 -22.248609456274355 19 -1 10
11303 542 3 -0.9252321724137931 -22.480732885073955 -2.978577752655532 -18.935351579155803 21 -1 10
11311 542 7 0.361446 -21.585737600273706 -2.7429289649736113 -18.530597741353997 21 -1 10
11187 535 5 -0.3181306409390327 -18.51562827959723 -2.3574980318827663 -22.86672318756695 20 -1 10
11302 542 5 0.5228188275862069 -22.601236665615144 -2.2436519343299217 -20.073116260469718 21 -1 10
11304 542 5 -0.5373251724137931 -21.689507562993963 -1.2459556498250457 -20.259607692776598 21 -1 10
4841 180 2 -0.596708376686211 -19.685239848404542 -2.4941254608836303 -17.85290510680663 20 -1 9
11190 535 5 0.5321543590609673 -17.96363514809361 -2.0106563089360208 -20.216098843044037 20 -1 10
4840 180 5 0.718981623313789 -18.634048946363144 -1.8971277910484439 -17.783048599816027 20 -1 9
11191 535 3 -0.9158966409390327 -17.772162380277695 -1.723481093350891 -18.84717034923786 20 -1 10
11298 542 5 0.4132458275862069 -21.765260237045688 -0.5132980913273535 -21.431081616391733 21 -1 10
11312 542 8 0.2280858275862069 -21.05794735059598 -0.9010354270235652 -19.45026659133677 21 -1 10
11188 535 5 -0.08595164093903269 -17.529354272104392 -1.3797481281610082 -22.52838323445562 20 -1 10
11299 542 5 -0.3274661724137931 -22.733969168506007 -0.7622665628588621 -22.465694925698525 21 -1 10
1556 58 6 0.03923874435196197 -0.043393479861816076 -16.086525714929827 -19.625420163552928 19 -1 10
8972 396 8 0.1664248619869614 -13.7055630974917 -19.40189147107374 -12.449777290032394 20 -1 10
8964 396 5 -0.08466913801303866 -14.239667133093512 -18.435896909369216 -12.352621950436525 20 -1 10
11300 542 5 -0.09528717241379309 -23.62763848233622 -1.8552211252693596 -22.243482587822818 21 -1 10
11307 542 8 0.2030878275862069 -22.699163867311544 -0.22233835575308447 -23.38254024616232 21 -1 10
11189 535 5 -0.3641836409390327 -17.315589904379443 -1.2117741185382194 -21.177693182962084 20 -1 10
11199 535 7 0.322488623313789 -16.99528906319578 -1.165595216589555 -18.611984728525105 20 -1 10
2310 86 4 -0.214920394686129 -6.287677030047245 -14.169208674823173 -11.994906011750144 19 -1 9
11196 535 8 0.1651423590609673 -17.045090240708934 -0.7649492900186132 -23.28340998272964 20 -1 10
10132 469 5 -0.08921893579072532 -12.434841682547193 -0.3490763419177334 -15.781199570089168 20 -1 10
4852 180 6 0.07135062331378901 -16.218015650478 -0.6533481219341013 -17.22389721220319 20 -1 9
10143 469 7 0.3241718275862069 -12.80572611301505 -2.436159976766927 -19.736856341404785 20 -1 10
1193 45 4 -0.2382604720952492 -11.294503231542972 -0.201673208928991 -22.469865407408047 20 -1 10
11197 535 8 0.201404623313789 -16.659897968713388 -0.5121264110963928 -20.869555538115392 20 -1 10
1211 45 6 0.07974152790475075 -14.187512616728775 -1.9598870596458973 -22.008785510009414 20 -1 10
1194 45 4 0.02936252790475075 -12.373502229041382 -0.9817886364557573 -21.688466862544782 20 -1 10
1208 45 6 0.04884952790475075 -12.06609378866882 -2.0099269575497622 -21.668105356489317 20 -1 10
1195 45 5 0.7976345279047508 -12.609546262243812 -0.5066154177713216 -20.246242506771956 20 -1 10
10135 469 3 -0.9191639357907253 -12.831116197137606 -1.5212212667119651 -19.30908680605469 20 -1 10
10134 469 5 0.5288870642092747 -12.793527290110722 -1.4744795319025776 -17.940286766529145 20 -1 10
1198 45 4 -0.2108604720952492 -13.738019603502234 -1.1012614133062897 -22.460786985369097 20 -1 10
1210 45 6 0.07974152790475075 -14.346687819562398 -0.11707619186596219 -22.280478878175792 20 -1 10
10133 469 5 -0.3674509357907254 -12.463555896533695 -0.3337949883300553 -17.200265958017066 20 -1 10
2879 107 6 0.03817793960382231 -23.61915322468237 -7.194865412375588 -21.099705237441803 20 -1 10
9994 460 7 0.3241718275862069 -12.52988599386494 -18.69180115733237 -23.676277244074218 20 -1 10
5858 217 6 0.08001509101191748 -4.4646411170764395 -0.34094752433852804 -23.389637491897048 20 -1 10
4167 155 1 -0.630039 -2.902985925036628 -0.039272772866617345 -20.299851163447276 20 -2 10
4163 155 4 -0.2085968525564804 -3.615881269680127 -1.8563019566327554 -17.669769038946626 20 -2 10
4177 155 6 0.08200514744351964 -3.701691139828199 -2.885814217342233 -17.853797072678123 20 -2 10
9631 437 7 0.321268744351962 -5.55997211230407 -1.7197240320402187 -20.956349860268627 20 -2 10
4179 155 9 0.43001 -3.147699784601926 -0.9713420082251005 -20.524912516608193 20 -2 10
5854 217 6 0.07303382758620691 -6.4617546769295835 -2.0220175711860726 -23.667841975228303 20 -1 10
3075 114 6 0.02183562331378901 -23.853016132343697 -18.714548378045585 -22.62514579700802 20 -1 10
4176 155 6 0.08200514744351964 -4.4860347242092296 -1.4238846378207732 -18.209089852246894 20 -2 10
4175 155 6 0.03249014744351963 -3.750397860326892 -0.578050849222759 -16.035132343921482 20 -2 10
1564 58 9 0.43001 -0.05218853461764894 -20.022053070244247 -21.41829548133657 19 -1 10
4164 155 4 0.03162614744351964 -2.2821156890639394 -1.2849667682784158 -18.278745292192042 20 -2 10
4178 155 6 0.05111314744351964 -1.8627071495702516 -1.880837557866169 -19.085124321606344 20 -2 10
9338 419 7 0.3295291359247597 -22.200601918270394 -11.08964015291695 -12.893678411399172 19 -1 10
4168 155 4 -0.2359968525564803 -1.0470762800279907 -1.4675522514111528 -17.3365653918489 20 -2 10
4181 155 6 0.035024 -0.15102910491372512 -1.58608475506054 -17.93331076073405 20 -2 10
6298 234 5 0.792354726352044 -0.713886749183569 -1.16143270178274 -23.095517422053245 19 -1 10
6300 234 1 -0.630039 -1.678660763300396 -0.42259557667856384 -23.824659483022238 19 -1 10
11227 537 8 0.201404623313789 -18.51866621392156 -17.93562680329412 -17.081011537794545 20 -1 9
11469 552 8 0.18405 -22.452858557435846 -20.527667583958138 -15.859306844864639 20 -1 9
7082 278 7 0.3331431474435196 -4.909037841381991 -0.7672353844126434 -13.989900146127447 20 -2 10
6299 234 2 -0.52268 -0.1590869602396765 -0.7445904485872461 -22.08185244108319 19 -1 10
9343 419 7 0.3359351220302675 -23.16711682012255 -17.24168002252965 -13.446753580315542 19 -1 10
11217 537 3 -0.616522376686211 -18.80012064873024 -20.27404486603839 -15.675949617030344 20 -1 9
6083 226 2 -0.596708376686211 -20.359786267517215 -18.69903321045931 -15.558749940917153 20 -1 10
11226 537 7 0.322488623313789 -18.350553012243385 -21.016036336330167 -15.150488257295143 20 -1 9
6082 226 5 0.718981623313789 -19.723570546025098 -19.491077922319022 -14.988623363157819 20 -1 10
6098 226 6 0.07135062331378904 -21.7859570601152 -20.830234266375257 -13.816623247639352 20 -1 10
6097 226 6 0.07135062331378904 -20.393451994518603 -21.853871422870384 -13.634392446319069 20 -1 10
6095 226 6 0.02183562331378903 -20.462869811970812 -18.875775553125607 -13.109468563769505 20 -1 10
6081 226 4 0.02056062331378903 -19.981056767253904 -19.762787078557004 -13.446676170655476 20 -1 10
6093 226 6 0.07135062331378904 -18.155752567116203 -21.08154871783781 -12.975658799928693 20 -1 10
6094 226 6 0.07135062331378904 -17.935430574823467 -19.37020632111077 -12.734219757801926 20 -1 10
6080 226 4 -0.219251376686211 -18.685641427153705 -20.16228608052078 -12.589956562172102 20 -1 10
6085 226 4 -0.219251376686211 -20.94359099893147 -20.98510347455763 -13.27516560638277 20 -1 10
9341 419 8 0.2148511220302675 -20.718042685319638 -16.68635622340563 -12.441837433026247 19 -1 10
1543 58 4 0.01975174435196196 -0.15541048814801428 -16.154392864531907 -20.703462364438533 19 -1 10
9335 419 3 -0.6030758779697325 -22.74715071869726 -16.44684757778048 -13.960583534406089 19 -1 10
1443 54 5 0.8058449363036003 -23.1710276849537 -16.49653431638555 -15.24651073069067 20 -1 10
2983 111 2 -0.5979282556480381 -5.596740872617072 -18.32312696888279 -23.724960670974497 19 -1 10
7025 275 3 -0.9172619157407027 -21.277966222185704 -14.84059549218946 -23.545690848628993 19 -2 10
6088 226 2 -0.5979282556480381 -22.217502110873994 -23.49788460186433 -13.00034227646337 20 -1 10
9986 460 5 0.5317901474435196 -13.566681139687402 -16.926746191704506 -23.596431430968927 20 -1 10
6110 227 2 -0.592377394686129 -16.50008132380769 -21.861820933211042 -14.529078021747392 19 -1 10
6126 227 6 0.04478960531387102 -12.165183186371669 -21.092138173087935 -16.421610335048616 19 -1 10
6125 227 6 0.07568160531387103 -14.530335550936943 -20.75533148210379 -16.172507662946256 19 -1 10
6122 227 6 0.02616660531387102 -14.081704353242436 -23.046410030594892 -15.9283717336798 19 -1 10
8973 396 8 0.200184744351962 -15.830572268410622 -18.967252999047773 -13.791721152356873 20 -1 10
6114 227 5 0.793574605313871 -12.248876231156773 -19.087859728439096 -15.799691479104233 19 -1 10
6109 227 5 0.723312605313871 -15.587412461370782 -22.6941452516897 -14.577525820693506 19 -1 10
6113 227 4 0.02530260531387101 -12.476928962118029 -20.60788674268364 -15.428535123630576 19 -1 10
6104 227 5 0.793574605313871 -11.067864053907691 -23.517268322329976 -15.324530298930563 19 -1 10
6112 227 4 -0.214920394686129 -13.97012619947555 -20.965674895594947 -15.294412339348487 19 -1 10
8965 396 5 -0.3629011380130387 -15.442707713292986 -18.184727010967258 -13.046105332321375 20 -1 10
6115 227 2 -0.5889569357907254 -12.817482916723545 -18.168090221276547 -15.247804608967279 19 -1 10
6108 227 4 0.02489160531387101 -14.134720723707671 -22.435949141422146 -14.976178696553488 19 -1 10
6129 227 6 0.07910206420927468 -10.498945146300104 -20.782086259597946 -14.554302938293834 19 -1 10
6117 227 4 -0.242320394686129 -11.518207381295639 -21.104825962317783 -14.324351376040854 19 -1 10
6124 227 6 0.07568160531387103 -14.447374225290892 -20.50005892180522 -14.499121753609103 19 -1 10
6106 227 4 0.02530260531387101 -11.588726839433523 -22.689065758977996 -14.214963505593483 19 -1 10
4851 180 6 0.07135062331378901 -16.17405231839915 -2.0224966306706307 -16.235126616260906 20 -1 9
6107 227 4 -0.214920394686129 -13.133454627054173 -23.050223807503947 -13.92779898646961 19 -1 10
7084 278 8 0.1647781474435197 -10.079602811751947 -1.772027121996615 -14.446560644278945 20 -2 10
6119 227 6 0.04478960531387102 -11.020650593254878 -22.98129793738017 -13.269996199766853 19 -1 10
6128 227 6 0.07910206420927468 -11.722250746963775 -20.652773781674803 -13.392801222697194 19 -1 10
6120 227 6 0.07568160531387103 -13.263726701306972 -22.67665425409561 -12.950473751249163 19 -1 10
6775 259 3 -0.6044399537906434 -23.538645833069292 -5.967329309258208 -13.357620935596197 20 -1 9
11634 563 5 0.5288870642092747 -9.045511963444577 -23.35476646183608 -16.783917045657034 20 0 10
11635 563 5 -0.3674509357907254 -8.02079365620837 -22.466888312881835 -16.758825503352913 20 0 10
1129 42 6 0.07013074435196197 -3.3169742263580666 -23.634781483835862 -15.822078112205581 20 -1 10
1115 42 2 -0.5979282556480381 -5.51184937463028 -23.1062316403628 -14.074017526220596 20 -1 10
11633 563 3 -0.9191639357907253 -9.691931403213665 -23.43799975236985 -15.522361669651005 20 0 10
11642 563 7 0.3241718275862069 -9.166484106411477 -23.03435144516384 -14.731249684541476 20 0 10
11643 563 8 0.2030878275862069 -7.864016173489457 -21.936961353286954 -15.802603591198107 20 0 10
96 4 4 -0.219251376686211 -5.563675224339903 -17.635786487942386 -15.901219720627994 19 -1 9
108 4 6 0.07135062331378904 -4.623964412401861 -18.19902024868976 -15.684929910998196 19 -1 9
94 4 2 -0.596708376686211 -7.582985439857616 -19.303267476500153 -13.844413688193294 19 -1 9
11899 579 8 0.201404623313789 -3.9326612816809785 -21.11484235486813 -14.29457008124159 19 0 10
93 4 5 0.718981623313789 -6.505268519398545 -18.745577118240206 -13.749641185605844 19 -1 9
11891 579 5 -0.3668114720952493 -3.464580633050492 -20.178496111630825 -13.959178917407739 19 0 10
11890 579 5 0.5295265279047507 -4.150390375407955 -19.208889191767703 -13.163266366952886 19 0 10
11889 579 3 -0.9185244720952492 -5.529546339341014 -19.347999663789576 -13.02032726493983 19 0 10
11896 579 5 -0.5306174720952492 -3.5555353139776784 -18.020976087328762 -12.815151136583184 19 0 10
92 4 4 0.02056062331378903 -6.212549316051074 -17.443817695153662 -14.527193659312042 19 -1 9
11898 579 7 0.322488623313789 -5.902486203045932 -20.193319009617376 -12.678698916585585 19 0 10
10131 469 5 -0.3213979357907253 -12.691026537268462 -1.5967393069450857 -15.231872318176878 20 -1 10
10139 469 8 0.2091560642092747 -12.78840045705035 -1.5413938542734904 -14.190751754780809 20 -1 10
4743 176 6 0.07519833343183263 -0.4191546627561493 -21.952907265842978 -17.380188745533008 20 -1 10
11901 579 8 0.2097955279047508 -0.5335488749200508 -18.517217511933293 -14.40769035998045 19 0 10
11892 579 5 -0.08857947209524925 -2.155845037099592 -19.86391643331881 -14.498605098947369 19 0 10
11894 579 5 0.4199535279047507 -2.2742773897875708 -17.770400365269985 -13.262628271878798 19 0 10
11900 579 8 0.1625145279047508 -1.6475828307239482 -20.63426816359374 -15.0375380523677 19 0 10
11893 579 5 -0.3207584720952493 -1.4942495733796832 -18.69783121612729 -14.050921220468023 19 0 10
5120 190 6 0.02887613592475976 -23.28648293569435 -9.520053395445244 -12.147064615400437 20 -1 9
12180 597 5 -0.08036906369639968 -17.270974931154186 -10.985132184622321 -16.740415811821226 20 -1 10
9344 419 8 0.2398491220302676 -23.709753952517985 -13.814404517329343 -13.828461271884894 19 -1 10
8975 396 7 0.321268744351962 -18.150482991144017 -16.683725521380325 -13.23128397676001 20 -1 10
8967 396 3 -0.9146141380130386 -17.278271134383623 -16.788863026485366 -13.607797915362855 20 -1 10
8668 377 8 0.1637770842592972 -23.62619855036477 -3.0480525827187783 -16.254823784193988 20 -1 10
10507 492 8 0.2097955279047508 -14.179128238593483 -1.454876898064935 -12.434779510540682 20 -2 10
12183 597 3 -0.5999210636963997 -19.514026864336913 -13.918613098603393 -16.666110553058825 20 -1 10
1442 54 4 0.03757293630360031 -22.619972829841664 -15.507207641927634 -16.225062332223295 20 -1 10
12182 597 5 0.4281639363036003 -18.829219467737808 -12.7543302731663 -16.242480270965785 20 -1 10
12191 597 7 0.3390899363036003 -19.458182184952086 -14.791666819532775 -16.16373865785935 20 -1 10
1455 54 6 0.05705993630360032 -22.371768435059256 -14.583539915748707 -15.671563212184642 20 -1 10
9336 419 5 -0.5255618779697324 -22.79699468041655 -14.07159741413091 -13.34015541501409 19 -1 10
1458 54 6 0.08795193630360032 -20.62927774210903 -16.282477043385633 -16.17400617372442 20 -1 10
2242 84 2 -0.5979282556480381 -18.380718818781737 -16.196215940164624 -15.291802445642606 19 -1 9
9330 419 5 0.5345821220302676 -22.246886043937923 -13.095597000722686 -12.52103403115004 19 -1 10
12184 597 5 -0.5224070636963997 -18.839384487514984 -12.384374171904339 -14.941181632800724 20 -1 10
2243 84 5 0.7982149431711018 -17.29022040999815 -16.43296579567284 -14.899262088161958 19 -1 9
12178 597 5 0.5377369363036003 -18.20474672683876 -11.241441958620937 -14.470293702235917 20 -1 10
12192 597 8 0.2430039363036003 -19.333534695485255 -12.902927406835667 -14.155274395360273 20 -1 10
9333 419 5 -0.3157028779697325 -21.063402399288726 -15.633220112973307 -12.518477931011862 19 -1 10
12177 597 3 -0.9103140636963997 -18.31718330091972 -10.746657408252403 -13.177090971753504 20 -1 10
9334 419 5 0.4250091220302675 -22.233187135268164 -15.350618809023503 -13.280771845535725 19 -1 10
3247 121 5 0.8028716585793902 -17.942936056282893 -11.268390065447829 -11.942708742112481 19 -1 10
4850 180 6 0.04045862331378901 -15.127064592418192 -0.49142626965830516 -14.853219939730831 20 -1 9
12179 597 5 -0.3586010636963997 -17.519239209519583 -10.45269736288339 -15.42277397148334 20 -1 10
10220 474 8 0.1647781474435197 -0.38047794670177737 -9.764026302621131 -17.781675736178745 20 -1 10
11301 542 5 -0.3735191724137931 -23.553942160195458 -2.5599879730823965 -21.078031901033103 21 -1 10
7074 278 5 0.4222171474435196 -6.73028326001743 -1.7367562570607618 -13.740404368529031 20 -2 10
2256 84 4 -0.2376800568288983 -16.239196193207245 -16.362967676067306 -17.251764719113158 19 -1 9
2263 84 6 0.08032194317110174 -13.57166634165195 -16.58666470210979 -16.912565895180343 19 -1 9
11408 548 8 0.2353739431711017 -11.241839645315025 -17.611002918013583 -13.306846336458161 19 -1 10
8966 396 5 0.5334368619869614 -16.150986498786988 -16.97098189703401 -12.828116822135089 20 -1 10
2258 84 6 0.04942994317110173 -15.344378351239833 -16.970007751858695 -15.374862893929189 19 -1 9
9024 399 8 0.2341540642092747 -10.388599271980908 -16.627065823129172 -15.502909641501248 20 -2 10
10410 486 7 0.3361166585793902 -14.049642632594118 -11.382017413544174 -12.438871673549274 20 -1 10
7165 283 8 0.2040324544700056 -10.374943483322856 -11.53987751320434 -16.483306144510557 19 -2 9
9016 399 5 -0.5312569357907253 -10.287019753313778 -16.62332361182288 -16.6465517349796 20 -2 10
2261 84 6 0.03080694317110174 -14.006761365951059 -13.630195149819196 -16.67932160053568 19 -1 9
2260 84 6 0.08032194317110174 -15.96328623843116 -13.997823972255159 -15.771355485813094 19 -1 9
2245 84 4 0.02994294317110174 -15.976524276296601 -16.202692688693862 -15.713687537892795 19 -1 9
2247 84 4 0.02953194317110173 -13.947028724890085 -14.612671843798957 -16.23504879906288 19 -1 9
2259 84 6 0.08032194317110174 -15.220629985746035 -14.556264111103587 -14.362137242499854 19 -1 9
2246 84 4 -0.2102800568288983 -15.315411543192495 -14.79046990280108 -15.443607612467673 19 -1 9
2248 84 5 0.7279529431711017 -12.757363863015058 -14.35398388142304 -15.29975969747383 19 -1 9
2249 84 2 -0.5877370568288983 -12.396753763709098 -13.185898413978935 -15.145345132999553 19 -1 9
11402 548 7 0.3314599431711017 -12.749664212880214 -16.25850028620279 -14.802192081545344 19 -1 10
11393 548 3 -0.6075510568288983 -12.241100079282006 -15.405785494901407 -14.516947685203 19 -1 10
11394 548 5 0.4205339431711017 -11.423577386893337 -15.4181630422272 -13.384632393341137 19 -1 10
11400 548 5 -0.5300370568288982 -11.084863960986427 -16.671179108722946 -12.823682162326918 19 -1 10
11403 548 8 0.2103759431711017 -11.460670161284185 -13.305896256670712 -12.930520419033373 19 -1 10
11395 548 5 -0.3201780568288983 -11.121771674465167 -14.242310031682011 -12.658579765121354 19 -1 10
9018 399 7 0.3241718275862069 -9.979802077534245 -13.736471134198005 -16.233845389748492 20 -2 10
12187 597 8 0.2030878275862069 -17.1038374144499 -9.469339195885425 -15.092110950685603 20 -1 10
2321 86 6 0.07568160531387103 -7.29837001663093 -14.631571512998299 -12.046522046375811 19 -1 9
103 4 6 0.07135062331378904 -8.239874797752808 -17.08047045652814 -15.305420497469624 19 -1 9
11904 579 8 0.2347935279047508 -4.185971547069542 -17.32690500938169 -12.288420432541908 19 0 10
105 4 6 0.02183562331378903 -5.489320356243713 -16.918744638774797 -13.931961610022194 19 -1 9
85 4 4 0.02097162331378903 -5.178572863239925 -16.475999067469196 -16.756379819130494 19 -1 9
2322 86 6 0.07568160531387103 -5.807627581037352 -14.668774457570862 -12.815239723390935 19 -1 9
9009 399 3 -0.9191639357907253 -9.260753498004776 -14.462749335464823 -16.33153967864743 20 -2 10
83 4 5 0.7892436233137891 -3.8150645410210977 -15.802259323691679 -16.26294001124787 19 -1 9
7952 332 8 0.2362869699737445 -4.925709526157529 -10.538246976527908 -16.320815478121773 19 -1 9
82 4 2 -0.5979282556480381 -3.43031413324184 -15.670682624212272 -15.107689696740474 19 -1 9
88 4 5 0.7892436233137891 -8.14778605471872 -14.170581273908473 -15.633078289300482 19 -1 9
87 4 4 0.02097162331378903 -7.016960884271221 -15.15429651902212 -15.55924925893633 19 -1 9
89 4 2 -0.5950251724137932 -8.082258176239247 -13.052453987952973 -15.154785532698062 19 -1 9
101 4 6 0.04045862331378903 -6.261513756989888 -14.619160416921757 -14.913625282670836 19 -1 9
91 4 4 -0.219251376686211 -7.437290213358921 -16.49589133863994 -14.830827546036344 19 -1 9
104 4 6 0.07135062331378904 -7.823061276693409 -16.137572954349046 -13.851144237927562 19 -1 9
7942 332 5 0.5310199699737446 -3.860686018878347 -10.66642673527872 -14.514724308589788 19 -1 9
2312 86 6 0.02616660531387102 -6.880670274836849 -12.429665917107277 -13.18106641088497 19 -1 9
7951 332 7 0.326819605313871 -5.714495302478891 -11.536756736169002 -14.427761761734041 19 -1 9
7943 332 3 -0.9170310300262554 -4.855849097804068 -11.393291753686068 -13.899965954778867 19 -1 9
2297 86 5 0.723312605313871 -4.903263603932253 -11.956468160773216 -12.660287771724702 19 -1 9
7944 332 5 -0.5291240300262554 -4.113174464532573 -10.15768098588317 -15.75649300221217 19 -1 9
2299 86 4 0.02489160531387101 -6.265132572907213 -12.611385885333402 -12.278569590852486 19 -1 9
7073 278 3 -0.6058678525564805 -5.495923337191353 -1.482851420882394 -14.351834864187882 20 -2 10
8797 385 8 0.200184744351962 -1.1594597675473572 -13.63029358213156 -16.990923302837384 19 -1 10
8789 385 5 -0.3684519989749477 -0.7439485069403382 -14.631912626474596 -16.9111702997098 19 -1 10
4475 166 6 0.03022652790475075 -0.4875307081376796 -14.509404053482502 -14.129276555450243 20 -2 10
7941 332 5 -0.3653180300262555 -2.7507948339623667 -10.23834580719365 -13.837410442116811 19 -1 9
7949 332 8 0.205735605313871 -2.514268530219237 -10.570180475758969 -12.798496125472834 19 -1 9
11457 552 3 -0.888722 -22.27993015217182 -23.762063166149254 -19.91682462748462 20 -1 9
11903 579 7 0.3308795279047507 -2.4182217710185796 -15.78964024996172 -13.644931074938782 19 0 10
11895 579 3 -0.6081314720952493 -1.8323459663078516 -16.485470417093417 -13.13697409050292 19 0 10
4478 166 6 0.07974152790475075 -1.2093734349970653 -12.561129405769492 -13.220419717140231 20 -2 10
4465 166 4 -0.2108604720952492 -1.0893269038654694 -13.418500972827337 -12.484139747239439 20 -2 10
4462 166 5 0.7273725279047507 -0.6170250177595484 -16.021880625300746 -12.691773164957556 20 -2 10
4477 166 6 0.07974152790475075 -2.0593593542594704 -13.838895277588806 -12.195002351071384 20 -2 10
8968 396 5 -0.5267071380130386 -15.612546646926985 -15.982248373648574 -11.983683965950867 20 -1 10
12186 597 7 0.3241718275862069 -18.476173152260518 -9.702405275843356 -13.24180530174007 20 -1 10
5116 190 2 -0.5846259537906434 -23.39523164564175 -8.088200979822897 -14.110973428257196 20 -1 9
3048 113 6 0.04982570120297286 -21.10613168421924 -7.769577672965038 -16.116087998033144 20 -1 10
6784 259 8 0.2384850462093567 -23.220757022982845 -5.649913205005046 -15.821880191584496 20 -1 9
6770 259 5 0.5332180462093566 -21.06624584692025 -5.241032358938472 -15.825541194656621 20 -1 9
6779 259 8 0.2030878275862069 -18.977194074990415 -4.653368506804572 -15.473222111747845 20 -1 9
6776 259 5 -0.5269259537906433 -22.270231249026917 -5.492381264271465 -15.25773335608214 20 -1 9
6771 259 5 -0.3631199537906433 -19.932710469016666 -4.914377741226229 -15.076672007199802 20 -1 9
6774 259 5 0.4236450462093567 -22.33950563009688 -5.583290588872181 -13.874526827148694 20 -1 9
6781 259 8 0.2134870462093567 -21.173547672268178 -5.242724436526547 -11.9644740371795 20 -1 9
6773 259 5 -0.3170669537906433 -21.176846044141524 -5.3018560947703435 -13.074997021178822 20 -1 9
6772 259 5 -0.08488795379064332 -19.99178510904071 -4.832780953817501 -13.690859400145797 20 -1 9
6780 259 8 0.1662060462093567 -19.174409291433793 -4.602584166884352 -13.085865780487678 20 -1 9
5845 217 2 -0.52268 -6.489022048268154 -0.0907613529433533 -21.356277730238197 20 -1 10
9985 460 3 -0.9162608525564804 -12.324166893377631 -17.68459203443789 -23.531972349495064 20 -1 10
4837 180 4 0.02097162331378901 -16.103478441973373 -0.1919871032624343 -15.069305784744863 20 -1 9
10416 486 8 0.2400306585793902 -13.750567336678072 -10.106018846964734 -14.557347568077297 20 -1 10
10402 486 5 0.4251906585793901 -12.476715207521673 -10.10045740852391 -12.785282958032427 20 -1 10
10408 486 5 -0.5253803414206097 -12.87294577171527 -9.724673213023197 -14.102576742326796 20 -1 10
10403 486 5 -0.3155213414206098 -11.245623727100853 -9.525654465841185 -12.31766067573546 20 -1 10
4369 162 6 0.08365186198696134 -12.995597034452308 -4.555865836949131 -12.048208384835675 20 -1 10
3733 139 5 0.8006221312745083 -12.535872981950556 -7.427448162421673 -16.81806950208341 20 -2 10
10415 486 7 0.3251164544700056 -13.066957091550417 -9.393678793586504 -16.578796158970462 20 -1 10
3734 139 2 -0.5940805455299945 -12.005539253741428 -6.352659989077637 -16.442772159065996 20 -2 10
4365 162 6 0.07910206420927468 -16.078813852451212 -6.137116640408756 -13.807555642586191 20 -1 10
10407 486 3 -0.9132873414206097 -12.56783170625399 -8.620349594055188 -16.101629580863865 20 -1 10
3442 128 2 -0.5870549157407028 -10.021868662819525 -4.0160185325914135 -16.054482851214356 20 -2 10
10138 469 7 0.3302400642092747 -12.551753105564996 -4.710338960594338 -15.623293120406576 20 -1 10
10129 469 3 -0.6087709357907254 -13.218104793270706 -3.9890270577031117 -15.337999961838692 20 -1 10
4352 162 4 -0.2343501380130386 -15.23044632812981 -6.307174324195014 -13.167815858491167 20 -1 10
4366 162 6 0.07910206420927468 -15.055003321396832 -7.389352875803393 -13.216351381796656 20 -1 10
10413 486 8 0.2040324544700056 -10.487851897146987 -7.5161118642853 -14.921081070793887 20 -1 10
4354 162 5 0.8015448619869614 -14.135819297725874 -4.28480396948002 -14.407291497590117 20 -1 10
10406 486 5 0.5347636585793902 -12.122308489807446 -8.80400865137448 -14.835915592977239 20 -1 10
4367 162 6 0.05275986198696134 -13.402842396311462 -6.265726565748086 -14.436922015990424 20 -1 10
10405 486 5 -0.3615743414206098 -11.010655098393118 -8.221792641248362 -14.352709780925965 20 -1 10
4353 162 4 0.03327286198696134 -13.881607374737348 -5.62179980066918 -13.709717371867908 20 -1 10
4370 162 6 0.08365186198696134 -11.807651820800917 -5.63884809515838 -12.937789615432179 20 -1 10
10404 486 5 -0.08334234142060981 -10.563068958739896 -8.563333596644524 -13.022451458759209 20 -1 10
4357 162 4 -0.2069501380130387 -12.803494971288616 -5.568085503871661 -12.530708919242267 20 -1 10
4355 162 2 -0.5889569357907254 -15.106917475750347 -3.5703585739875017 -14.0943878744871 20 -1 10
10130 469 5 0.4193140642092746 -13.194961787926154 -2.728556846359549 -15.945710351439123 20 -1 10
4848 180 4 -0.246651376686211 -16.877957294060522 -0.6478066926774133 -13.845082456616831 20 -1 9
3453 128 6 0.05183713127450834 -7.260100482066878 -4.866524225404021 -17.15361620305033 20 -2 10
4173 155 4 -0.2085968525564804 -2.4707438139065587 -2.2158518648403316 -15.366000046308873 20 -2 10
10412 486 8 0.1677516585793902 -9.581775815418553 -8.054313173057144 -12.690345248298323 20 -1 10
4159 155 2 -0.5860538525564805 -5.71953322057567 -3.046442820657287 -16.07510515674621 20 -2 10
7938 332 5 0.4214469699737445 -3.202483227720439 -9.273279992769348 -16.419115024567 19 -1 9
3441 128 5 0.8006221312745083 -9.256607877989198 -4.291069204815173 -17.01545906375792 20 -2 10
3440 128 4 0.03235013127450834 -8.204404786383542 -5.354351933093316 -16.903999640541556 20 -2 10
4185 155 6 0.08200514744351964 -2.7716439406211073 -3.0952938498496856 -14.69807024474258 20 -2 10
3430 128 2 -0.5853298687254918 -5.008039378794397 -6.363440407024385 -16.073549293492697 20 -2 10
3455 128 6 0.08272913127450834 -9.00417785169709 -5.888535715321044 -14.920913009482469 20 -2 10
3434 128 4 -0.2078728687254917 -7.470283674056404 -8.065586392890538 -15.742251490808393 20 -2 10
3448 128 6 0.08272913127450834 -6.834889930782321 -8.957786299381809 -15.546470278112759 20 -2 10
3447 128 6 0.08272913127450834 -8.421742796939377 -8.431724021306113 -15.455851215573905 20 -2 10
3444 128 4 -0.2078728687254917 -8.030296729194948 -5.644622238903633 -15.396074988058933 20 -2 10
3431 128 5 0.7303601312745083 -5.551518602642968 -6.465144320019522 -15.007468359866046 20 -2 10
3433 128 4 0.03193913127450834 -7.038183490526926 -6.772745468124821 -14.96909474722949 20 -2 10
3456 128 6 0.08272913127450834 -7.7243458279152435 -4.776474045365003 -14.836696999785268 20 -2 10
3446 128 6 0.03321413127450834 -7.322032287807321 -6.989647566460388 -13.914009896356976 20 -2 10
9185 410 3 -0.6051438687254918 -4.94138826351605 -6.473572280893116 -13.76647978045062 19 -1 10
9186 410 5 0.4229411312745083 -3.6465808480165407 -5.896016001419525 -13.508144416976112 19 -1 10
9194 410 7 0.3338671312745083 -5.552403847261161 -6.650085361350431 -12.9940879849799 19 -1 10
9192 410 5 -0.5276298687254917 -3.454262808753466 -5.3130717568499755 -12.27497293217896 19 -1 10
4184 155 6 0.08200514744351964 -2.1140257243432288 -1.3504083549899484 -14.799211447531233 20 -2 10
4182 155 6 0.05111314744351964 -1.5336664306674734 -3.6043177343494577 -16.714081055138156 20 -2 10
9195 410 8 0.2127831312745083 -2.743676237783408 -6.542491202231233 -15.34934470856596 19 -1 10
7940 332 5 -0.08708603002625546 -1.9100145031500162 -9.321307616153817 -14.351757821972733 19 -1 9
7948 332 8 0.1640079699737445 -1.0700080415185234 -8.876284861760778 -13.806552695862253 19 -1 9
9187 410 5 -0.3177708687254917 -2.6096339298707214 -5.966570544664794 -14.407741660044652 19 -1 10
7947 332 8 0.2112889699737445 -1.2948785489079029 -8.251335137327786 -16.103051033207837 19 -1 9
7939 332 5 -0.3192650300262555 -2.055632345986325 -8.918264484526981 -15.674257896198936 19 -1 9
9188 410 5 -0.08559186872549165 -1.323585751037598 -5.568391404479211 -13.985018997811812 19 -1 10
9196 410 8 0.1655021312745083 -0.40644546079174404 -5.701982956201146 -14.535053523762944 19 -1 10
9189 410 5 -0.3638238687254917 -1.1761705641096611 -5.031430656952146 -12.71996804663695 19 -1 10
4169 155 4 0.03162614744351964 -1.3043576657353242 -2.625079497175509 -16.305440902816855 20 -2 10
4855 180 6 0.07135062331378901 -18.31631603077731 -2.6181730794366835 -14.945193741687241 20 -1 9
8543 369 7 0.3241718275862069 -20.730308555673655 -1.8648094593987956 -13.5921648884926 20 -2 9
8541 369 8 0.2030878275862069 -22.835901398488453 -2.0810376735945475 -12.68268462318189 20 -2 9
4839 180 4 0.02056062331378901 -18.153786605125926 -1.1057952263683895 -16.439908103911304 20 -1 9
4856 180 6 0.07135062331378901 -19.85885501753461 -1.7804336511648629 -15.230068805009859 20 -1 9
4843 180 4 -0.219251376686211 -18.744348738329883 -1.6065272370694892 -15.151740819969463 20 -1 9
4844 180 4 0.02097162331378901 -18.394037893958906 -0.7220470127959011 -13.97878041053117 20 -1 9
4845 180 5 0.7892436233137891 -19.050363400282986 -1.2241620732054486 -12.683848619529726 20 -1 9
8535 369 3 -0.9162608525564804 -20.27125468411168 -1.7847546158752507 -12.706991762163744 20 -2 9
4838 180 4 -0.219251376686211 -16.606450735361314 -1.0286530243805387 -16.279319482300018 20 -1 9
9329 419 3 -0.9134688779697324 -22.807545669663078 -11.842040657506494 -12.59118791828596 19 -1 10
7085 278 8 0.2030878275862069 -10.090124003207373 -2.5786229988075497 -12.035164597416033 20 -2 10
10700 504 8 0.1648034105977681 -3.6966338879313057 -22.630429345763247 -12.004043963362461 20 -1 10
10401 486 3 -0.6028943414206098 -13.37432082349368 -10.85955725744957 -11.964763776848594 20 -1 10
9989 460 5 -0.3184948525564804 -16.050960485503914 -15.684837655863248 -23.70175376422289 20 -1 10
8976 396 8 0.2387038619869614 -16.127805536964072 -15.001593063835532 -11.968926900423147 20 -1 10
6087 226 5 0.7892436233137891 -22.067978115716443 -22.826062409385493 -11.965927089597828 20 -1 10
10619 499 8 0.2091560642092747 -1.9816587066592497 -16.141708541929816 -23.865003308170675 20 -1 10
5453 202 6 0.07942779761748113 -9.609371331237996 -10.358701158857052 -23.831902885272388 20 -1 10
2882 107 6 0.05680093960382231 -22.376357755034874 -5.03403846346151 -23.782103830263967 20 -1 10
919 35 2 -0.5935972736479561 -17.486052417984787 -20.18057990408151 -5.587065401649259 20 -1 9
9669 440 5 -0.3674509357907254 -18.898976925398113 -17.92016764429438 -7.400342115501076 19 -2 9
9677 440 8 0.2030878275862069 -19.07628445752787 -18.96338598075299 -7.213298359538449 19 -2 9
5231 194 6 0.05034296997374453 -18.272393234122323 -23.298051541038614 -7.3454593669131825 20 -1 9
9670 440 5 0.5288870642092747 -18.5939080900489 -17.493595690143565 -8.675499265389409 19 -2 9
9671 440 3 -0.9191639357907253 -18.331228020383755 -18.516414122473076 -9.6125160806836 19 -2 9
6102 226 6 0.07013074435196197 -20.25938440978783 -21.816211461726652 -9.952016184720028 20 -1 10
9679 440 7 0.3241718275862069 -17.620863401694717 -19.182835361492508 -9.34754012842203 19 -2 9
10778 509 7 0.321268744351962 -22.238857526401027 -22.682584299540505 -10.005031909343431 20 -1 9
6077 226 5 0.7892436233137891 -19.308193095256406 -19.07365393397621 -10.340608593374457 20 -1 10
6076 226 2 -0.5950251724137932 -20.36608349409512 -18.45239011681602 -10.543626740337015 20 -1 10
9676 440 8 0.1618750642092747 -19.4958776318774 -17.30423894460342 -5.37590133951328 19 -2 9
6092 226 6 0.04045862331378903 -18.01110086907079 -20.855780445656567 -10.626514407457131 20 -1 10
9668 440 5 -0.08921893579072532 -19.102608315491786 -17.012248556022993 -6.351552934345499 19 -2 9
6090 226 4 -0.246651376686211 -19.97448782813085 -21.576139477857605 -10.97972293889157 20 -1 10
5050 188 2 -0.5979282556480381 -22.822959266262483 -20.923953010764404 -9.082990104118563 20 -1 9
5066 188 6 0.04045862331378901 -23.287119712388407 -19.907789475942792 -6.608844353643885 20 -1 9
6079 226 4 0.02097162331378903 -18.949094965598785 -20.43575526288691 -11.042435974815884 20 -1 10
8463 364 7 0.3302400642092747 -16.74408145323619 -19.08315678751748 -7.34545653435498 19 -1 9
10769 509 3 -0.6177422556480381 -22.36659141816579 -23.34289209572043 -10.799009701214722 20 -1 9
6101 226 6 0.07013074435196197 -19.407249422994923 -22.430265601216373 -11.361777658794725 20 -1 10
11407 548 7 0.3241718275862069 -9.67383743330987 -18.561953581667446 -11.899749436075798 19 -1 10
8028 337 8 0.1641977321771687 -21.46197125609745 -17.517804083647633 -8.359946772734821 20 -1 9
8027 337 8 0.201404623313789 -21.939549702054762 -16.866044342788456 -6.009348308733429 20 -1 9
8020 337 5 -0.08689626782283133 -22.183151073911702 -16.75365643727132 -8.182499602959513 20 -1 9
8029 337 8 0.2114787321771686 -22.54319856365018 -16.354793448178654 -10.218144718599087 20 -1 9
8019 337 5 -0.3651282678228314 -22.501483745431077 -16.421712455916417 -6.862874179625685 20 -1 9
920 35 5 0.8027718214849398 -17.594406343488508 -20.61822944015833 -4.484432887496975 20 -1 9
6099 226 6 0.04045862331378903 -22.045935254914585 -20.829430094256065 -11.429212006823175 20 -1 10
2612 97 6 0.04842887998687935 -14.885488745846 -8.288074477607656 -0.3359289782546675 19 -1 9
8464 364 8 0.2341540642092747 -16.385681830307753 -21.798440204513604 -7.046105421382457 19 -1 9
6389 237 6 0.05275986198696134 -15.773005263872102 -17.31842929485439 -6.241483179537013 20 -1 10
8456 364 5 -0.5312569357907253 -16.232760072166794 -21.785265997527937 -8.146550816806947 19 -1 9
8450 364 5 0.5288870642092747 -16.169340224177517 -22.889441261917856 -8.938728479549168 19 -1 9
8455 364 3 -0.6087709357907254 -15.887951051311239 -19.403657806654586 -7.793762593037055 19 -1 9
8454 364 5 0.4193140642092746 -15.990629742004533 -20.492750870115376 -8.63434197803685 19 -1 9
8451 364 5 -0.3674509357907254 -15.765687393025921 -22.711373419442427 -10.279448486074505 19 -1 9
8453 364 5 -0.3213979357907253 -15.633759138942102 -20.356317184655893 -9.978278422118303 19 -1 9
6374 237 5 0.8015448619869614 -14.758772361293529 -18.771196414028818 -7.468131389538431 20 -1 10
7896 329 5 -0.5295446779441269 -14.396861442844825 -21.1193785501921 -4.7819449871394255 19 -2 10
6373 237 2 -0.5889569357907254 -13.718336590555158 -19.24685642533548 -7.836499022366681 20 -1 10
7893 329 5 -0.3196856779441268 -13.339937867176207 -22.955745671711487 -6.033199009812392 19 -2 10
7894 329 5 0.4210263220558731 -13.321682741736378 -21.651234232306884 -5.523251413140681 19 -2 10
7903 329 7 0.3319523220558732 -12.63283387716233 -19.93210538152201 -6.517654167918089 19 -2 10
7895 329 3 -0.6070586779441269 -12.333384904183392 -20.70565059645423 -5.9406378921597245 19 -2 10
629 24 2 -0.5872446779441269 -10.60505573642436 -22.01216879477763 -5.343208843893024 20 -1 9
628 24 5 0.7284453220558731 -11.00640607379009 -21.052723258182876 -5.976123714761009 20 -1 9
641 24 6 0.03129932205587314 -10.141360733408636 -19.236591411748254 -6.910189626594168 20 -1 9
627 24 4 0.03002432205587315 -10.224437212437467 -20.338621559544713 -7.076889195401716 20 -1 9
626 24 4 -0.2097876779441269 -10.752429753745337 -20.69103664065264 -8.475098288073402 20 -1 9
640 24 6 0.08081432205587315 -11.827347761905667 -20.60330223587509 -8.635449398366234 20 -1 9
639 24 6 0.08081432205587315 -10.665607109347198 -21.773158363123404 -8.643848965374813 20 -1 9
623 24 5 0.7987073220558731 -10.42286770482793 -18.428383718881626 -9.930610335075322 20 -1 9
625 24 4 0.03043532205587315 -10.1049960921642 -19.941976595642096 -9.680435014864978 20 -1 9
622 24 2 -0.5950251724137932 -10.77906537893321 -17.66819624952541 -9.133344046860046 20 -1 9
6396 237 6 0.05275986198696134 -12.019196913508972 -17.761723193608177 -6.778525365696051 20 -1 10
8461 364 8 0.2091560642092747 -15.504930934331753 -19.396524844586622 -10.289042577228608 19 -1 9
6376 237 4 0.03327286198696134 -14.838575242024147 -17.368700484065027 -6.767871308780382 20 -1 10
8452 364 5 -0.08921893579072532 -15.51630711621217 -21.427236504246494 -10.830625770432267 19 -1 9
638 24 6 0.04992232205587314 -10.53592861290579 -20.506782534278155 -10.553632650584944 20 -1 9
6387 237 4 -0.2343501380130386 -13.813190618046516 -17.18340204543359 -5.690118809303925 20 -1 10
8971 396 8 0.2137058619869613 -12.748374458311542 -17.425489531500983 -11.008539339575012 20 -1 10
8963 396 5 -0.3168481380130387 -13.72639071378935 -17.409314491263483 -11.525004450860795 20 -1 10
11399 548 3 -0.9179440568288982 -10.092629609617504 -17.988589955380633 -11.199368177642157 19 -1 10
8459 364 8 0.2030878275862069 -15.589190441798424 -23.671831860088723 -10.853402009768358 19 -1 9
7891 329 5 -0.3657386779441268 -15.524280260689874 -23.2611053981767 -4.967918048899325 19 -2 10
7901 329 8 0.2108683220558731 -12.531568186553622 -23.397973125685525 -6.612528479857843 19 -2 10
7121 281 3 -0.9145952536393743 -10.012365421166834 -16.605176255191317 -5.7677033430724265 19 -1 10
7130 281 7 0.3241718275862069 -9.856754306222841 -16.53929020561956 -6.764379689017339 19 -1 10
6399 237 6 0.07910206420927468 -13.617059402672881 -18.073616148706584 -5.0402143611024535 20 -1 10
7904 329 8 0.2358663220558732 -14.382747935590233 -20.061733899889862 -4.496185660734341 19 -2 10
7890 329 5 0.5305993220558731 -15.515127032166228 -21.908949801399785 -4.6135338583609276 19 -2 10
4895 182 2 -0.5846259537906434 -23.463988992582202 -0.011211052860591764 -9.708918580079176 20 -1 9
643 24 6 0.08081432205587315 -8.574525577603207 -21.779150906427336 -6.972267533961666 20 -1 9
631 24 4 -0.2097876779441269 -8.70460314585038 -20.66850580594223 -7.031816801015825 20 -1 9
636 24 4 -0.2371876779441268 -8.563167013581602 -20.135555130165873 -9.574196789394046 20 -1 9
10698 504 7 0.321268744351962 -6.363441333291348 -19.33121142208593 -9.856927264201882 20 -1 10
644 24 6 0.08081432205587315 -8.182815590508694 -20.289975573237715 -6.109246207608553 20 -1 9
645 24 6 0.04992232205587314 -8.027559338962801 -18.871843873987586 -7.92716667187166 20 -1 9
632 24 4 0.03043532205587315 -7.962026844271492 -19.944567846398225 -8.16103062274626 20 -1 9
6586 247 7 0.3292390010250523 -6.152503025459403 -23.050120088021064 -8.567285568429643 19 -1 9
4344 161 6 0.05327765328914535 -4.88175445719088 -23.47715310691337 -7.028426989973326 20 -1 10
634 24 2 -0.5979282556480381 -5.99501057554739 -21.086283478351884 -7.406465624771204 20 -1 9
633 24 5 0.7987073220558731 -6.492913903914463 -20.311388021010323 -8.155331279150001 20 -1 9
10704 504 8 0.2370824105977681 -3.267577670049924 -19.234988174234402 -8.468252944345707 20 -1 10
10696 504 5 -0.5283285894022319 -3.34173580187403 -20.005900085943722 -9.211287747162297 20 -1 10
10689 504 3 -0.9162355894022319 -5.805217465779737 -19.850937133298352 -9.212666918640576 20 -1 10
11434 550 7 0.3302400642092747 -5.083980193870776 -17.796283100346642 -9.446011630140923 20 -1 9
10690 504 5 0.531815410597768 -4.634990663926267 -20.449988725007707 -9.63739044189169 20 -1 10
647 24 6 0.07013074435196197 -8.273328079907653 -21.17087667593404 -9.924064024768025 20 -1 9
648 24 6 0.07013074435196197 -8.046809965878479 -19.43967266752986 -10.231509574433533 20 -1 9
10691 504 5 -0.3645225894022319 -4.7338848663638124 -21.379329679224767 -10.67747315875165 20 -1 10
10699 504 8 0.200184744351962 -5.688207916463345 -21.58672424301017 -11.163231691384292 20 -1 10
10692 504 5 -0.08629058940223192 -3.6149776874782056 -21.93874328190418 -11.201189430626666 20 -1 10
11435 550 8 0.2091560642092747 -4.789137043048601 -16.557480082804567 -7.048262589138169 20 -1 9
4343 161 6 0.08416965328914536 -2.9718470243439192 -23.420462204720167 -8.66927483384412 20 -1 10
649 25 2 -0.5935972736479561 -6.8706986872309805 -1.2765075736972413 -0.20535430676027033 19 -2 9
4340 161 6 0.03465465328914535 -2.4113338132510513 -22.54995231629342 -6.3602333589783235 20 -1 10
10693 504 5 -0.3184695894022319 -2.359000272417383 -21.49213799528143 -10.824571525644284 20 -1 10
10694 504 5 0.4222424105977681 -2.190332980049064 -20.57901196158758 -9.803107693454058 20 -1 10
10695 504 3 -0.605842589402232 -0.931692075261843 -20.002344330902964 -9.554228781452705 20 -1 10
7483 303 8 0.2124233590609673 -1.1981685728615474 -0.8646063812699722 -0.9228368237124513 19 -2 9
1891 71 2 -0.586028589402232 -0.9018014472365401 -19.7829691155755 -7.245804937149405 19 -1 9
1892 71 5 0.729661410597768 -0.3799099024717556 -19.62860042861243 -8.359777877217237 19 -1 9
4327 161 5 0.7318006532891453 -0.5613565703048877 -23.254358439384028 -7.279082989858974 20 -1 10
4326 161 4 0.03337965328914535 -2.0229803472985566 -23.51062985285408 -6.782998580767476 20 -1 10
10701 504 8 0.2120844105977681 -1.5399942647585227 -21.902770880539432 -11.383114296340866 20 -1 10
9531 431 8 0.200184744351962 -16.689716353828487 -22.44947579297603 -0.7412311450077667 20 -2 9
9340 419 8 0.1675701220302676 -19.590527400077853 -14.745184888415531 -11.155033153875559 19 -1 10
2188 82 2 -0.5839663664531421 -0.6939388473709585 -9.32078258063096 -5.640173053455285 19 -1 9
3246 121 4 0.03459965857939019 -17.681283667221102 -10.222056490853447 -10.81247035409498 19 -1 10
9680 440 8 0.2341540642092747 -18.011646847873212 -15.895687841463953 -9.88747475082119 19 -2 9
3262 121 6 0.07910206420927468 -19.12551366727607 -11.154398176002193 -9.36545438560925 19 -1 10
9667 440 5 -0.3213979357907253 -18.857843216189387 -15.657612658644034 -6.612740674746334 19 -2 9
9675 440 8 0.2091560642092747 -18.98834933652433 -14.941400397993606 -5.7723949999466235 19 -2 9
3264 121 6 0.05408665857939018 -17.31851130313372 -11.504231869933118 -7.4722613487892104 19 -1 10
1978 74 5 0.7892436233137891 -19.941270639658153 -11.571546786688515 -5.357539570931589 19 -1 9
9674 440 7 0.3302400642092747 -18.87616581718524 -13.285228573359715 -7.6567511142878 19 -2 9
1979 74 2 -0.5950251724137932 -19.705007335662323 -11.697362985282702 -6.571535936746663 19 -1 9
9666 440 5 0.4193140642092746 -18.42931783661159 -15.195704729434642 -7.887326779560123 19 -2 9
9665 440 3 -0.6087709357907254 -18.216631666815253 -13.82199788106629 -8.102589988381876 19 -2 9
3251 121 4 0.03459965857939019 -17.08431844185148 -11.654890252308673 -8.586813413336628 19 -1 10
3252 121 5 0.8028716585793902 -17.204658921027146 -13.188648362835277 -8.826846022322856 19 -1 10
9672 440 5 -0.5312569357907253 -18.29742832509617 -16.14096622180417 -8.867908134813785 19 -2 9
3250 121 4 -0.2330233414206098 -18.10247798144871 -10.722068131859475 -9.349823007114999 19 -1 10
1989 74 6 0.07135062331378904 -22.110101559463082 -12.686475784812156 -6.575749105737099 19 -1 9
1993 74 6 0.07013074435196197 -21.935431723764218 -9.868140095901987 -5.896296012784653 19 -1 9
3263 121 6 0.07910206420927468 -18.16108926840765 -9.861421204138695 -8.672556064088404 19 -1 10
8021 337 5 -0.3190752678228314 -22.82426684797278 -16.121873530064562 -9.216889474565152 20 -1 9
5121 190 6 0.07839113592475976 -23.417055108414463 -10.108247996647734 -9.721394588058546 20 -1 9
1981 74 4 -0.246651376686211 -22.0778214552374 -10.24807235135804 -4.874108915056425 19 -1 9
1976 74 4 -0.219251376686211 -22.16025930628132 -12.753518412245631 -5.471220808207637 19 -1 9
1975 74 4 0.02056062331378903 -23.674173373999192 -12.864921398722469 -5.141752791416344 19 -1 9
8614 374 5 0.4132458275862069 -17.592947965964758 -11.534101508443449 -4.726896363230814 20 -1 9
9339 419 8 0.2084451359247597 -20.694164431195805 -12.524866745512337 -11.087220998813832 19 -1 10
1982 74 4 0.02097162331378903 -23.688114098421025 -10.276270793095893 -4.65418196393707 19 -1 9
7474 303 5 0.4225813590609673 -0.16789739922626978 -0.6709231067059918 -2.8480087581345224 19 -2 9
1994 74 6 0.07013074435196197 -21.522833559658334 -9.56553993645289 -4.248786002026726 19 -1 9
9332 419 5 -0.08352387796973243 -20.506452118807157 -14.544480086328264 -11.721030726441672 19 -1 10
3258 121 6 0.08497865857939019 -15.793475494102802 -9.747756912357062 -11.874618250151133 19 -1 10
6392 237 6 0.03413686198696134 -13.07710874563564 -16.745132472909283 -8.912357906897714 20 -1 10
8613 374 5 -0.3274661724137931 -16.862935222988945 -12.702855680173746 -5.027328221490368 20 -1 9
8621 374 8 0.2030878275862069 -17.376888431918317 -13.675728238477085 -5.107632621118373 20 -1 9
6383 237 4 0.03327286198696134 -12.387512063279548 -16.865696879984416 -6.263473140741539 20 -1 10
11398 548 5 0.5301069431711017 -10.348942730145993 -16.731602533327326 -11.621914220553284 19 -1 10
3253 121 2 -0.5889569357907254 -16.331210789964032 -13.78722457223451 -9.376861783675123 19 -1 10
3255 121 4 -0.2056233414206098 -15.624402768263213 -11.054871016596266 -8.799942556912857 19 -1 10
6391 237 6 0.08365186198696134 -15.406112305735565 -16.43326045081379 -8.600995127609076 20 -1 10
3244 121 4 0.03418865857939019 -15.176944418413026 -10.844035454931676 -10.273954446207343 19 -1 10
6390 237 6 0.08365186198696134 -15.305837919898488 -15.276129917716696 -7.222352678317677 20 -1 10
8612 374 5 -0.09528717241379309 -15.500546928776874 -12.635672352365283 -5.369849757219978 20 -1 9
3266 121 6 0.08497865857939019 -14.951328531242835 -11.734529877149583 -8.299336350644742 19 -1 10
6377 237 4 -0.2069501380130387 -14.849702009582915 -16.083161507511278 -7.740801439766706 20 -1 10
8620 374 8 0.1558068275862069 -14.888071573719126 -13.51448349017143 -5.432939417743768 20 -1 9
6378 237 4 0.03286186198696134 -13.46385090210345 -15.829527597675838 -8.348700936597442 20 -1 10
6394 237 6 0.08365186198696134 -12.765587675153832 -14.656282973658616 -6.62504628348427 20 -1 10
6382 237 4 -0.2069501380130387 -12.47674587412992 -15.60070168356526 -7.230264316238731 20 -1 10
6395 237 6 0.08365186198696134 -11.502940495338924 -15.47108284337971 -7.651439319646375 20 -1 10
6379 237 5 0.7312828619869614 -13.49801905926906 -14.766285954536155 -9.40565633609648 20 -1 10
6380 237 2 -0.5844071380130387 -13.106669237272985 -13.63140212185606 -9.20015649116266 20 -1 10
8611 374 5 -0.3735191724137931 -14.90090702276195 -11.34929399792773 -5.328640618692237 20 -1 9
3242 121 5 0.7326096585793902 -13.668990653551562 -10.570055893387362 -10.669682739446277 19 -1 10
8961 396 3 -0.6042211380130387 -13.756225158504456 -15.086776976988315 -10.735659150438323 20 -1 10
8619 374 8 0.18405 -13.82574599369033 -11.337413763583804 -5.426564026256699 20 -1 9
3257 121 6 0.03546365857939018 -15.402650146205861 -11.719222236767854 -10.884670591444635 19 -1 10
11397 548 5 -0.3662310568288983 -9.99802427543985 -15.596743830176438 -10.985903094340106 19 -1 10
11404 548 8 0.1630949431711017 -10.204857909221927 -13.535866775266394 -10.877056290121715 19 -1 10
3267 121 6 0.08497865857939019 -15.595646025806941 -10.127337069999413 -8.246878903242907 19 -1 10
8962 396 5 0.4238638619869613 -14.373965125208365 -16.191034929953588 -11.337229911409331 20 -1 10
11396 548 5 -0.08799905682889826 -10.396337324437727 -14.38136435690714 -11.439309214683572 19 -1 10
8970 396 7 0.3347898619869613 -13.765868216780529 -14.229005295267493 -11.27647217396135 20 -1 10
8610 374 5 0.5228188275862069 -15.618874943137888 -10.232381536784965 -5.039398947563594 20 -1 9
1772 66 6 0.03557869673108027 -9.98347023074084 -23.73945517163205 -3.0317238271348828 19 0 9
7475 303 5 -0.3181306409390327 -0.46737289255638714 -1.2769384304789533 -1.6253325044902667 19 -2 9
11295 541 7 0.3362316967310803 -10.556519575350071 -23.66966582043756 -1.0075202214717436 20 0 9
2308 86 2 -0.5889569357907254 -6.732288042275492 -16.884425416529325 -10.970427811660695 19 -1 9
11425 550 3 -0.6087709357907254 -5.019981956848067 -16.799471025191153 -9.551924110171614 20 -1 9
11405 548 8 0.2030878275862069 -9.309787207577717 -15.725043149837221 -10.124346388652516 19 -1 10
11427 550 5 -0.3213979357907253 -3.9366486887628582 -16.102685717983356 -7.486889287266855 20 -1 9
2303 86 2 -0.5950251724137932 -8.011483418863234 -11.573582844091806 -8.114702732954836 19 -1 9
7131 281 8 0.2030878275862069 -8.249537497434693 -14.802939852786803 -6.4484976925710775 19 -1 10
7123 281 5 -0.3628822536393744 -7.929200437269001 -15.309724691687942 -5.529199980452631 19 -1 10
2317 86 6 0.07910206420927468 -7.586936703124326 -14.183095328977242 -9.468801166545825 19 -1 9
2301 86 4 0.02530260531387101 -6.448803687851868 -12.306952152030181 -9.719927936246828 19 -1 9
11426 550 5 0.4193140642092746 -3.921919746040178 -16.318196176202335 -8.826689049587761 20 -1 9
2302 86 5 0.793574605313871 -6.925977838458696 -11.434557266073554 -8.568653525628864 19 -1 9
2318 86 6 0.07910206420927468 -6.0952915331355335 -14.078691655486242 -8.53293546145175 19 -1 9
2305 86 4 -0.242320394686129 -6.550157182956244 -13.859764488865755 -9.507125839151945 19 -1 9
2315 86 6 0.04478960531387102 -5.4391182574414785 -12.116513489194686 -9.744123007302793 19 -1 9
2307 86 5 0.793574605313871 -5.86251928154573 -16.193606975962417 -10.405669498792141 19 -1 9
2306 86 4 0.02530260531387101 -5.720137125968385 -14.652961288983658 -10.617472118366162 19 -1 9
2319 86 6 0.04478960531387102 -4.674388578072453 -14.361642882328931 -10.468080167876323 19 -1 9
8321 356 3 -0.9179440568288982 -6.0650364218995385 -10.519663603370578 -8.02471197239079 19 -2 9
8330 356 7 0.3241718275862069 -5.176225921731042 -10.446023406235197 -8.467934067197186 19 -2 9
2300 86 4 -0.214920394686129 -7.052426423695081 -11.91818740444456 -11.110230472465922 19 -1 9
2313 86 6 0.07568160531387103 -8.117521491431548 -12.256123277524333 -11.221222973031939 19 -1 9
11440 550 8 0.2341540642092747 -2.7351461100783077 -16.157214667731083 -10.594055921846286 20 -1 9
668 25 6 0.03351647378199048 -7.159911666892569 -3.8551068360850813 -0.1838620068164012 19 -2 9
2314 86 6 0.07568160531387103 -7.044761462242821 -10.802585106050998 -11.151345694928894 19 -1 9
8331 356 8 0.2030878275862069 -6.3378450236860715 -11.576480777080436 -5.673022722297908 19 -2 9
8323 356 5 -0.3662310568288983 -6.381115678740205 -10.534354427879236 -5.624992660018133 19 -2 9
8322 356 5 0.5301069431711017 -6.344892977945946 -9.811909826832345 -6.850355551872639 19 -2 9
7132 281 8 0.1664437463606256 -6.092724256650392 -14.132633450720112 -5.162742484116201 19 -1 10
11432 550 5 -0.5312569357907253 -2.8261879806903316 -15.893061307421734 -9.562215373012956 20 -1 9
2206 82 6 0.08409263354685786 -2.7949948741688395 -11.964987854274872 -5.44090584522591 19 -1 9
11428 550 5 -0.08921893579072532 -2.8011879035910816 -15.59806160271554 -6.7331613952401135 20 -1 9
11436 550 8 0.1618750642092747 -2.847472464074986 -15.495902305697722 -5.605048814429711 20 -1 9
11429 550 5 -0.3674509357907254 -1.7755064081660272 -15.0653951518354 -7.536728746974006 20 -1 9
11430 550 5 0.5288870642092747 -1.8682933287627392 -15.133018815683268 -8.928222871902276 20 -1 9
2204 82 6 0.03457763354685787 -0.540294310676348 -12.5766055167241 -6.1466855459276495 19 -1 9
2191 82 4 0.03330263354685786 -0.6344768286068927 -11.830136554648528 -5.367142588196405 19 -1 9
11437 550 8 0.2030878275862069 -1.062550616336157 -14.421803339674193 -7.113178047533307 20 -1 9
8753 383 3 -0.6037803664531421 -0.2970960821712403 -10.456859724178011 -7.51640630799449 18 -1 10
11431 550 3 -0.9191639357907253 -0.932890621842347 -14.6624458727406 -9.83177077885317 20 -1 9
4467 166 5 0.7976345279047508 -0.7293176037870488 -13.348760141335806 -9.953600346852387 20 -2 10
4466 166 4 0.02936252790475075 -0.5491181387825534 -12.581284765175115 -11.28491948834366 20 -2 10
4468 166 2 -0.5950251724137932 -0.6531557090782556 -12.749457274267764 -8.916893755042256 20 -2 10
8762 383 7 0.3352306335468578 -0.32873699423846503 -11.359062400984255 -7.970652888306121 18 -1 10
4479 166 6 0.04884952790475075 -1.1557630803674215 -11.653116191217537 -11.163779645774367 20 -2 10
2192 82 4 -0.2065093664531421 -2.034961719633582 -12.112620596317825 -4.6942561786650145 19 -1 9
6086 226 4 0.02097162331378903 -21.289723605506165 -21.474013267096478 -11.856009386881674 20 -1 10
2189 82 5 0.7317236335468579 -0.4822561306598523 -10.435195182942223 -6.156586892848168 19 -1 9
11439 550 7 0.3241718275862069 -1.0087876165260958 -15.143025815514939 -10.75203918221176 20 -1 9
8539 369 8 0.2120591474435196 -23.135537054742027 -3.962038721302072 -8.799839888536697 20 -2 9
3260 121 6 0.05408665857939018 -18.195126876487016 -9.319591308323227 -11.171250879738688 19 -1 10
10895 516 7 0.3331431474435196 -22.348532146387527 -7.602131284649939 -8.214670242712582 20 -1 9
10887 516 3 -0.6058678525564805 -21.834536371376732 -7.522103850514423 -9.00182245323571 20 -1 9
8530 369 5 0.4222171474435196 -21.084629462394975 -3.4981685385729904 -9.424091835195828 20 -2 9
10883 516 5 -0.3645478525564804 -17.84100227803441 -6.897621490245289 -7.8727783166688035 20 -1 9
4883 181 6 0.07135062331378901 -17.40311050711696 -4.800007909799348 -5.8616805010052815 20 -1 9
10892 516 8 0.1647781474435197 -18.53420504876007 -7.827675501760737 -6.011882710903425 20 -1 9
10884 516 5 -0.08631585255648036 -18.72181807571718 -7.5377043503815955 -7.014760502709038 20 -1 9
10885 516 5 -0.3184948525564804 -20.05069656187838 -7.743195494901965 -7.43969687853275 20 -1 9
8538 369 7 0.3331431474435196 -19.64225109058983 -4.42807352112067 -8.22989307093766 20 -2 9
10109 467 8 0.200184744351962 -21.104465600830434 -6.0106563610480315 -6.010052212514381 20 -2 9
10893 516 8 0.2120591474435196 -20.835636230942356 -8.084444450745965 -6.77744505587836 20 -1 9
10886 516 5 0.4222171474435196 -20.455437165203023 -7.416865899290201 -8.753772914428616 20 -1 9
8529 369 3 -0.6058678525564805 -20.47300547314843 -3.792700914789048 -8.174724281407347 20 -2 9
10882 516 5 0.5317901474435196 -18.23866832516399 -6.637355208706069 -9.203473170088662 20 -1 9
10888 516 5 -0.5283538525564804 -19.500293551425724 -6.894801777470363 -9.607567648703087 20 -1 9
10881 516 3 -0.9162608525564804 -17.34576775028132 -6.018424606260687 -10.081808796477295 20 -1 9
5110 190 5 0.7962841359247598 -22.53633786576848 -7.667542131120378 -10.167641791850393 20 -1 9
10896 516 8 0.2370571474435197 -19.757225509208325 -6.682846870376181 -10.664588572996415 20 -1 9
8531 369 5 -0.3184948525564804 -22.484313156853506 -3.6832774652469773 -9.65386271486304 20 -2 9
5111 190 2 -0.5860538525564805 -21.907061374233386 -7.634109271649692 -11.258211695092523 20 -1 9
8532 369 5 -0.08631585255648036 -23.053976429474652 -3.1480355095032877 -10.804110766486069 20 -2 9
8536 369 5 -0.5283538525564804 -20.30263028237783 -2.8894185411415414 -10.430345353269239 20 -2 9
8544 369 8 0.2370571474435197 -19.297972499066603 -2.7630748203864144 -10.227116140764332 20 -2 9
4889 182 5 0.8042543925978501 -20.570315565037788 -2.9378136065522256 -7.124024673990341 20 -1 9
10108 467 8 0.1620938799868794 -23.535647958948836 -5.915509983594905 -6.265279364503119 20 -2 9
4349 162 5 0.8015448619869614 -16.934636675819096 -6.415203095432485 -11.310299826266014 20 -1 10
4888 182 2 -0.5860538525564805 -19.686776492516966 -3.0194013825454817 -6.319886973293627 20 -1 9
9331 419 5 -0.3617558779697325 -21.117962661623213 -13.320644486537665 -11.698181409612097 19 -1 10
10890 516 7 0.3241718275862069 -16.559638788613867 -5.570751182323242 -9.547446414955411 20 -1 9
10703 504 7 0.3331684105977681 -0.43652194840039726 -19.725474647411975 -10.432299350618546 20 -1 10
3245 121 4 -0.2056233414206098 -16.17856812548705 -9.860958216437597 -10.883224274825707 19 -1 10
10411 486 8 0.2150326585793902 -10.764146491056888 -9.860505891080626 -11.360838141239274 20 -1 10
4870 181 4 -0.219251376686211 -16.879515370483908 -4.033634989345494 -5.233887310217298 20 -1 9
10891 516 8 0.2030878275862069 -16.84796891955546 -6.618360205586566 -7.506465776932924 20 -1 9
3259 121 6 0.08497865857939019 -16.005540723388908 -8.898307475414999 -10.48102263878691 19 -1 10
3241 121 2 -0.5830803414206098 -12.845409567086156 -10.020495150659801 -9.918988386793677 19 -1 10
4358 162 4 0.03286186198696134 -12.982146076802065 -6.596333912014238 -11.42823869720124 20 -1 10
4362 162 4 -0.2069501380130387 -14.359788341059192 -6.255780774058657 -10.760454166281587 20 -1 10
4373 162 6 0.08365186198696134 -14.178702922718351 -5.405512666500762 -10.05404292304137 20 -1 10
4360 162 2 -0.5844071380130387 -11.33674903947446 -5.538749206484319 -10.075921618091103 20 -1 10
4871 181 4 0.02056062331378901 -15.319755824685938 -4.1948796099907035 -5.4196717234996505 20 -1 9
4873 181 2 -0.596708376686211 -15.015082489574032 -5.149291133636499 -7.548135853813044 20 -1 9
4872 181 5 0.718981623313789 -14.983531622537004 -4.132673987944781 -6.924464330143849 20 -1 9
11409 549 3 -0.6042211380130387 -11.706877827286911 -7.670657696514063 -9.508165755655291 20 -1 9
11419 549 8 0.2137058619869613 -10.283424632731158 -9.560899719878266 -8.206392400201844 20 -1 9
11410 549 5 0.4238638619869613 -11.283253046635135 -7.683215588766853 -8.150051386593667 20 -1 9
11424 549 8 0.2387038619869614 -12.091389002676019 -5.740147994173945 -7.747627522997963 20 -1 9
11414 549 5 0.5334368619869614 -11.306500724481337 -6.589434404636389 -5.988866413018961 20 -1 9
11413 549 5 -0.3629011380130387 -10.50909634345409 -7.60998846326655 -5.469332757236931 20 -1 9
11412 549 5 -0.08466913801303866 -10.077131656578358 -8.609325702788531 -6.304480312132814 20 -1 9
11416 549 5 -0.5267071380130386 -11.618860390339766 -6.615067454989745 -7.353310624802546 20 -1 9
11411 549 5 -0.3168481380130387 -10.482485282856803 -8.66977328691262 -7.6586986286562855 20 -1 9
11418 549 7 0.3347898619869613 -12.271064468929566 -8.474829631385632 -9.793085795618007 20 -1 9
4359 162 5 0.7312828619869614 -11.889436731769802 -6.5666952934190626 -10.290706662549425 20 -1 10
4374 162 6 0.08365186198696134 -14.539960000572515 -7.103702939244009 -10.085966046885789 20 -1 10
11420 549 8 0.1664248619869614 -9.509992418773864 -9.42970518092506 -5.999148112443571 20 -1 9
3641 135 6 0.07013074435196197 -10.618461352806515 -3.8100298555840304 -7.725423858788453 20 -2 10
10509 492 8 0.201404623313789 -16.447431883069186 -3.2640235637248303 -9.319887496469924 20 -2 10
8618 374 7 0.361446 -14.040932349472278 -8.94787643629317 -5.225094235751943 20 -1 9
8609 374 3 -0.9252321724137931 -15.041066812708321 -9.01456246109963 -4.9454692122036725 20 -1 9
8049 339 3 -0.6037033467108547 -0.14949080561443395 -23.772722001283487 -8.456835939371109 19 -1 9
4884 181 6 0.02183562331378901 -15.099358329884764 -5.203547828951859 -5.01339314899537 20 -1 9
3628 135 4 -0.2376800568288983 -9.749905267088103 -3.3552824882855568 -7.180664613530222 20 -2 10
3624 135 4 0.02994294317110174 -9.492210854740454 -4.285586338644389 -5.991301647224983 20 -2 10
3638 135 6 0.04942994317110173 -9.142342549518727 -5.214536006524366 -6.416941973763983 20 -2 10
3642 135 6 0.04942994317110173 -8.332849967748018 -4.264828607565175 -8.46648488083784 20 -2 10
8326 356 5 0.4205339431711017 -6.711427074735493 -7.764306738869021 -5.752578242497453 19 -2 9
8327 356 3 -0.6075510568288983 -6.894972250245377 -6.295521283343106 -5.742682726244592 19 -2 9
8328 356 5 -0.5300370568288982 -6.378198763138752 -8.396155808593702 -6.938038221387664 19 -2 9
8336 356 8 0.2353739431711017 -6.300824981892674 -7.927846372998699 -7.903582793091523 19 -2 9
3620 135 5 0.7279529431711017 -6.547288120914157 -5.2386909457182895 -6.590190929155973 20 -2 10
3619 135 2 -0.5877370568288983 -5.8563234486890785 -5.492109160599309 -7.570016492053281 20 -2 10
3622 135 4 0.02953194317110173 -7.02038104974341 -3.8263352742792023 -6.060562414863977 20 -2 10
2375 88 6 0.08032194317110174 -3.75416719644765 -4.177671818948575 -7.2990714421210185 19 -1 9
3635 135 6 0.03080694317110174 -6.2384601716222825 -3.46958734559362 -5.440290601431503 20 -2 10
7087 278 7 0.3241718275862069 -7.117431385601478 -3.380743390791263 -10.242438793603032 20 -2 10
3645 135 6 0.08032194317110174 -6.4616689224383705 -2.8416111759127745 -7.899074672442785 20 -2 10
3623 135 4 -0.2102800568288983 -8.256401388553694 -3.840423658760919 -5.169405227041409 20 -2 10
3629 135 4 0.02994294317110174 -8.459426974497344 -3.2695855737561104 -8.125943798237659 20 -2 10
3633 135 4 -0.2102800568288983 -7.258784371043266 -2.896557175535449 -7.235512508784094 20 -2 10
7079 278 3 -0.9162608525564804 -7.881082273659327 -2.7647309815547345 -10.399904891552035 20 -2 10
9520 430 8 0.2353739431711017 -3.6510348651425844 -8.006441092603154 -4.465562889022596 20 -1 9
9200 410 8 0.2377811312745083 -4.303917680324467 -5.298568830466255 -11.525955366665123 19 -1 10
8763 383 8 0.2141466335468579 -2.3450309565090564 -9.302734173270647 -8.83640946763879 18 -1 10
8754 383 5 0.4243046335468578 -0.17870145937475357 -9.362512433521607 -8.342601293228537 18 -1 10
7095 279 3 -0.9157684736717089 -4.955957036510313 -0.10756104239754194 -0.5470839801063008 19 -2 9
2361 88 5 0.7279529431711017 -2.6740574125425063 -4.7686222104522 -4.995166455840124 19 -1 9
2364 88 4 -0.2102800568288983 -2.699972118375065 -4.181105665399137 -7.512668283876366 19 -1 9
2376 88 6 0.08032194317110174 -2.4492531951113925 -5.1967591255640215 -7.914024948411393 19 -1 9
2351 88 5 0.7982149431711018 -2.718292480516631 -3.31652424998698 -9.976671235299392 19 -1 9
8755 383 5 -0.3164073664531422 -1.3715731516560012 -8.89612605469448 -8.984933543360025 18 -1 10
8764 383 8 0.1668656335468579 -2.218137922267335 -7.459364381764555 -10.51741640179051 18 -1 10
2360 88 4 0.02953194317110173 -1.9551958333966937 -4.041634279004203 -6.150813551432375 19 -1 9
9191 410 3 -0.9155368687254917 -2.035386874279965 -4.3852253721880174 -10.584345509337457 19 -1 10
9199 410 7 0.3241718275862069 -1.2932147802939014 -4.866815017452463 -10.06875334525355 19 -1 10
2373 88 6 0.03080694317110174 -1.034004978890863 -4.577489190636989 -6.275359426578106 19 -1 9
8756 383 5 -0.08422836645314213 -1.2809156871174459 -7.862263302847165 -9.957055647902425 18 -1 10
2368 88 6 0.07013074435196197 -0.3412059303029693 -3.35330654407559 -8.282884696935435 19 -1 9
9514 430 7 0.3314599431711017 -1.1643715192973119 -6.115974571292696 -4.796536531415043 20 -1 9
2353 88 4 0.02994294317110174 -2.3341729003261023 -3.062206996891298 -8.513957468321093 19 -1 9
10784 509 8 0.225182744351962 -23.628245961949283 -23.484815481033582 -8.650467761853951 20 -1 9
2296 86 2 -0.592377394686129 -3.9971942904385322 -11.95825799146239 -11.89439079851429 19 -1 9
7484 303 8 0.1651423590609673 -0.30269641165644856 -2.9824290480236044 -0.43902168695157684 19 -2 9
4882 181 6 0.07135062331378901 -17.237230162936736 -3.0058164935048524 -5.558138110140696 20 -1 9
8534 369 5 0.5317901474435196 -20.94667049152479 -2.425005371893768 -11.665763286295418 20 -2 9
4898 182 4 0.03557139259785008 -22.52203812115597 -0.16368899843119067 -5.256326572978093 20 -1 9
911 34 6 0.03251541059776809 -16.971051937778455 -0.4083669943477872 -9.504732565897857 20 -2 9
4913 182 6 0.08636139259785008 -23.066745207235545 -2.2061456877716736 -5.2096785752235775 20 -1 9
4846 180 2 -0.5950251724137932 -18.411151414916944 -1.2051782223882697 -11.647487232813262 20 -1 9
4892 182 4 -0.2316406074021499 -21.360897863920925 -0.6095186522975382 -7.74246369597029 20 -1 9
4891 182 4 0.03598239259785008 -21.753707982745546 -1.8233670233274424 -7.056187395651069 20 -1 9
4905 182 6 0.08343304620935668 -21.23649362172342 -0.8461141312225493 -8.850919278504215 20 -1 9
4902 182 4 -0.2042406074021499 -22.17563474932276 -1.6262506793770832 -5.549113449933095 20 -1 9
4904 182 6 0.05546939259785008 -22.633213829653027 -2.2729907528287754 -7.463978325336747 20 -1 9
4906 182 6 0.08343304620935668 -20.28955876784345 -0.3010454177591839 -7.422764530107596 20 -1 9
7500 304 8 0.1639113491208443 -18.253020916015366 -0.23461888445409684 -5.135162538735507 20 -2 10
10283 478 8 0.2120591474435196 -23.72581539122762 -18.092082398940022 -3.253402142055588 20 -2 10
4914 182 6 0.08636139259785008 -21.432424224451335 -2.0577851523888917 -4.85702167098578 20 -1 9
4364 162 6 0.05275986198696134 -15.666281400679464 -4.854615091879634 -11.69032975988763 20 -1 10
10503 492 3 -0.9185244720952492 -14.649566587748913 -2.9456056795509546 -7.479098368122234 20 -2 10
10501 492 5 -0.3668114720952493 -15.496192478308005 -2.843588437310906 -9.655113865731872 20 -2 10
10499 492 5 -0.3207584720952493 -14.216919522046764 -1.8056252040870184 -11.443716407852133 20 -2 10
10498 492 5 0.4199535279047507 -13.191060687470932 -1.5795130180206378 -10.51252121146269 20 -2 10
10506 492 7 0.3308795279047507 -11.180326765298705 -1.1853638520038814 -10.328524244213773 20 -2 10
10511 492 7 0.322488623313789 -14.43327876627213 -2.174155065016194 -6.810798039255303 20 -2 10
10502 492 5 0.5295265279047507 -14.415990027824579 -2.7245168795343524 -8.769457756445687 20 -2 10
10504 492 5 -0.5306174720952492 -13.277726611195854 -2.0105722636149714 -9.172795014721821 20 -2 10
10512 492 8 0.2347935279047508 -12.372559503311269 -1.9996428405493276 -8.52044835847238 20 -2 10
10500 492 5 -0.08857947209524925 -15.373028396134426 -2.441062507853708 -11.016671732094606 20 -2 10
10497 492 3 -0.6081314720952493 -11.993220570592662 -0.9310686163858932 -10.850471109428351 20 -2 10
10508 492 8 0.1625145279047508 -16.207552290691815 -2.485001906816489 -11.739488787266502 20 -2 10
910 34 6 0.0820304105977681 -15.570020604854234 -0.25054524445953064 -7.926421075972762 20 -2 9
3640 135 6 0.07013074435196197 -9.994087097517596 -2.353161361175463 -6.9248225202711104 20 -2 10
2350 88 2 -0.5950251724137932 -3.5978174782688583 -2.6523899303253806 -10.546919192821274 19 -1 9
3631 135 2 -0.5950251724137932 -9.657371709685156 -1.726981241351524 -9.571463338748467 20 -2 10
3630 135 5 0.7982149431711018 -8.71204530030421 -2.4610370458280038 -9.370408687817541 20 -2 10
3644 135 6 0.08032194317110174 -7.445946674702444 -1.8410776590337719 -6.948997677464661 20 -2 10
2366 88 6 0.04942994317110173 -2.9711094558254842 -2.2638585133636973 -8.237754304216514 19 -1 9
2371 88 6 0.08032194317110174 -2.611813973410733 -2.0359844360359993 -5.717364734413884 19 -1 9
7802 323 7 0.321268744351962 -2.6824545405238247 -0.652660235096203 -7.979066909915641 19 -2 10
3636 135 6 0.08032194317110174 -8.460308461185836 -2.886093733187259 -4.833152676703513 20 -2 10
4351 162 4 0.03327286198696134 -15.552015764606773 -5.931079154455848 -11.69521776200054 20 -1 10
2354 88 4 -0.2376800568288983 -0.9553173389710388 -2.471758576546474 -8.259291986110158 19 -1 9
2359 88 4 -0.2102800568288983 -1.660237406329859 -2.554007745071182 -5.782232538278851 19 -1 9
2355 88 4 0.02994294317110174 -0.7544544459649103 -1.8801016191241793 -6.800995736073261 19 -1 9
2367 88 6 0.07013074435196197 -0.6793738407310101 -1.7977444425501048 -9.027879275756161 19 -1 9
2356 88 5 0.7982149431711018 -0.9388006357085743 -0.3112656148989714 -6.830940383964855 19 -1 9
931 35 2 -0.5860538525564805 -22.281066490368726 -20.23648831071029 -4.164997235401142 20 -1 9
10282 478 7 0.3331431474435196 -23.384846847642965 -21.079737154900677 -1.3496290204628458 20 -2 10
935 35 6 0.05398682148493975 -19.619329958016333 -19.836483595943506 -4.284118756657641 20 -1 9
944 35 6 0.07446172635204397 -20.186252100388394 -22.206699545888227 -4.2506945811874814 20 -1 9
922 35 4 0.03449982148493975 -18.89981463492106 -20.433138254391515 -3.657983992867443 20 -1 9
933 35 4 -0.2331231785150602 -19.74499801277828 -21.734452668295145 -3.317508186509894 20 -1 9
930 35 5 0.8027718214849398 -22.188499991936773 -20.686914113789285 -3.0135656119544265 20 -1 9
945 35 6 0.07446172635204397 -19.147886852116372 -22.51619088175485 -2.829063186851858 20 -1 9
936 35 6 0.08487882148493975 -18.04880836760302 -18.678845740060304 -2.6844869756908167 20 -1 9
923 35 4 -0.2057231785150603 -18.543497869087 -19.6144283973386 -2.3749173212590478 20 -1 9
929 35 4 0.03449982148493975 -20.975567248352014 -21.41552203250545 -2.3607888539582333 20 -1 9
940 35 6 0.08487882148493975 -21.193579877180234 -20.38389914890383 -0.3504615197961449 20 -1 9
937 35 6 0.08487882148493975 -17.886379194893998 -20.115716940007424 -1.7419345827042285 20 -1 9
924 35 4 0.03408882148493975 -19.718506626455905 -19.366118328365452 -1.3544496635801977 20 -1 9
928 35 4 -0.2057231785150603 -20.453079063259988 -20.658655725694068 -1.0799687326380436 20 -1 9
938 35 6 0.03536382148493974 -19.230022960005947 -18.986416443319623 -0.4420000250199223 20 -1 9
941 35 6 0.08487882148493975 -19.691774662668827 -21.314703740615784 -0.6356881421374112 20 -1 9
942 35 6 0.05398682148493975 -21.408048626316216 -22.41460523496924 -2.024709487289261 20 -1 9
926 35 2 -0.5831801785150603 -21.168142514295848 -17.994174057824793 -2.8621633558285886 20 -1 9
925 35 5 0.7325098214849397 -20.483991965101183 -18.12800446650646 -1.8765438309507694 20 -1 9
10273 478 3 -0.6058678525564805 -23.29390014029594 -20.582272750287053 -2.1771034751584075 20 -2 10
9522 431 5 0.5291058799868793 -15.216166545406216 -23.65238343612939 -1.5215061716169238 20 -2 9
10388 485 5 -0.09385927364795604 -12.093441142191626 -0.24909407583471221 -2.7254848583075315 20 -2 9
4900 182 2 -0.5816976074021499 -23.655936366730764 -0.7592428946655794 -3.1771953520784457 20 -1 9
8533 369 5 -0.3645478525564804 -22.31743528538785 -2.532115034094513 -11.805393976571505 20 -2 9
2372 88 6 0.08032194317110174 -1.218645832015575 -2.661239723785389 -4.7562601263248325 19 -1 9
7898 329 7 0.3255997263520439 -16.595519010897103 -21.405877016900412 -2.936637219310029 19 -2 10
665 25 6 0.05213947378199048 -4.610044461652841 -1.972887228640527 -2.3073440896554906 19 -2 9
7889 329 3 -0.9174516779441269 -16.573649164455254 -21.32693717618005 -3.9174926185082164 19 -2 10
4132 154 2 -0.5979282556480381 -15.043613262344953 -20.784763431148058 -0.5379808473076046 20 -1 9
4148 154 6 0.02061574435196196 -12.397322401790287 -21.10838343535902 -2.4848685037695937 20 -1 9
4158 154 6 0.07013074435196197 -13.725159576919228 -18.859060691303252 -2.634177036928861 20 -1 9
9530 431 7 0.321268744351962 -13.301251090455429 -23.087664826738067 -1.8639192841880963 20 -2 9
4157 154 6 0.07013074435196197 -11.968676075239784 -18.926095381749114 -2.3474868874346306 20 -1 9
9521 431 3 -0.9189451200131207 -14.212235049877524 -22.696797219119667 -1.4966269278281246 20 -2 9
4133 154 5 0.7177617443519619 -14.218480737086512 -21.333807883803686 -1.2450993071882266 20 -1 9
4146 154 4 -0.220471255648038 -12.943034831645866 -19.164707269304795 -1.8747931370185285 20 -1 9
4135 154 4 0.01934074435196196 -12.873501953469068 -20.65202206306091 -1.613433745285512 20 -1 9
4142 154 4 0.01975174435196196 -13.202828116407742 -18.26040437635762 -0.586164248722099 20 -1 9
4149 154 6 0.07013074435196197 -10.834172213532181 -20.48410972827707 -0.9472490856571127 20 -1 9
4136 154 4 -0.220471255648038 -11.75911034263199 -20.903711461332016 -0.5043829491651586 20 -1 9
9523 431 5 -0.3672321200131207 -16.491541460216013 -23.380248316537507 -1.1356952171082426 20 -2 9
650 25 5 0.8009244737819905 -5.704837493213557 -1.2623975540029342 -0.6038738843061218 19 -2 9
4143 154 5 0.788023744351962 -13.051063821343657 -16.771916720657014 -1.0303082888092483 20 -1 9
4150 154 6 0.07013074435196197 -11.67398692466147 -22.009707117165014 -0.4412881060917009 20 -1 9
7192 285 5 -0.5300370568288982 -5.986969956409073 -23.589692801734863 -1.4422920062532256 19 -1 9
10106 467 7 0.3304588799868793 -23.86812356696412 -2.588766251856889 -2.5314792145739133 20 -2 9
7136 281 8 0.2387227463606257 -9.141236363213348 -17.699801512354927 -3.5359541259780762 19 -1 10
5392 200 6 0.08032194317110174 -4.233706768876097 -21.923368729945125 -0.24815250032621705 20 -1 9
7186 285 5 0.4205339431711017 -6.801149065170968 -22.875760849998297 -0.5549515236099154 19 -1 9
7187 285 5 -0.3201780568288983 -7.537517113139685 -21.76371394713344 -0.9815653529826633 19 -1 9
4321 161 2 -0.5950251724137932 -3.270425260625398 -23.08585063693165 -3.553574354420892 20 -1 10
7197 285 8 0.2030878275862069 -6.707203398601727 -21.982234045990037 -4.335770548435374 19 -1 9
7196 285 8 0.1630949431711017 -8.208430433431625 -20.654019134768742 -2.6691300501434547 19 -1 9
7189 285 5 -0.3662310568288983 -6.711209795091101 -22.12534041956672 -3.248390120231896 19 -1 9
7190 285 5 0.5301069431711017 -5.962957447468014 -23.20087564484397 -2.789996757481145 19 -1 9
7188 285 5 -0.08799905682889826 -7.577421561428483 -21.457908418842983 -2.356481974017605 19 -1 9
10026 462 7 0.3241718275862069 -4.638953897802292 -17.68901611570911 -1.7444337361588467 20 -1 10
10017 462 3 -0.9191639357907253 -3.9935331109649788 -18.36985624178334 -1.3853162198340563 20 -1 10
7135 281 7 0.3348087463606256 -7.431023632806781 -18.01239020704616 -1.404942698927524 19 -1 10
10032 462 8 0.2341540642092747 -2.795311676594256 -20.43062931983792 -2.4418882872757806 20 -1 10
10018 462 5 0.5288870642092747 -2.7554797737712917 -18.31960219818935 -2.0213087412506 20 -1 10
7195 285 8 0.2103759431711017 -8.148952385825426 -21.258552985845576 -0.27185720919263545 19 -1 9
5375 200 5 0.7982149431711018 -4.358710518057279 -19.152779869313594 -0.38992589057929905 20 -1 9
5374 200 2 -0.5950251724137932 -5.564297527469968 -19.07085315175894 -0.11377059113267052 20 -1 9
7127 281 3 -0.6042022536393744 -7.2440986220304815 -17.056620951300644 -1.6991228376248735 19 -1 10
7128 281 5 -0.5266882536393743 -8.496139356537062 -16.877993190946896 -3.828874284838797 19 -1 10
4371 162 6 0.03413686198696134 -12.923748021656106 -7.584781364199742 -11.93560734537211 20 -1 10
10019 462 5 -0.3674509357907254 -2.0267159249717714 -17.169392857214113 -2.1280187593758555 20 -1 10
10024 462 5 -0.5312569357907253 -2.17194579970554 -19.46282121665098 -2.5050782563697958 20 -1 10
10031 462 7 0.3302400642092747 -0.7470625783789444 -21.040835147731375 -4.269425278214097 20 -1 10
10023 462 3 -0.6087709357907254 -0.36694749809325344 -20.60967793221454 -3.463095390558383 20 -1 10
10021 462 5 -0.3213979357907253 -0.25890016426713913 -18.232731876104946 -3.4307562711406554 20 -1 10
10022 462 5 0.4193140642092746 -0.9223535013459205 -19.41777755721088 -3.131193707492553 20 -1 10
10020 462 5 -0.08921893579072532 -0.7844436691839931 -17.070865809557993 -2.882514934587139 20 -1 10
5390 200 6 0.04942994317110173 -2.4048534559243535 -20.087413225562127 -0.05696329561551394 20 -1 9
3096 115 6 0.07910206420927468 -0.3549371088100983 -23.68183509261493 -1.5172293001085357 19 -1 10
8616 374 5 -0.5373251724137931 -16.93294425421128 -10.314317069829285 -4.589197297806127 20 -1 9
1977 74 4 0.02097162331378903 -21.41146371490039 -11.61185263165497 -4.816547856528583 19 -1 9
1990 74 6 0.07135062331378904 -21.709218362700522 -13.663329087953276 -5.236216303084678 19 -1 9
8615 374 3 -0.6148391724137932 -18.93816761213921 -11.521657958256181 -4.431510454154175 20 -1 9
7088 278 8 0.2370571474435197 -5.836051666241534 -2.2177275426776895 -11.863901158461173 20 -2 10
7467 302 8 0.2030878275862069 -23.1659212532396 -13.561268409081846 -1.5304754714711635 20 -2 9
7459 302 5 -0.3619000748288163 -23.13545323458359 -13.165530352004025 -0.5223608650721943 20 -2 9
9415 424 3 -0.6029941785150603 -20.43945944386364 -16.9509453572141 -1.1599271700232343 20 -2 9
9053 401 8 0.18405 -6.14376606161677 -0.28730119861775805 -3.856812917158802 19 -1 10
8623 374 7 0.3241718275862069 -19.094401560373107 -11.450478712722612 -3.413886667696559 20 -1 9
1991 74 6 0.04045862331378903 -21.29129465425914 -11.820675933449898 -3.7595400010400226 19 -1 9
9423 424 7 0.3360168214849397 -20.90296402543932 -16.234171507670265 -1.6496227441334774 20 -2 9
7457 302 3 -0.9136130748288163 -20.73264257879783 -12.91316849367902 -0.5623544015256101 20 -2 9
5354 199 2 -0.5950251724137932 -19.142036721866962 -12.28019466925226 -1.8699263630822927 20 -1 9
9421 424 8 0.2149328214849398 -17.898312317357096 -16.461417528177712 -1.2056106481023896 20 -2 9
5353 199 5 0.8030383040559551 -19.979459122926716 -11.903420914587032 -1.043893463255511 20 -1 9
9413 424 5 -0.3156211785150603 -18.273625545892344 -16.289677492037974 -0.21638963469147754 20 -2 9
5352 199 4 0.03476630405595514 -20.2029451290602 -10.42300602265175 -0.6292758345682294 20 -1 9
5364 199 6 0.08514530405595515 -21.894849555294265 -10.226855004358532 -2.049432717546747 20 -1 9
5351 199 4 -0.2054566959440449 -21.608624038846273 -9.881077898714837 -1.0726463269866287 20 -1 9
5368 199 6 0.07910206420927468 -19.064327284428202 -9.75362932870813 -2.393163836452107 20 -1 9
5369 199 6 0.07910206420927468 -18.159835551804157 -9.972989280864175 -0.8882812630954469 20 -1 9
5365 199 6 0.08514530405595515 -22.362832445534345 -10.309663511277025 -0.39847947220171065 20 -1 9
2619 97 6 0.07932087998687935 -17.271738618321734 -12.152631160945822 -0.28861389744057675 19 -1 9
9190 410 5 0.5325141312745083 -2.206597979594438 -4.90483041506786 -11.869162862814811 19 -1 10
7466 302 7 0.3241718275862069 -20.50862361206748 -13.842345348354899 -1.0108719094375225 20 -2 9
6384 237 5 0.8015448619869614 -11.294344625216976 -16.713562565010438 -5.202310221589123 20 -1 10
6398 237 6 0.07910206420927468 -14.199873615811907 -16.29709737879589 -5.12085981160336 20 -1 10
6911 267 7 0.3376481015594814 -10.009956171651131 -15.046893985142322 -0.9800906420809632 19 -2 9
2607 97 4 -0.2112811200131207 -16.191903292640994 -12.253958192836341 -0.23421400063574538 19 -1 9
6907 267 8 0.200184744351962 -11.625138349035929 -11.785811607275939 -4.947259506094742 19 -2 9
6385 237 2 -0.5950251724137932 -11.548727842117191 -16.658038535514493 -4.01483290309751 20 -1 10
2616 97 6 0.04842887998687935 -16.28295968505445 -11.801896458077882 -2.3263658528977302 19 -1 9
6899 267 5 -0.3600428984405186 -11.13267557247077 -12.046586639392332 -4.038017738442814 19 -2 9
2603 97 4 0.02894187998687935 -15.564383394083496 -11.638207347185782 -1.5849458245349446 19 -1 9
6906 267 7 0.321268744351962 -13.430707991514467 -10.893433255846448 -3.1746548166143036 19 -2 9
6898 267 5 0.5362951015594815 -11.954760699818474 -12.329246513974189 -2.879059943364389 19 -2 9
6897 267 3 -0.9117558984405185 -13.279313846959061 -11.804377377173346 -2.7824534923733992 19 -2 9
2604 97 5 0.7972138799868793 -14.242159882079807 -12.486348513168647 -2.077041272536615 19 -1 9
2605 97 2 -0.5979282556480381 -14.263181974075263 -13.682922924621316 -1.9310337527166404 19 -1 9
4145 154 1 -0.630039 -14.137273111136649 -16.394898498112834 -1.7242073745768423 20 -1 9
4156 154 9 0.43001 -13.981693350247513 -15.454300309146346 -1.7987541299064311 20 -1 9
6902 267 5 0.4267221015594814 -10.046247109857562 -13.323457120198668 -1.8130783865842126 19 -2 9
6904 267 5 -0.5238488984405185 -11.356572292218452 -12.959562244641058 -1.77328557351575 19 -2 9
4144 154 2 -0.52268 -11.994831841504276 -16.11612012759971 -1.038694024040197 20 -1 9
6912 267 8 0.2415621015594814 -11.904830783311525 -13.115703189292494 -0.886053579131211 19 -2 9
2602 97 4 -0.2386811200131206 -15.389660455698277 -10.052421372684364 -1.534391709449494 19 -1 9
2614 97 6 0.07013074435196197 -14.75127843210301 -9.676848792618914 -2.375265803558108 19 -1 9
2615 97 6 0.07013074435196197 -16.41772299610286 -9.61430539837389 -1.813581926682641 19 -1 9
2618 97 6 0.07932087998687935 -16.020185983631865 -13.306683598786599 -0.2002919213575467 19 -1 9
6900 267 5 -0.08181089844051859 -9.777599720333194 -12.344548029843658 -4.058904105128388 19 -2 9
6908 267 8 0.1692831015594814 -9.093974595963324 -12.195603836450942 -4.915631273286245 19 -2 9
8018 337 5 0.5312097321771687 -23.570730460183473 -15.560337173956515 -6.595584233638711 20 -1 9
6903 267 3 -0.6013628984405186 -9.646494454383582 -14.14785197802348 -0.7510773898447596 19 -2 9
6901 267 5 -0.3139898984405186 -9.204991449627862 -12.979050046183481 -2.9098309610064668 19 -2 9
9236 413 5 -0.08631585255648036 -5.13570183386685 -12.437755623791768 -0.2531336226680274 19 -1 9
2037 76 5 0.8044031015594815 -7.034489821356349 -16.2310197920734 -0.5726461018975364 19 -1 9
7122 281 5 0.5334557463606256 -8.814063391079804 -16.295917134612996 -5.062507048875897 19 -1 10
7124 281 5 -0.08465025363937435 -6.775178465522423 -14.929132317595677 -4.8020310356480636 19 -1 10
2195 82 2 -0.5950251724137932 -4.450425321896297 -12.038515694890133 -3.109149935133612 19 -1 9
2194 82 5 0.8019856335468579 -3.726315696510877 -11.071757511007968 -3.1100711224416813 19 -1 9
6909 267 8 0.2165641015594814 -8.13197351041726 -13.20311213548219 -2.785730562063481 19 -2 9
7125 281 5 -0.3168292536393744 -6.576541467395533 -15.546676221224523 -3.5682930669250226 19 -1 10
7126 281 5 0.4238827463606256 -7.368924413307237 -16.57598253154184 -3.0379409956996035 19 -1 10
7133 281 8 0.2137247463606256 -5.737101802486347 -15.12975235293476 -2.967253404501605 19 -1 10
2038 76 2 -0.5843882536393744 -6.564873365480963 -15.103412948062402 -0.6473178816388163 19 -1 9
9244 413 8 0.1647781474435197 -5.701007619510541 -12.421806271077903 -1.1379760173306472 19 -1 9
9243 413 8 0.2120591474435196 -3.5021193994445454 -13.638994949000555 -0.9148767531236359 19 -1 9
8332 356 8 0.1630949431711017 -6.920468724955434 -10.455992640990686 -3.6223957964088527 19 -2 9
9511 430 3 -0.9179440568288982 -4.158298035255346 -9.83120379058215 -2.7562945564486157 20 -1 9
9519 430 7 0.3241718275862069 -5.191594115384195 -9.686248740249521 -2.7849687310492186 20 -1 9
2205 82 6 0.08409263354685786 -2.1629714919356857 -13.192331072192758 -4.450311718038346 19 -1 9
7892 329 5 -0.08750667794412685 -14.443156809680268 -23.76492616943058 -5.694499044246982 19 -2 10
10027 462 8 0.2030878275862069 -2.4592555781863368 -16.24636053047598 -1.6076105952763164 20 -1 10
8351 357 7 0.3331431474435196 -0.12587052861281478 -0.8310221799327238 -11.885768008735504 19 -1 9
2193 82 4 0.03371363354685787 -2.223733294234851 -11.220888489883622 -3.4016428463572517 19 -1 9
10028 462 8 0.1618750642092747 -0.23252728818563284 -16.115073466756343 -3.079293731289937 20 -1 10
2209 82 6 0.08001509101191748 -1.3462686574576246 -12.685316920010118 -2.1784028161271394 19 -1 9
2210 82 6 0.08001509101191748 -1.3962383195278356 -11.291282987559606 -1.3056473385869118 19 -1 9
2197 82 4 -0.2339093664531421 -1.2554333539792388 -11.637533986014576 -2.3288785680578066 19 -1 9
8460 364 8 0.1618750642092747 -15.421519797441938 -21.296610125023328 -11.927606807669639 19 -1 9
2207 82 6 0.05320063354685787 -1.9949179109923811 -10.19095769686659 -3.795401478431689 19 -1 9
10394 485 7 0.3255997263520439 -8.813281118950806 -1.0812087260235188 -0.19770941709205658 20 -2 9
10100 467 5 -0.08900012001312065 -23.0817021525994 -5.615148554092293 -5.333756738111973 20 -2 9
10101 467 5 -0.3672321200131207 -21.730778737210496 -5.6932479159813205 -5.1982035996055735 20 -2 9
667 25 6 0.08303147378199048 -6.837230986057222 -3.009581646666046 -2.5154334388555135 19 -2 9
10386 485 5 0.4146737263520439 -10.485661379488862 -0.15102161633418731 -0.882693656531135 20 -2 9
8624 374 8 0.2280858275862069 -17.511520836563562 -9.463504443017952 -4.3080055150267995 20 -1 9
5356 199 4 -0.2328566959440448 -19.10594324343149 -9.552037743208306 -1.3174502089816507 20 -1 9
10099 467 5 -0.3211791200131207 -23.827589264626482 -4.938685664659673 -4.379123706566354 20 -2 9
5363 199 6 0.03563030405595514 -22.651554953200893 -8.041188462533995 -1.462053492672716 20 -1 9
10111 467 7 0.321268744351962 -19.116116153032305 -5.755219814031104 -4.4447274659352125 20 -2 9
10102 467 5 0.5291058799868793 -21.097705879239005 -5.055915812834858 -4.140543611739844 20 -2 9
10103 467 3 -0.9189451200131207 -19.678582943201274 -5.04183574712 -4.00691443860044 20 -2 9
4866 181 4 0.02097162331378901 -17.327554749550643 -4.21596703003922 -3.7753997043526226 20 -1 9
4867 181 5 0.7892436233137891 -18.884269471657475 -4.018990066382212 -3.5441898016201847 20 -1 9
4880 181 6 0.04045862331378901 -17.1949683192947 -5.298105445278939 -3.5967825295410023 20 -1 9
5350 199 4 0.03435530405595514 -21.798221336340696 -8.366997291726317 -0.8756702627863042 20 -1 9
10104 467 5 -0.5310381200131207 -21.84805279748516 -4.55153853621443 -3.08111125211963 20 -2 9
5359 199 2 -0.5889569357907254 -17.676529308672777 -7.467452195707388 -2.9389143841834127 20 -1 9
5373 199 6 0.08514530405595515 -20.7047863062094 -6.475290454780886 -1.1994829994004483 20 -1 9
5372 199 6 0.08514530405595515 -20.854629806085015 -7.552522517540314 -2.5843785324102164 20 -1 9
5361 199 4 -0.2054566959440449 -20.647797055371328 -7.539176333367827 -1.5150978923177725 20 -1 9
5358 199 5 0.8030383040559551 -18.185628782494742 -7.19194396778628 -1.837048954416204 20 -1 9
12017 587 3 -0.6087709357907254 -17.658838040956063 -6.133355085182792 -1.228595714926918 20 -1 10
5357 199 4 0.03476630405595514 -19.26217282314135 -8.039783834788926 -1.111764883979454 20 -1 9
12027 587 8 0.2091560642092747 -19.325387167940242 -3.999504829870471 -0.7092026544421621 20 -1 10
10112 467 8 0.2343728799868794 -21.30310671748504 -4.239735236984746 -2.2085793413312516 20 -2 9
10098 467 5 0.4195328799868793 -23.25240836179043 -4.401862900526815 -3.2049586147930995 20 -2 9
4868 181 2 -0.5979282556480381 -19.34041796378679 -3.01985986621089 -2.975886725667202 20 -1 9
9235 413 5 -0.3184948525564804 -3.85325489174188 -12.985926298557926 -0.13499657037907298 19 -1 9
12026 587 7 0.3302400642092747 -16.918752547900553 -5.688706308532527 -1.7401289510538653 20 -1 10
675 25 6 0.07446172635204397 -3.211922907924272 -2.3120039957313736 -0.06476826744051323 19 -2 9
3625 135 5 0.7982149431711018 -10.682922859947492 -4.398381087649703 -5.031027862730454 20 -2 10
11415 549 3 -0.9146141380130386 -11.512800696030428 -5.45728417814475 -5.209416211334016 20 -1 9
4879 181 6 0.07013074435196197 -16.559997096597467 -3.7371778478891358 -1.622265159140909 20 -1 9
8617 374 7 0.361446 -15.558406627059393 -8.28515346795136 -4.528520643002572 20 -1 9
2598 97 4 0.02894187998687935 -14.7935124452552 -9.423771138422904 -0.19347144813830042 19 -1 9
7078 278 5 0.5317901474435196 -7.976884734351341 -2.3575728752251983 -11.75846956420639 20 -2 10
11423 549 7 0.321268744351962 -12.27294054489938 -5.5216561744611745 -4.5826092346135034 20 -1 9
4861 181 2 -0.5950251724137932 -14.798112675751206 -5.758588921967306 -2.0260797877224697 20 -1 9
8477 365 8 0.2030878275862069 -13.011981359682206 -7.471804826017024 -2.9249265051531346 19 -1 9
8476 365 8 0.1658044737819905 -11.241929396292175 -9.171630135407794 -2.1182042080717096 19 -1 9
8469 365 5 -0.3635215262180095 -12.155352754468314 -7.1248259312230715 -2.3264341530216512 19 -1 9
8468 365 5 -0.08528952621800952 -11.191783877444797 -8.062728061164378 -1.8993627967182398 19 -1 9
8471 365 3 -0.9152345262180095 -12.882691393155653 -4.855633582756155 -2.6279641125754125 19 -1 9
4862 181 5 0.7892436233137891 -14.213356534805097 -4.81535730247634 -2.5123954965531254 20 -1 9
8470 365 5 0.5328164737819905 -11.977275656521257 -5.757238515744657 -2.1362058454991555 19 -1 9
8467 365 5 -0.3174685262180095 -9.976196075906557 -7.522024010412331 -1.402353484710499 19 -1 9
8472 365 5 -0.5273275262180095 -10.856058929264657 -5.323239728948668 -1.524795404847353 19 -1 9
8480 365 8 0.2380834737819905 -10.694407782292208 -4.285382584852755 -1.5050527822408242 19 -1 9
8479 365 7 0.3241718275862069 -12.543766731517826 -4.04995775730854 -3.0882814250669988 19 -1 9
4864 181 4 0.02097162331378901 -14.866973238250932 -3.554568643433349 -2.999886293177571 20 -1 9
11421 549 8 0.200184744351962 -10.159326768365732 -7.521472386307462 -4.41124988251455 20 -1 9
3626 135 2 -0.5979282556480381 -10.97129713543722 -3.3973622315293355 -4.332816432643298 20 -2 10
4865 181 4 -0.246651376686211 -16.369851006085245 -3.4398732282035134 -2.684240083172515 20 -1 9
4875 181 4 -0.219251376686211 -14.637937157463037 -3.112231463310721 -4.462794324917581 20 -1 9
4887 181 6 0.07135062331378901 -13.570864155964943 -3.1017214741353705 -4.739207019268072 20 -1 9
658 25 4 -0.2075705262180095 -5.364186351152064 -5.0775375227674395 -0.030704159213151172 19 -2 9
8466 365 5 0.4232434737819905 -9.83445674738628 -6.17765529090282 -1.1864302227462957 19 -1 9
8324 356 5 -0.08799905682889826 -6.770215537294888 -9.816899371615582 -4.49521461200014 19 -2 9
2362 88 2 -0.5877370568288983 -3.7303206016122026 -4.4037985155206165 -4.529793814084655 19 -1 9
8335 356 7 0.3314599431711017 -7.439156855583992 -5.9861353193675555 -4.90181394521624 19 -2 9
3637 135 6 0.08032194317110174 -8.118491740231377 -4.319477786189413 -4.2151295476102995 20 -2 10
8325 356 5 -0.3201780568288983 -6.969880913957237 -8.422392447191347 -4.600154552836109 19 -2 9
674 25 6 0.07446172635204397 -3.2188045578073172 -3.7399446949794175 -1.1781902452248971 19 -2 9
8475 365 8 0.2130854737819905 -9.126050527779254 -8.158790274470032 -1.2511670333418152 19 -1 9
9512 430 5 -0.5300370568288982 -3.214010215441345 -7.7950734698916015 -3.516440523841169 20 -1 9
8333 356 8 0.2103759431711017 -7.2002046778060595 -7.840515422793214 -3.7806393989108926 19 -2 9
8465 365 3 -0.6048415262180096 -8.699216275899255 -5.497798129749924 -0.7702842054917447 19 -1 9
653 25 4 -0.2075705262180095 -6.008134339487569 -3.496255709515289 -1.9767786281365574 19 -2 9
670 25 6 0.08303147378199048 -4.826592595903158 -5.831602702705343 -0.7413796511244328 19 -2 9
9517 430 8 0.2030878275862069 -2.8759230986074833 -9.158882158243953 -0.46327639993461034 20 -1 9
654 25 4 0.03224147378199048 -6.529215435399546 -4.4167104005833835 -0.861653936468084 19 -2 9
9510 430 5 0.5301069431711017 -3.396465328388526 -8.711460422641034 -2.474454653161221 20 -1 9
656 25 2 -0.5850275262180096 -7.4444372186471135 -5.906352373573469 -2.54494859872273 19 -2 9
655 25 5 0.7306624737819905 -7.531177076518272 -5.390934139037789 -1.4696591101213627 19 -2 9
666 25 6 0.08303147378199048 -5.46139189519247 -4.123088459288663 -2.7351873565672165 19 -2 9
9509 430 5 -0.3662310568288983 -2.7733704201172102 -8.449799851537266 -1.2795619199014894 20 -1 9
663 25 4 -0.2349705262180095 -3.878166838034282 -3.1007219740624485 -0.5591620761670058 19 -2 9
9505 430 3 -0.6075510568288983 -2.063099606728194 -5.867298809862291 -4.4603942937026275 20 -1 9
9506 430 5 0.4205339431711017 -2.4787173996832266 -6.692041123537738 -3.3646371910792006 20 -1 9
9508 430 5 -0.08799905682889826 -1.913452589219066 -7.303785545949086 -1.119534523822363 20 -1 9
2600 97 2 -0.5950251724137932 -12.643023410621089 -10.672947849217772 -0.11702142790035452 19 -1 9
9507 430 5 -0.3201780568288983 -1.8984300411330324 -6.378092777527595 -2.1565171841872903 20 -1 9
9515 430 8 0.2103759431711017 -1.4093787399594468 -5.399178832295554 -2.0293155657799566 20 -1 9
7499 304 8 0.2111923491208443 -19.10459251655486 -0.19156068900317536 -2.725611220596271 20 -2 10
7212 286 8 0.147224 -22.68374220981178 -18.213225716561546 -0.10454719406476443 20 -2 10
652 25 4 0.03265247378199047 -5.026199882898194 -2.441643474607691 -1.3877169281086061 19 -2 9
5234 194 6 0.08123496997374453 -20.118907268549655 -23.784893803193192 -8.820308049762424 20 -1 9
4878 181 6 0.07013074435196197 -16.60498934157125 -2.3342662852026557 -2.6142102161972787 20 -1 9
10395 485 8 0.204515726352044 -11.6398554965595 -1.8618503610226078 -1.3875499279114152 20 -2 9
4886 181 6 0.07135062331378901 -14.966326973951306 -2.035235649049966 -4.56632578910882 20 -1 9
4877 181 6 0.04045862331378901 -14.462911095171735 -2.8539252415234593 -2.3415588613271865 20 -1 9
10396 485 8 0.157234726352044 -12.781666218476765 -0.7726347814674739 -3.334505726007542 20 -2 9
10387 485 5 -0.3260382736479561 -11.411733517930829 -0.8909947534173028 -1.6806185988272873 20 -2 9
4155 154 6 0.03923874435196197 -14.256702733860223 -18.469055289374463 -0.3042036546195064 20 -1 9
7103 279 7 0.3255997263520439 -4.030402921459466 -0.15718998098603265 -0.849656863496719 19 -2 9
8765 383 8 0.200184744351962 -0.00820385647700661 -6.412943899358698 -10.855968488507438 18 -1 10
9052 401 8 0.152903744351962 -8.665495017181573 -0.11146772968027818 -3.87021199507954 19 -1 10
5068 188 6 0.07135062331378901 -23.828847146257825 -22.136083746319645 -6.442731406918853 20 -1 9
7899 329 8 0.204515726352044 -16.413161826547835 -23.852818682228875 -4.7660217998079695 19 -2 10
9414 424 5 0.4250908214849397 -19.622427528388023 -16.592469272957707 -0.03333341980879467 20 -2 9
9516 430 8 0.1630949431711017 -1.4732447616745254 -7.10749308596295 -0.2206091573428921 20 -1 9
8017 337 3 -0.9168412678228313 -23.871759505243308 -15.414688148572333 -5.276932625797944 20 -1 9
5370 199 6 0.05425330405595514 -19.223741999520662 -7.794760352972272 -0.059567547005229926 20 -1 9
3248 121 2 -0.5950251724137932 -17.544315995361856 -12.399774901819931 -11.813438561069555 19 -1 10
8022 337 5 0.4216367321771686 -23.856741405624437 -15.247251087392451 -8.983106305560336 20 -1 9
266 10 6 0.08200514744351964 -0.15912916393488175 -16.194063133217345 -0.211017528703195 19 -1 9
8757 383 5 -0.3624603664531422 -0.027827832179049494 -7.30729671298641 -10.267052622546801 18 -1 10
5607 208 6 0.0781010010250523 -17.36388077634032 -19.437515565802116 6.161879040829557 20 -1 9
5609 208 6 0.04720900102505229 -17.55327666629789 -21.87261159392246 5.513296186902725 20 -1 9
5595 208 4 0.02772200102505229 -17.582718768070812 -21.097093422596615 4.701211889905174 20 -1 9
5597 208 2 -0.5950251724137932 -19.534843613742357 -19.644442013467003 4.4882708385461925 20 -1 9
5596 208 5 0.7959940010250524 -19.06941655214383 -20.755225597520983 4.325945244220893 20 -1 9
5606 208 6 0.02858600102505229 -17.38070341993193 -18.392375596696176 3.8008750238116527 20 -1 9
10481 491 3 -0.9162608525564804 -20.016513246270186 -21.729950549209246 4.060237910102298 20 -1 9
10482 491 5 0.5317901474435196 -19.916481418179046 -23.06852081974801 3.6923080463736397 20 -1 9
10490 491 7 0.3241718275862069 -20.981217564066895 -21.484731366310694 3.9086449310862434 20 -1 9
5611 208 6 0.07303382758620691 -17.452400342099047 -22.434782641061986 2.961013416969479 20 -1 9
1855 69 6 0.07839113592475977 -21.639997798257358 -17.940782196535466 5.036446087224327 20 -1 9
7214 286 7 0.361446 -21.580710448457975 -20.147273135887378 4.141286426763916 20 -2 10
1854 69 6 0.07839113592475977 -21.842795022974585 -17.90866186119057 6.775763366457856 20 -1 9
7213 286 8 0.18405 -21.505611639894415 -18.970377380442063 2.0154616392299687 20 -2 10
5602 208 2 -0.52268 -18.569681175631374 -20.25276992069307 1.7743372447786143 20 -1 9
7113 280 7 0.361446 -22.28789068573007 -21.45568820793282 6.4385425529571805 19 -1 9
10491 491 8 0.2030878275862069 -21.119259450018586 -22.699725696947638 1.981642321942001 20 -1 9
5601 208 5 0.7959940010250524 -17.401096471638212 -20.235036467276043 1.4751303242186715 20 -1 9
7205 286 5 -0.412413 -22.479732675163024 -19.127632785748776 1.8572536353661562 20 -2 10
9418 424 7 0.3295291359247597 -19.617396026921394 -17.355337801175697 3.9150188007585847 20 -2 9
7114 280 7 0.361446 -21.426340059894798 -20.034955232886425 6.312293672296466 19 -1 9
7207 286 3 -0.888722 -22.57320779152607 -20.21902394296416 3.9748762842607803 20 -2 10
1841 69 4 -0.2122108640752403 -21.811360210056655 -17.242075472463945 5.875239834074332 20 -1 9
7204 286 5 -0.0512 -23.22727738704876 -18.669460934562533 0.7215797462551059 20 -2 10
7206 286 5 0.509507 -23.157797618876085 -19.841810557594357 2.8537027250582447 20 -2 10
7215 286 7 0.361446 -23.169591342376826 -20.898073424641325 4.50597853210304 20 -2 10
5594 208 4 -0.2125009989749477 -16.829315959776537 -19.854455497458343 5.311299217921178 20 -1 9
1853 69 6 0.02887613592475976 -19.735254751847748 -16.770747502218494 6.171989474944198 20 -1 9
5863 218 4 0.03386292517118374 -23.834948389096994 -10.633019152841465 5.386591867139586 20 -1 9
5381 200 2 -0.5877370568288983 -5.761194631043217 -23.630042874436512 2.657298681332552 20 -1 9
5179 192 6 0.07446172635204396 -7.544976521079221 -16.016648302973486 11.642697499859754 20 -1 9
5599 208 4 -0.2399009989749477 -16.829926627921985 -21.720222535684574 3.479712294758695 20 -1 9
5593 208 4 0.02731100102505229 -16.500100081766806 -18.743296742618348 4.311092897378408 20 -1 9
5600 208 4 0.02772200102505229 -16.308224116285324 -20.677162797842858 2.452322993472155 20 -1 9
5608 208 6 0.0781010010250523 -15.848477944091274 -20.17398134115955 5.67490810433792 20 -1 9
5612 208 6 0.07303382758620691 -16.06069313352594 -22.301917616514483 3.919425988437201 20 -1 9
5591 208 5 0.7257320010250523 -15.93240615371025 -17.425018119040697 4.942643604908206 20 -1 9
5604 208 4 -0.2125009989749477 -15.578388058844586 -19.45078406360514 3.1652656075240415 20 -1 9
5615 208 6 0.0781010010250523 -15.112443727335885 -18.73789144918295 2.46247430812684 20 -1 9
5613 208 6 0.04720900102505229 -15.636897239268265 -21.37002062283457 1.8924178800329727 20 -1 9
5616 208 6 0.0781010010250523 -14.7597850558167 -19.916039945839202 3.7238719495156865 20 -1 9
11328 543 8 0.2384850462093567 -13.508733899147533 -22.88305650454576 4.611371892570411 20 -1 9
11320 543 5 -0.5269259537906433 -12.613515863556822 -22.628308721054452 5.060051581515982 20 -1 9
11318 543 5 0.4236450462093567 -12.226739502562497 -23.251849186982405 6.210275919859548 20 -1 9
11315 543 5 -0.3631199537906433 -10.314132748346987 -21.757093817654916 4.840745680343243 20 -1 9
11314 543 5 0.5332180462093566 -11.621203438153708 -21.87435799436549 4.362125101069559 20 -1 9
11313 543 3 -0.9148329537906433 -12.080188478193293 -21.237342494632017 3.217503809273449 20 -1 9
11322 543 7 0.3241718275862069 -13.114730656606266 -21.157245795404144 3.2030846838022313 20 -1 9
8275 353 5 -0.3684519989749477 -10.841930472005929 -17.963741583915557 5.1640610832206235 19 -1 9
4138 154 5 0.788023744351962 -11.404467247651793 -20.80968357160714 2.1073596766671514 20 -1 9
4154 154 6 0.07303382758620691 -12.448082971844695 -18.131696290736546 1.4380595555932203 20 -1 9
8283 353 8 0.200184744351962 -11.765657167069541 -17.75670587243395 4.793892590419777 19 -1 9
4151 154 6 0.03923874435196197 -13.244392648901107 -20.60290414131318 1.1277220765210885 20 -1 9
5590 208 2 -0.5899579989749477 -14.708540252893155 -17.23458966662644 5.015688852786518 20 -1 9
4137 154 4 0.01975174435196196 -12.178645863168798 -20.25356289146331 0.8478542579496313 20 -1 9
4141 154 4 -0.247871255648038 -12.194082013421733 -18.683103660251287 0.5725580656542704 20 -1 9
8284 353 8 0.1608740010250523 -9.7766933881166 -18.682670797004747 3.429641801412785 19 -1 9
8276 353 5 -0.0902199989749477 -9.766026668097595 -18.513059813023204 4.482408333181343 19 -1 9
8274 353 5 0.5278860010250523 -10.66399533261706 -17.59767573895089 6.533264852410895 19 -1 9
505 19 6 0.07135062331378901 -13.675455284158986 -19.844418260064476 6.968011342380592 19 -1 9
4153 154 6 0.07303382758620691 -11.215358717223223 -18.3534757900837 0.30449782610457277 20 -1 9
11317 543 5 -0.3170669537906433 -10.93444519490783 -23.016436453524634 6.752065765133963 20 -1 9
11316 543 5 -0.0848879537906433 -9.968921674013544 -22.222478120613353 6.13171236498712 20 -1 9
4139 154 2 -0.5950251724137932 -10.196166223339597 -20.81293371015265 2.044133639622263 20 -1 9
5378 200 4 -0.2102800568288983 -3.967192708232112 -21.425518685431022 0.6381807155981711 20 -1 9
11323 543 8 0.2030878275862069 -9.536995381600562 -21.116761307771093 4.3927760323013985 20 -1 9
11324 543 8 0.1662060462093567 -9.002400283045807 -22.006561362031402 6.536816828756486 20 -1 9
8277 353 5 -0.3223989989749477 -8.54630012847605 -18.726647406276285 5.145081250547925 19 -1 9
8278 353 5 0.4183130010250523 -8.33620735237087 -18.339692114528706 6.4580244839963825 19 -1 9
8285 353 8 0.2081550010250523 -7.599814657686622 -19.038680728905064 4.603008363711332 19 -1 9
5386 200 2 -0.5979282556480381 -4.198056772495821 -18.654566447764477 5.171726174710315 20 -1 9
5396 200 6 0.08032194317110174 -5.612641537225855 -20.733691839315462 3.5999690076496442 20 -1 9
5395 200 6 0.08032194317110174 -4.046630019516471 -21.759219450015607 3.5176496796805985 20 -1 9
5384 200 4 0.02994294317110173 -3.9604212428944763 -19.621037856821665 2.9729098921587287 20 -1 9
5383 200 4 -0.2102800568288983 -4.6762527033069645 -20.9659147725184 3.0304892422629806 20 -1 9
5397 200 6 0.04942994317110173 -4.690955483578556 -18.85016861805973 2.7470726658141373 20 -1 9
5379 200 4 0.02953194317110173 -5.1178507876901485 -21.529593631697942 1.6790780441998905 20 -1 9
5380 200 5 0.7279529431711017 -5.9491833173368605 -22.825881427616636 1.758058185447993 20 -1 9
3889 145 2 -0.5899579989749477 -6.761562057964056 -20.63742963797524 6.205721494277157 20 -1 9
5393 200 6 0.03080694317110173 -5.906525586775292 -20.81352053274051 1.4137944006412724 20 -1 9
2049 76 6 0.05561810155948141 -7.395955530351575 -17.90288403759765 0.716539024645467 19 -1 9
7185 285 3 -0.6075510568288983 -6.762359451130457 -23.316753278417252 0.772483869431305 19 -1 9
5391 200 6 0.08032194317110174 -3.140681813362807 -21.963058057825553 1.0291394131365514 20 -1 9
5385 200 5 0.7982149431711018 -3.4676109215280597 -19.259984154474196 4.411183470823605 20 -1 9
7782 322 5 0.5317901474435196 -0.1281174717418665 -7.72765912313908 2.5252051027312987 19 -2 10
7059 277 5 -0.3645478525564804 -0.003844351616386632 -15.829376374887575 8.51545437666822 19 -1 9
5388 200 4 -0.2376800568288983 -2.977935605095329 -19.37713462693918 1.8281175706563317 20 -1 9
5400 200 6 0.07013074435196197 -2.8305192060465956 -18.310748245578896 1.7277079373027746 20 -1 9
3907 145 6 0.0781010010250523 -4.135585001624079 -21.190395231099483 6.681048038323613 20 -1 9
8279 353 3 -0.6097719989749477 -7.10998552588795 -18.578589453905007 7.087722944806696 19 -1 9
3890 145 5 0.7257320010250523 -6.442136502841368 -19.770723041432248 7.005249931731225 20 -1 9
2048 76 6 0.08651010155948141 -9.472289793260936 -17.242311539785575 1.691910355587165 19 -1 9
2052 76 6 0.08367074636062564 -6.723841450382398 -17.166180332233594 2.735228683740811 19 -1 9
2036 76 4 0.03613110155948141 -7.492935401840668 -16.78153894217104 0.7838007572327221 19 -1 9
10639 500 7 0.3241718275862069 -3.2613646112189087 -23.030496974364727 6.734773010539126 20 -1 9
8280 353 5 -0.5322579989749476 -9.436456340173374 -17.845516907608825 7.167339416252293 19 -1 9
7008 273 8 0.2331530010250523 -2.622462420889814 -22.402459795282816 4.6981324262166275 19 -1 9
6999 273 3 -0.9201649989749476 -2.351141478134984 -19.808478799397097 4.937537968951229 19 -1 9
7007 273 7 0.321268744351962 -2.188617087233041 -19.64035404959466 5.913603590707172 19 -1 9
5399 200 6 0.07013074435196197 -2.0194374645011273 -19.80567812069739 2.0319036962961476 20 -1 9
7000 273 5 -0.5322579989749476 -1.744025950375704 -22.09296241334188 4.222112189882544 19 -1 9
6998 273 5 0.5278860010250523 -1.505249658119098 -20.70191714189867 4.286904876531562 19 -1 9
6994 273 5 0.4183130010250523 -0.8795001583396811 -22.927969665302633 3.579204574160574 19 -1 9
6997 273 5 -0.3684519989749477 -0.3442943206047602 -20.19577106635439 3.797351111087899 19 -1 9
7005 273 8 0.200184744351962 -0.0830166338521714 -19.145395675588393 3.852820472999948 19 -1 9
5614 208 9 0.43001 -16.0003825678613 -19.39678970956187 0.6119958379549857 20 -1 9
265 10 6 0.08200514744351964 -0.4337416524877895 -17.342213327788045 1.0162079818519452 19 -1 9
1846 69 4 -0.2396108640752402 -23.40978173689182 -15.582579883381515 6.933568599280914 20 -1 9
1856 69 6 0.04749913592475977 -23.234025389433818 -15.983361559702498 4.895284987688953 20 -1 9
9424 424 8 0.2399308214849398 -21.11088620275573 -16.781439123017762 1.53292941176829 20 -2 9
7464 302 5 -0.5257060748288163 -21.853935107991415 -12.324988793984906 1.3656036522490744 20 -2 9
9411 424 5 -0.3616741785150603 -17.959820488952822 -15.720762652495328 2.0855593634845953 20 -2 9
6466 240 2 -0.5979282556480381 -19.71076893754092 -11.933325606079604 5.889640628696785 20 -2 10
8984 397 5 -0.5322579989749476 -17.357763329099292 -14.244870975983186 5.8175131786348615 19 -1 10
8977 397 3 -0.9201649989749476 -17.465819131168267 -11.744772870516416 5.951931257864324 19 -1 10
6465 240 5 0.7892436233137891 -18.73429117047413 -11.28777974496726 5.766748533829894 20 -2 10
8992 397 8 0.2331530010250523 -18.12097727172355 -14.252947640643812 5.060660997990436 19 -1 10
8991 397 7 0.3292390010250523 -17.84341641905808 -16.797833677278923 5.092300225998482 19 -1 10
1838 69 5 0.7260221359247597 -20.405204578358113 -15.61033963307498 4.542100959957459 20 -1 9
9409 424 3 -0.9133871785150602 -19.58990763439399 -16.356110826512655 3.680883365856971 20 -2 9
1840 69 4 0.02760113592475976 -20.661729265683505 -16.23639879416487 5.950854013219022 20 -1 9
1837 69 2 -0.5896678640752403 -20.81716602602976 -14.516720429881099 4.227807229537852 20 -1 9
9419 424 8 0.2084451359247597 -17.377334299101662 -15.337303567059086 2.9470835437073504 20 -2 9
2593 97 2 -0.5887381200131208 -17.57580269673385 -12.16992974694291 2.3371829660823416 19 -1 9
9410 424 5 0.5346638214849397 -19.26468004516008 -16.044295639762893 2.3500222468220926 20 -2 9
7472 302 8 0.2397049251711837 -20.952034621114798 -12.300343400342697 1.8751983489526758 20 -2 9
1860 69 6 0.04749913592475977 -22.486180678638824 -13.98465623711477 6.030607330544164 20 -1 9
7471 302 7 0.3357909251711838 -22.1830311749768 -11.899954189298338 3.928118413775934 20 -2 9
9416 424 5 -0.5254801785150602 -20.075289542736982 -16.50182994694706 1.3038342377274965 20 -2 9
5876 218 6 0.03513792517118373 -22.81159219385188 -10.84033179623604 5.698648379242936 20 -1 9
9412 424 5 -0.08344217851506025 -17.44287701292562 -15.814105412836017 0.7585121819446137 20 -2 9
1842 69 4 0.02801213592475976 -23.193912159844803 -16.574646355019603 5.762210187290474 20 -1 9
1863 69 6 0.07839113592475977 -20.149929451137844 -14.392682982144377 6.963299587437852 20 -1 9
1851 69 4 -0.2122108640752403 -20.906860732603377 -15.176940075266025 7.0570526430095555 20 -1 9
1847 69 4 0.02801213592475976 -22.31952905660455 -14.500181981660887 6.969876819585984 20 -1 9
6480 240 6 0.07013074435196197 -17.640747972428894 -9.786925545984452 3.661077789232312 20 -2 10
8983 397 3 -0.6097719989749477 -16.886562229431817 -16.615628958587305 5.435944169080063 19 -1 10
8978 397 5 0.5278860010250523 -16.959075561415965 -13.028980902212556 6.337516203702933 19 -1 10
7462 302 5 0.4248649251711837 -23.084828720184255 -12.081361080338782 1.9946328040537296 20 -2 9
7463 302 3 -0.6032200748288163 -22.91354869511054 -11.485718196719223 3.293687734253588 20 -2 9
6479 240 6 0.07013074435196197 -19.333199827544888 -10.110803470611001 3.4605695725759738 20 -2 10
6464 240 4 0.02097162331378903 -18.754424985294428 -9.749510834796258 5.504930237154163 20 -2 10
5366 199 6 0.05425330405595514 -20.165118680298676 -10.401881587611413 0.5300899921586044 20 -1 9
4792 178 2 -0.5834060748288163 -7.678495382841142 -2.193182108201892 11.795600063593671 20 -1 9
8982 397 5 0.4183130010250523 -16.7204129978159 -15.451432276100594 6.218141071509905 19 -1 10
8986 397 7 0.321268744351962 -16.79198411277432 -10.981868003542502 5.883394506921167 19 -1 10
2594 97 5 0.7269518799868793 -16.36099372192063 -11.98572988577767 2.332358046835587 19 -1 9
9930 456 7 0.3304588799868793 -16.26358518704941 -12.571163765484714 4.124491187241954 20 -2 9
9921 456 3 -0.6085521200131208 -15.671677630230008 -12.340694550947871 3.3969780150016824 20 -2 9
9931 456 8 0.2093748799868793 -14.582733270376238 -14.796216692484462 3.6198254242944508 20 -2 9
9922 456 5 0.4195328799868793 -14.28697935090006 -12.649422563865944 3.4273724724006165 20 -2 9
9923 456 5 -0.3211791200131207 -13.92439608090096 -13.996271903362732 3.580654183882075 20 -2 9
9928 456 5 -0.5310381200131207 -13.38992689180923 -11.607958331265104 3.5738123371451636 20 -2 9
9925 456 5 -0.3672321200131207 -11.672104199635452 -13.266243287382373 3.9325080725230777 20 -2 9
9926 456 5 0.5291058799868793 -12.095430813427162 -11.909482758662394 3.8552665816937477 20 -2 9
9933 456 8 0.200184744351962 -10.601139013342095 -13.456219065799287 4.17769452985328 20 -2 9
9924 456 5 -0.08900012001312065 -12.55915203057981 -14.279868348963284 3.7900803600861153 20 -2 9
9932 456 8 0.1620938799868794 -12.223036850340376 -15.291445982373991 3.708815105052796 20 -2 9
9927 456 3 -0.9189451200131207 -11.167469680311369 -10.948234922654157 4.099713040452027 20 -2 9
2045 76 6 0.03699510155948141 -10.455308680502284 -15.185364825407042 1.7449202063617122 19 -1 9
9936 456 8 0.2343728799868794 -13.732104911813595 -10.589609727038347 3.5340084897136954 20 -2 9
2609 97 6 0.02980587998687935 -14.619920019941292 -11.808960305200664 1.2025864791821839 19 -1 9
2596 97 4 0.02853087998687934 -15.668394425742406 -11.522667077669617 1.053381130911749 19 -1 9
2496 93 5 0.7987073220558731 -10.752052861102191 -10.56487141643191 5.363039233804546 19 -1 9
9067 402 8 0.2030878275862069 -10.530358007647727 -10.320880446016599 0.6340293135305402 19 -1 10
9935 456 7 0.321268744351962 -10.75187040717698 -10.525409358313604 3.2958628257915983 20 -2 9
2597 97 4 -0.2112811200131207 -15.693184340219064 -9.92649137337552 0.9449582645733265 19 -1 9
9420 424 8 0.1676518214849398 -16.370689897852476 -15.568067346250139 0.4999159406758551 20 -2 9
2497 93 2 -0.5979282556480381 -11.508627549205036 -10.762060782840003 6.295890779973121 19 -1 9
8282 353 7 0.321268744351962 -11.915403926964238 -16.05175836314462 6.9827706447299605 19 -1 9
7067 277 8 0.2030878275862069 -0.17151206843497846 -15.626149297251812 7.485616428436856 19 -1 9
2047 76 6 0.08651010155948141 -9.620824821510832 -16.67961857101203 0.03641753093110722 19 -1 9
2033 76 2 -0.5815488984405186 -9.132221842145205 -12.688865056695496 0.9623043747559592 19 -1 9
2031 76 4 0.03572010155948141 -9.381921750624564 -15.066653689641472 1.5511719025011246 19 -1 9
2035 76 4 -0.2040918984405186 -9.011138783301584 -16.49145499497175 0.9933304795626903 19 -1 9
2044 76 6 0.08651010155948141 -8.871099930801247 -15.533008168548628 3.6409219691505363 19 -1 9
2043 76 6 0.08651010155948141 -8.816276737366318 -13.893956063010712 3.264377699665058 19 -1 9
2030 76 4 -0.2040918984405186 -8.571216669261608 -14.85249288404988 2.8855414877895917 19 -1 9
2506 93 6 0.07013074435196197 -8.24181624372532 -11.529114460468287 4.588909276395626 19 -1 9
2042 76 6 0.05561810155948141 -6.845879927808237 -14.211154187409697 1.9046145680595004 19 -1 9
2040 76 4 -0.2314918984405186 -6.650842520124698 -16.326804460834065 1.999429046098971 19 -1 9
2029 76 4 0.03613110155948141 -7.064247130547404 -14.97801664863398 2.6769906852121075 19 -1 9
2026 76 2 -0.585561473671709 -6.39987269823888 -13.417989417922403 4.439498959616969 19 -1 9
2027 76 5 0.8044031015594815 -6.23186699068075 -14.486313984057322 3.9512994506542647 19 -1 9
9073 403 3 -0.605375473671709 -5.551769796430445 -15.42993353317587 4.63671356233905 19 -1 9
9074 403 5 0.422709526328291 -4.695784695564527 -15.140380179156848 5.730507751618898 19 -1 9
9082 403 7 0.333635526328291 -5.4470512717845025 -16.355904436560934 4.251953185564396 19 -1 9
9247 413 7 0.3241718275862069 -5.858122743179212 -11.800557306918938 3.844593790168002 19 -1 9
2502 93 6 0.08081432205587315 -6.338157486020091 -11.257790461606314 5.844839438283568 19 -1 9
9239 413 3 -0.9162608525564804 -5.407174690874893 -11.141677769824803 3.2013716226516493 19 -1 9
9248 413 8 0.2370571474435197 -3.1075243077438763 -12.571544731753427 3.117217622979556 19 -1 9
2051 76 6 0.08367074636062564 -5.5775326191412375 -16.20103107268512 1.774132582633026 19 -1 9
9240 413 5 -0.5283538525564804 -3.7058027543785848 -12.391408605194645 2.293525849933868 19 -1 9
9238 413 5 0.5317901474435196 -4.869412458850462 -11.678685290518453 2.0796691619717294 19 -1 9
9234 413 5 0.4222171474435196 -3.2060051768938678 -12.967353504191927 1.0839054701455453 19 -1 9
9245 413 8 0.2030878275862069 -6.495236419562392 -11.230007274854755 0.8321756800366451 19 -1 9
9237 413 5 -0.3645478525564804 -5.548366072741228 -11.758458003070436 0.865194408891508 19 -1 9
2032 76 5 0.7341411015594814 -9.392916206123349 -13.841528028640838 0.5881875277629582 19 -1 9
2494 93 4 -0.2371876779441268 -8.362074916285927 -10.480813160473966 4.379345661885033 19 -1 9
256 10 2 -0.5860538525564805 -2.6818663177671382 -15.680039930313875 1.9589510498565588 19 -1 9
9075 403 5 -0.318002473671709 -3.4221471482523 -14.582609512810972 5.499330024941621 19 -1 9
9083 403 8 0.212551526328291 -3.1400670535087194 -14.514302754666373 4.481880648329149 19 -1 9
9088 403 8 0.237549526328291 -6.052960903289339 -15.786659328326868 7.2662294629024835 19 -1 9
9080 403 5 -0.5278614736717089 -5.0913716096021275 -15.342491039749296 7.060181398109151 19 -1 9
9242 413 7 0.3331431474435196 -1.279723990784948 -13.062524477222405 0.8008516630231917 19 -1 9
863 32 6 0.08203041059776808 -8.168524424295768 -0.2839198815907267 4.291929902042931 19 -2 9
269 10 6 0.08200514744351964 -0.4603307114268027 -16.726031579163816 3.5205180925714217 19 -1 9
9233 413 3 -0.6058678525564805 -1.9913418286186904 -13.654208293046533 1.1560699867778226 19 -1 9
9076 403 5 -0.08582347367170895 -2.592509750398335 -14.095123148251165 6.460372065824764 19 -1 9
255 10 5 0.7296361474435196 -1.7848059389632276 -14.91552117705186 1.7137587689864304 19 -1 9
9084 403 8 0.165270526328291 -1.6692668217187006 -13.498426484611148 6.240821845559591 19 -1 9
3895 145 5 0.7959940010250524 -4.440720893232918 -23.73901179758343 8.109999928275883 20 -1 9
270 10 6 0.08200514744351964 -0.15796727098760854 -15.03093059804375 4.019311715310394 19 -1 9
254 10 4 0.03121514744351964 -0.27348395462366426 -15.33040044234589 1.874055983455463 19 -1 9
10483 491 5 -0.3645478525564804 -20.56213251713884 -23.49453177782117 2.532822473297635 20 -1 9
7788 322 8 0.1647781474435197 -2.1890065852591185 -10.31930319977681 2.3930908068088534 19 -2 10
5377 200 4 0.02994294317110173 -3.381352680806696 -19.98930271452761 0.47814115006515223 20 -1 9
8146 345 5 0.4253573040559551 -23.32207446437407 -6.489127833640314 2.1177710062896047 20 -1 9
12022 587 5 0.5288870642092747 -17.616729478279478 -5.6248893394209745 2.3853086615106704 20 -1 10
12029 587 8 0.2030878275862069 -18.68619785905609 -4.2268964935196 3.560818169616063 20 -1 10
6468 240 4 -0.246651376686211 -18.574762549619116 -9.461063381782116 4.004624772724025 20 -2 10
6455 240 5 0.7892436233137891 -17.277420941100427 -7.242987479470308 4.1419659487506735 20 -2 10
6458 240 4 -0.219251376686211 -19.834706268084904 -7.263543575308656 4.384982870312854 20 -2 10
6477 240 6 0.04045862331378903 -17.85808906674241 -9.356408537583835 6.032127268104045 20 -2 10
6473 240 6 0.02183562331378903 -19.000873851867254 -7.2786664886922985 6.4922326324197215 20 -2 10
6459 240 4 0.02056062331378903 -19.86885753333417 -7.520341513334916 5.938152354345451 20 -2 10
6472 240 6 0.07135062331378904 -19.75465920390577 -6.196611259059953 4.237582510574438 20 -2 10
6463 240 4 -0.219251376686211 -19.9345502198688 -9.04389362042137 6.120931920821562 20 -2 10
6457 240 4 0.02097162331378903 -18.629571819869838 -7.94247733507723 3.75221984382474 20 -2 10
9829 450 5 -0.3629637619772056 -18.98377283416073 -4.175598094500998 6.2925580748355685 20 -2 9
6471 240 6 0.07135062331378904 -20.784261354104046 -7.56326590733353 3.9371285153553117 20 -2 10
6460 240 5 0.718981623313789 -21.0328308907419 -6.710134312703886 6.605032986692052 20 -2 10
6475 240 6 0.07135062331378904 -20.824426338451453 -9.466454083400404 5.663407991078401 20 -2 10
6470 240 6 0.04045862331378903 -18.743006631875666 -7.871056429491812 2.622066752605857 20 -2 10
12021 587 5 -0.3674509357907254 -18.51503316991223 -4.57826081402402 2.5517656796965333 20 -1 10
9837 450 8 0.201404623313789 -19.6469916988479 -4.193005431486565 5.361450336925042 20 -2 9
8155 345 8 0.2151993040559551 -21.51183005269072 -5.570544426801842 2.822408925713315 20 -1 9
5347 199 2 -0.582913695944045 -21.37820699753966 -8.448178544051466 1.5380647987376115 20 -1 9
12020 587 5 -0.08921893579072532 -19.223801814316285 -4.105824989862732 1.4907135897698325 20 -1 10
8147 345 5 -0.3153546959440449 -22.566768437639777 -5.795667070184564 3.0051052788218087 20 -1 9
12024 587 5 -0.5312569357907253 -17.348130101348186 -6.066317310055666 1.1314654787106022 20 -1 10
8156 345 8 0.1679183040559551 -22.73045530590385 -4.782704740521883 4.842811571647548 20 -1 9
8148 345 5 -0.08317569594404485 -23.284466673909392 -5.176181655050041 4.069501983695407 20 -1 9
8145 345 3 -0.602727695944045 -22.82717301506321 -6.978124123554213 0.8536883465764582 20 -1 9
5348 199 5 0.7327763040559551 -21.926278447363714 -7.926241238529865 0.6171508771638017 20 -1 9
12028 587 8 0.1618750642092747 -19.903343328370507 -3.3120861353194115 1.6930314984592627 20 -1 10
5886 218 6 0.08465292517118374 -23.465341657205407 -8.499925502736012 5.220826907637008 20 -1 9
9828 450 5 -0.08473176197720564 -17.77299909775449 -3.517286361999634 6.483324918765618 20 -2 9
12023 587 3 -0.9191639357907253 -16.94686877594861 -6.086390583051358 3.5225485112804726 20 -1 10
9836 450 8 0.1663622380227944 -17.248715975716923 -3.0677777832509747 5.62808886731986 20 -2 9
11997 585 8 0.2030878275862069 -23.149422707567744 -2.5544879262990925 6.139777710590799 20 -1 9
6461 240 2 -0.596708376686211 -22.21429596188775 -7.045551539796644 6.631189993774701 20 -2 10
5603 208 1 -0.630039 -16.987874550380674 -19.247253977306904 0.6650783039537274 20 -1 9
2611 97 6 0.07932087998687935 -16.684135400960464 -9.42190112926568 0.8023958144440435 19 -1 9
2599 97 5 0.7972138799868793 -13.281287288783837 -9.696907127726067 0.14002336365949475 19 -1 9
2610 97 6 0.07932087998687935 -15.353082097002801 -9.561401703422789 1.9330170011158394 19 -1 9
12032 587 8 0.2341540642092747 -16.637530075958562 -6.874566489977116 1.091301041093697 20 -1 10
6454 240 2 -0.5950251724137932 -16.376097799513627 -7.636472388077788 4.8780066991524045 20 -2 10
4801 178 6 0.08465292517118374 -5.580515042151635 -0.40604452300620153 9.730386435493553 20 -1 9
12031 587 7 0.3241718275862069 -16.119131898358177 -5.541680271359532 3.7847368723861443 20 -1 10
9057 402 3 -0.9162608525564804 -12.734686860953888 -8.743612022983585 0.9368857026690556 19 -1 10
9059 402 5 -0.3645478525564804 -10.364367048713088 -9.34138378306463 1.090740201567968 19 -1 10
9058 402 5 0.5317901474435196 -11.449848967782554 -8.515116554994815 1.37861007781855 19 -1 10
9064 402 5 -0.5283538525564804 -11.193062796902387 -7.276710036147911 2.038613324213383 19 -1 10
10863 514 7 0.321268744351962 -14.457555474824053 -6.874080692183618 5.405998777401969 20 -2 9
9062 402 5 0.4222171474435196 -9.935482268729885 -6.9216163792407635 2.4239995860350056 19 -1 10
10855 514 3 -0.6177422556480381 -14.288532071667293 -6.038226132665461 5.971303940919228 20 -2 9
10854 514 5 0.4103427443519619 -13.995211329913284 -4.913440866879153 5.164827085443104 20 -2 9
10861 514 8 0.200184744351962 -14.224558010208495 -5.880819694547331 3.2440791448734316 20 -2 9
10853 514 5 -0.330369255648038 -14.011896624944914 -4.944544710434144 3.7544227750399557 20 -2 9
9071 402 7 0.3331431474435196 -10.741395954939273 -5.218558105126089 3.1336362010723846 19 -1 10
9072 402 8 0.2370571474435197 -12.077665344970038 -6.701572320071296 2.28279854550793 19 -1 10
10860 514 8 0.152903744351962 -13.785161205855136 -3.8297648221191736 1.9488342005671733 20 -2 9
10852 514 5 -0.09819025564803803 -13.695597577972245 -3.7680293426507063 3.008204153870558 20 -2 9
10856 514 5 -0.540228255648038 -13.802991719804911 -3.6242034508130487 5.732028288832968 20 -2 9
9063 402 3 -0.6058678525564805 -9.851525757383756 -5.642438820737645 2.971969337370254 19 -1 10
860 32 6 0.08203041059776808 -10.26393388219047 -3.450330158101302 5.183457226743272 19 -2 9
452 17 6 0.04942994317110173 -14.837368979586849 -8.377332684934714 6.838517996730417 19 -2 9
2508 93 6 0.04992232205587314 -9.576556754282851 -8.844952819429484 5.332089805285669 19 -1 9
857 32 6 0.05113841059776808 -10.372950361938939 -3.2329458503248247 2.896153695383351 19 -2 9
10864 514 8 0.225182744351962 -13.917629086023542 -3.515745904563932 6.8011238629281685 20 -2 9
2507 93 6 0.07013074435196197 -8.713472059885595 -10.414244533830463 3.361112106534488 19 -1 9
2495 93 4 0.03043532205587315 -9.392061865884019 -9.919448475857621 5.459737362519824 19 -1 9
2489 93 4 -0.2097876779441269 -6.3220334531841935 -10.16866283679825 5.927445318491067 19 -1 9
2491 93 5 0.7987073220558731 -6.044012472527417 -9.958569464027049 3.3488416170970616 19 -1 9
2503 93 6 0.08081432205587315 -5.273947975325974 -9.863237969099101 5.905630419624323 19 -1 9
9060 402 5 -0.08631585255648036 -9.056499374975255 -8.834949124482621 1.2606367722743244 19 -1 10
844 32 5 0.7999234105977681 -8.792181788428115 -4.765897109751226 3.075565935469971 19 -2 9
9061 402 5 -0.3184948525564804 -8.849401345276172 -7.6799317199755635 1.9543385413516354 19 -1 10
2490 93 4 0.03043532205587315 -7.006477428135689 -9.770140576669386 4.567792306827542 19 -1 9
9068 402 8 0.1647781474435197 -8.170942404722492 -9.361654417618784 0.8722788434200162 19 -1 10
845 32 2 -0.5860538525564805 -7.62224591562012 -5.0472672890224395 2.926761644700292 19 -2 9
9069 402 8 0.2120591474435196 -7.853630643113878 -7.3991373828625875 2.1591205656191406 19 -1 10
7777 322 3 -0.6058678525564805 -3.374247055601465 -5.786894122540389 2.1150367724213055 19 -2 10
7786 322 7 0.3331431474435196 -4.297300054947868 -6.131643570571281 2.0631878899660947 19 -2 10
2492 93 2 -0.5950251724137932 -5.984202653596146 -9.085095967010139 2.485900614933893 19 -1 9
2504 93 6 0.04992232205587314 -7.259169543266125 -8.76357028810287 4.488925313952674 19 -1 9
483 18 6 0.05327765328914535 -3.6252772022037014 -4.683876392328514 4.964802764380021 19 -2 9
482 18 6 0.08416965328914536 -5.711136451821709 -3.5487415336349386 5.26422342931787 19 -2 9
470 18 4 0.03379065328914535 -3.523588960144064 -3.5727309365801077 5.139930332420228 19 -2 9
7787 322 8 0.2120591474435196 -3.9128455915616733 -8.467678886178144 2.0664958241194995 19 -2 10
660 25 5 0.8009244737819905 -3.0842521985827993 -4.746426383000593 1.2260018947670126 19 -2 9
671 25 6 0.08303147378199048 -5.830659291877474 -5.7154971186391315 0.7775698395263007 19 -2 9
659 25 4 0.03265247378199047 -4.3272185304922886 -4.061933578659744 0.5891877589972161 19 -2 9
481 18 6 0.08416965328914536 -5.210108301095595 -2.9125811385264093 3.711187249314321 19 -2 9
474 18 4 -0.2338323467108546 -3.261501682099322 -3.3616466696656246 6.619277827500671 19 -2 9
843 32 4 0.03165141059776808 -9.293485899887417 -3.338868729001831 3.2453001901233876 19 -2 9
672 25 6 0.05213947378199048 -4.692660137363482 -3.4372357916955494 1.4496584555281338 19 -2 9
11575 559 3 -0.6097719989749477 -21.0327376454732 -0.4294023450679454 11.286010624129386 20 -1 9
6450 239 6 0.04356972635204397 -0.1742073461495508 -5.208937710613959 6.338675278466951 20 -1 9
7779 322 5 -0.3184948525564804 -2.828947667212727 -8.219448740951059 2.2761516827204495 19 -2 10
6442 239 9 0.43001 -1.5038494015613182 -9.441542609433924 5.291082567955687 20 -1 9
7778 322 5 0.4222171474435196 -2.437769008725354 -6.850905215794199 2.3906598029195187 19 -2 10
661 25 2 -0.5860538525564805 -1.9538177541994877 -4.399234278232093 1.031818631258588 19 -2 9
7780 322 5 -0.08631585255648036 -1.9147658448778273 -9.269845117475816 2.463998523851089 19 -2 10
471 18 5 0.8020626532891454 -2.278835849900535 -3.0155017065041427 4.404005096105209 19 -2 9
472 18 2 -0.5950251724137932 -1.2901669928426287 -3.6610934738759973 4.465873573865011 19 -2 9
7792 322 8 0.2370571474435197 -0.6688197054417309 -5.626893163618341 2.5371596664180167 19 -2 10
7784 322 5 -0.5283538525564804 -1.0281917714660587 -6.612236440172648 2.5286787487993507 19 -2 10
7781 322 5 -0.3645478525564804 -0.5198227543071816 -9.045652503797344 2.4023938137088834 19 -2 10
6449 239 6 0.07446172635204397 -0.2408857795931567 -3.804672652732826 8.275213522089775 20 -1 9
6427 239 2 -0.52268 -1.9910716806107587 -7.628078265860889 6.074974255213842 20 -1 9
6428 239 5 0.792354726352044 -0.9410533411482334 -8.173118046440784 6.4139644171340855 20 -1 9
6429 239 1 -0.630039 -0.7140732906031566 -9.375906191121013 5.878836394062272 20 -1 9
3409 127 5 0.8030383040559551 -18.282483955660425 -0.012260413127734182 3.190519256879117 20 -2 9
11995 585 8 0.2091560642092747 -19.57014471187823 -0.25865304925428845 6.1690952481147825 20 -1 9
11991 585 3 -0.9191639357907253 -23.65832337007483 -2.074738544271508 3.538560959711763 20 -1 9
11986 585 5 0.4193140642092746 -20.49648755921788 -0.264980353193188 4.179274324595195 20 -1 9
12000 585 8 0.2341540642092747 -21.849835502536656 -0.6788250004618988 2.484423740531838 20 -1 9
11992 585 5 -0.5312569357907253 -21.648255337237167 -0.8169775735710978 3.5429310690929476 20 -1 9
3410 127 2 -0.5889569357907254 -18.128819301666134 -1.1957381531450189 3.055789910900714 20 -2 9
11988 585 5 -0.08921893579072532 -21.19324618329886 -1.5786836305179826 6.253071592003103 20 -1 9
11990 585 5 0.5288870642092747 -22.58220106962763 -1.5976933755801035 4.264718198434796 20 -1 9
11989 585 5 -0.3674509357907254 -22.33107522793815 -2.051601838166185 5.590821346864342 20 -1 9
11987 585 5 -0.3213979357907253 -20.36931226663382 -0.6650245700956603 5.534216724629651 20 -1 9
9066 402 7 0.3241718275862069 -13.35055717945766 -8.061554324392793 1.1782174516945219 19 -1 10
3420 127 6 0.08514530405595515 -15.531908575398841 -0.441609808621962 2.660351121234413 20 -2 9
861 32 6 0.03251541059776808 -11.020187934251654 -1.1416099126239558 4.421320980389215 19 -2 9
10850 514 5 0.519915744351962 -13.51385649069331 -2.4961359602720563 5.038093383675047 20 -2 9
10851 514 5 -0.3764222556480381 -13.373201579357318 -2.553059516744586 3.6519797340808005 20 -2 9
10859 514 8 0.18405 -13.15968962625718 -1.6588102657629875 3.1975974386444506 20 -2 9
10849 514 3 -0.928135255648038 -13.526077021826554 -1.2926079396721981 5.66070227938085 20 -2 9
10857 514 7 0.361446 -13.621817650085687 -1.3081980971037197 6.6700765331588485 20 -2 9
10858 514 7 0.361446 -13.975525625549071 -0.5342054398882148 5.225563910022203 20 -2 9
838 32 2 -0.5935972736479561 -11.186724573683344 -0.5077978783903312 1.8126130153396076 19 -2 9
477 18 6 0.08416965328914536 -4.500186972182693 -0.22578907506840196 6.958202349497952 19 -2 9
852 32 4 -0.2085715894022319 -9.071346867108439 -0.4214701541643393 3.756549927883654 19 -2 9
469 18 4 -0.2064323467108547 -4.916176795128656 -2.8950845435696557 4.766903101005102 19 -2 9
847 32 4 -0.2085715894022319 -9.46127759514235 -2.8367511318889314 4.7420153660164 19 -2 9
848 32 4 0.03124041059776808 -9.971843266221063 -1.299979498445225 4.747526023206859 19 -2 9
849 32 5 0.729661410597768 -9.80842385653975 -0.7338651297373744 6.189292639871287 19 -2 9
839 32 5 0.7999234105977681 -10.097710276933483 -0.7783680243990041 1.4056100486379073 19 -2 9
854 32 6 0.05113841059776808 -8.029114745669547 -0.5645571864131291 1.8544242685630579 19 -2 9
859 32 6 0.08203041059776808 -8.449085015598017 -3.0148543278580533 5.235364549420087 19 -2 9
856 32 6 0.07446172635204396 -8.246819206646936 -2.806493487098521 1.3577683871203234 19 -2 9
855 32 6 0.07446172635204396 -7.347301544115723 -2.4734569568295512 2.7489657391073123 19 -2 9
467 18 2 -0.5838893467108547 -4.611170650086361 -0.44327136492884733 3.322875397298251 19 -2 9
841 32 4 0.03165141059776808 -8.898347088562913 -1.0479138351325261 2.3517332419322727 19 -2 9
842 32 4 -0.2359715894022319 -8.332070797271982 -2.5057781294280446 2.3853473694209804 19 -2 9
7338 294 7 0.3241718275862069 -3.2461391804457485 -1.480870497528187 3.2976662848963407 19 -2 9
479 18 6 0.03465465328914535 -6.311827363563765 -1.4795171900295827 5.632602491145896 19 -2 9
465 18 4 0.03337965328914535 -5.252206322195537 -1.4733711810212036 5.394511464275233 19 -2 9
466 18 5 0.7318006532891453 -5.126061782471741 -0.2741397254650195 4.406875880182113 19 -2 9
850 32 2 -0.586028589402232 -8.834712217025304 -0.978921536598861 6.909710559402168 19 -2 9
476 18 6 0.05327765328914535 -2.4683611512616395 -1.3337269988901426 6.323730029963489 19 -2 9
7336 294 5 -0.5300370568288982 -0.22999447534175488 -0.831067385429126 4.183328084335475 19 -2 9
7331 294 5 -0.3662310568288983 -1.0419788804206291 -0.6301195106930315 1.8918863447297802 19 -2 9
7339 294 8 0.2030878275862069 -1.8886369450426521 -0.7429852705869919 1.1031780850619022 19 -2 9
7329 294 3 -0.9179440568288982 -2.34227059076483 -1.9452054304741715 3.513442163131632 19 -2 9
7330 294 5 0.5301069431711017 -1.1398943156731214 -1.1985981526460527 3.143490831261378 19 -2 9
7344 294 8 0.2353739431711017 -0.39215998779659245 -1.2417746389154338 5.184893043589611 19 -2 9
7105 280 3 -0.9269153766862109 -21.67746915953927 -20.803270653924677 6.865414500221082 19 -1 9
10544 494 8 0.237221290874051 -20.408221427023708 -23.77646925449919 10.234570878773393 20 -1 9
7115 280 8 0.18405 -21.464835224976998 -23.44596411730278 6.98006464855343 19 -1 9
7107 280 5 -0.375202376686211 -20.56904452088263 -22.952236914162572 7.367813544156004 19 -1 9
7106 280 5 0.521135623313789 -20.605280860819892 -21.546196610235764 7.372268789691102 19 -1 9
7108 280 5 -0.09697037668621099 -19.457916277726248 -23.679737143237503 7.687912150371989 19 -1 9
7112 280 5 -0.5390083766862109 -19.39615103134588 -20.918689853432063 7.725811514303423 19 -1 9
7120 280 8 0.226402623313789 -19.3971078198441 -19.823136514249544 7.877806500189191 19 -1 9
612 23 6 0.082169290874051 -22.69832926206912 -19.71586073463179 10.772559282679655 20 -1 9
7109 280 5 -0.329149376686211 -18.417082561394395 -23.041894748383402 8.289516071147712 19 -1 9
7110 280 5 0.411562623313789 -18.359404152758195 -21.668262405705025 8.316474005071559 19 -1 9
7117 280 8 0.201404623313789 -17.517067335681478 -23.552215086720008 8.625771188122688 19 -1 9
613 23 6 0.082169290874051 -22.326331453038172 -21.040832559118147 9.939451466605522 20 -1 9
7111 280 3 -0.616522376686211 -17.18357772313696 -20.98023504152007 8.724392243951645 19 -1 9
7119 280 7 0.322488623313789 -17.350934371854997 -20.12022728106742 9.167078381094594 19 -1 9
4387 163 2 -0.5979282556480381 -17.799456775940328 -18.748548016712185 10.012415992846119 20 -1 9
4400 163 6 0.08032194317110174 -20.41801168855102 -18.79829657195735 10.793988470032293 20 -1 9
4391 163 6 0.03080694317110173 -22.511157282864808 -17.759006542847267 11.332917871289755 20 -1 9
599 23 4 -0.208432709125949 -23.17253075091783 -20.648000712160698 10.474035425577231 20 -1 9
600 23 4 0.031379290874051 -23.66671501090219 -21.338478573804217 11.773555081055665 20 -1 9
4389 163 4 -0.2102800568288983 -20.37174051398645 -17.68934358110192 10.903749504166019 20 -1 9
4386 163 5 0.7982149431711018 -17.75873026921723 -17.635468996926804 10.493420710329953 20 -1 9
4401 163 6 0.08032194317110174 -20.415841005476178 -17.35113529996635 9.832070283199602 20 -1 9
4378 163 4 0.02953194317110173 -21.620243294301694 -17.181057186306518 11.754704056949816 20 -1 9
4385 163 4 0.02994294317110173 -18.94376465594879 -17.14030932332964 11.351633487602523 20 -1 9
11327 543 7 0.3345710462093567 -14.023692803934201 -23.25955040203401 7.044767821474668 20 -1 9
12019 587 5 -0.3213979357907253 -18.896726403235007 -4.486707372083387 0.16609589756472687 20 -1 10
494 19 2 -0.596708376686211 -15.534882766832805 -22.131500325015878 7.62849587859759 19 -1 9
504 19 6 0.07135062331378901 -13.288400867742354 -21.159142597251076 8.062389097505758 19 -1 9
503 19 6 0.04045862331378901 -11.39265406330347 -19.461736003599654 7.961770503228973 19 -1 9
11325 543 8 0.2134870462093567 -10.655306435973317 -23.487091736962345 7.699879200458923 20 -1 9
491 19 4 -0.219251376686211 -13.552498557291887 -20.069654662336625 8.015877107690308 19 -1 9
493 19 5 0.718981623313789 -15.878277975395209 -21.170806996725215 8.299453351558999 19 -1 9
488 19 5 0.7892436233137891 -12.505574071906103 -17.639896273647178 8.16544797721502 19 -1 9
509 19 6 0.07135062331378901 -15.620254298678262 -19.910927842112034 10.841295110838761 19 -1 9
490 19 4 0.02097162331378901 -12.350289797816743 -19.178250489806327 8.46791602585191 19 -1 9
506 19 6 0.02183562331378901 -15.318873223802258 -19.09586066051413 8.51643103450596 19 -1 9
492 19 4 0.02056062331378901 -14.89153133361082 -20.023794891073596 8.758279126531516 19 -1 9
496 19 4 -0.219251376686211 -14.711348030015888 -20.153924026041704 10.274909253588316 19 -1 9
510 19 6 0.04045862331378901 -13.824585825886828 -18.348397672859445 10.695804235013608 19 -1 9
508 19 6 0.07135062331378901 -14.59112503940309 -21.20514105269493 10.499620597119058 19 -1 9
501 19 4 -0.246651376686211 -12.192327741619634 -19.53072384099324 9.972221074775756 19 -1 9
512 19 6 0.07013074435196197 -11.731800757474934 -20.44467008141324 10.095332710861282 19 -1 9
513 19 6 0.07013074435196197 -11.441208664251553 -18.78076906907584 10.379948207455843 19 -1 9
497 19 4 0.02097162331378901 -13.477349410800288 -19.40091672047469 10.818662510192514 19 -1 9
5183 192 6 0.07446172635204396 -6.453829227686182 -13.943785629377473 11.768512117450275 20 -1 9
3905 145 6 0.02858600102505229 -4.527555310842736 -19.054244650949062 7.939041079406707 20 -1 9
3908 145 6 0.04720900102505229 -6.064214452022668 -22.622709111585987 7.55355956217079 20 -1 9
3893 145 4 -0.2125009989749477 -4.394607479317141 -21.134056811300912 7.783264559811748 20 -1 9
8287 353 7 0.3292390010250523 -6.7576214243000265 -17.821424036843887 7.700960987864949 19 -1 9
3892 145 4 0.02731100102505229 -5.231574655316297 -19.85876420881918 8.032656869156973 20 -1 9
3906 145 6 0.0781010010250523 -3.4518598769927387 -21.10823888673079 8.389852583753775 20 -1 9
3894 145 4 0.02772200102505229 -5.2200955254278405 -22.408718813403677 8.224575394637352 20 -1 9
3912 145 6 0.04720900102505229 -7.531769039518977 -21.005395377854235 9.357384135451898 20 -1 9
3903 145 4 -0.2125009989749477 -5.674042320768535 -19.813273077602766 9.515930247717652 20 -1 9
3915 145 6 0.0781010010250523 -6.203760822152244 -18.945408369403 9.80119316642855 20 -1 9
3898 145 4 -0.2399009989749477 -5.928774718302321 -22.2994999168731 9.601848275855811 20 -1 9
3914 145 6 0.0781010010250523 -4.729186832546695 -19.641161245055386 10.087435110833251 20 -1 9
3899 145 4 0.02772200102505229 -6.598853940658181 -20.985691797236413 9.995062430083454 20 -1 9
3911 145 6 0.07303382758620691 -6.655957432096841 -23.12616275819351 9.667496522648083 20 -1 9
3910 145 6 0.07303382758620691 -5.166601538438545 -22.45388207072839 10.34102324497751 20 -1 9
8288 353 8 0.2331530010250523 -9.250008053947525 -17.569701243216077 8.1692904779532 19 -1 9
3900 145 5 0.7959940010250524 -7.072568930543362 -20.80950077912891 11.458248689117116 20 -1 9
3902 145 1 -0.630039 -8.157207624252054 -20.103169668010118 11.495536984007654 20 -1 9
5181 192 6 0.02494672635204396 -4.49126479522452 -16.350988558926044 11.782400267119616 20 -1 9
5180 192 6 0.07446172635204396 -6.751270132299155 -17.649902095713475 11.571228518625606 20 -1 9
5887 219 2 -0.52268 -1.5965762348111419 -23.826419118089962 10.54125420216791 20 -1 9
10640 500 8 0.2341540642092747 -0.9347502913620929 -23.45154329726287 7.1261369357042135 20 -1 9
7069 277 8 0.2120591474435196 -1.760732478224039 -16.855397236616206 11.243215522528079 19 -1 9
7068 277 8 0.1647781474435197 -2.0682588352771525 -16.432720945900442 8.806423192701065 19 -1 9
7061 277 5 -0.3184948525564804 -0.9325564679003655 -16.43896804047997 10.634360554634373 19 -1 9
7060 277 5 -0.08631585255648036 -1.1024622130758317 -16.281861930987546 9.251691995870832 19 -1 9
1858 69 6 0.0834330462093567 -23.34085063569266 -16.180555462557173 7.899874320208486 20 -1 9
4376 163 5 0.7279529431711017 -21.925265115299176 -15.662930461191308 11.59369034575312 20 -1 9
1849 69 2 -0.5860538525564805 -23.383734963903198 -13.536966258781856 8.982035213561762 20 -1 9
9818 449 7 0.3331431474435196 -20.77807517516237 -12.440317226523867 7.477812448584899 20 -2 9
9819 449 8 0.2120591474435196 -23.463864437961185 -11.030599381694293 9.311425324391482 20 -2 9
1862 69 6 0.07839113592475977 -20.85420099548001 -15.671045781544194 8.055517546198534 20 -1 9
1848 69 5 0.7962841359247598 -22.514543221406033 -13.38154882840376 8.107361037441937 20 -1 9
9809 449 3 -0.6058678525564805 -21.606174981052845 -12.317816536001354 8.074580806261313 20 -2 9
9824 449 8 0.2370571474435197 -19.181997993073857 -11.683784396489347 8.673489204863852 20 -2 9
9810 449 5 0.4222171474435196 -21.308005560810017 -11.482060515269806 9.103541761474371 20 -2 9
9816 449 5 -0.5283538525564804 -19.935086447643123 -11.17077893682058 9.256250523822931 20 -2 9
7453 301 8 0.200184744351962 -17.81912968680258 -14.681684819152993 9.428354634466142 20 -1 9
7445 301 5 -0.3655489157407028 -17.079832519461036 -14.49726794098066 10.206087992409973 20 -1 9
7452 301 8 0.1637770842592972 -17.529709784321774 -12.369727075554616 10.352924962997658 20 -1 9
4398 163 6 0.04942994317110173 -18.84991658799062 -16.03734100720012 11.26401258669014 20 -1 9
9811 449 5 -0.3184948525564804 -22.389969035715353 -10.727992544715951 9.638723003759036 20 -2 9
4375 163 2 -0.5877370568288983 -21.264701232844086 -14.891919372505729 10.884152033126771 20 -1 9
9814 449 5 0.5317901474435196 -19.65585228764979 -9.939763238504037 9.931267141376022 20 -2 9
9823 449 7 0.3241718275862069 -17.778518660392184 -10.146700550132307 9.354382338597663 20 -2 9
7444 301 5 -0.08731691574070276 -16.91305167514341 -13.243934777129562 10.7410669757091 20 -1 9
7447 301 3 -0.9172619157407027 -16.647785997382094 -16.880569567771875 10.236794885871756 20 -1 9
8422 362 5 0.5278860010250523 -0.4103479224544131 -1.1759291622717996 11.843241583818457 19 -1 9
7290 291 7 0.3314599431711017 -23.469409838389705 -14.391483318076782 11.347531481590753 20 -1 9
5885 218 6 0.08465292517118374 -23.784861207843857 -9.11861993527035 6.972507546440649 20 -1 9
7456 301 8 0.2360560842592972 -14.686120153240726 -16.162425353847848 11.864481622053038 20 -1 9
8981 397 5 -0.3223989989749477 -15.773218678550107 -15.34980750240813 7.158201229811144 19 -1 10
8273 353 3 -0.9201649989749476 -11.67573117756073 -16.992598870071824 7.257644839202733 19 -1 9
487 19 2 -0.5979282556480381 -13.250948716375596 -16.907369559774807 8.83790873626366 19 -1 9
7455 301 7 0.321268744351962 -15.869901379959817 -17.286091519462087 9.692778599440803 20 -1 9
8989 397 8 0.2081550010250523 -15.298579903075193 -16.22181795932907 7.51582483313609 19 -1 10
7446 301 5 0.5307890842592973 -16.38613384119794 -15.62000649336059 10.681364183866616 20 -1 9
7448 301 5 -0.5293549157407027 -15.316052514512208 -15.357588146071695 11.572081521733448 20 -1 9
8979 397 5 -0.3684519989749477 -15.974062957722683 -12.99190962767193 7.3497878668506225 19 -1 10
8980 397 5 -0.0902199989749477 -15.399500927764212 -14.160422361985216 7.80300182376784 19 -1 10
8987 397 8 0.200184744351962 -15.573340146081147 -12.098527727551582 7.86199467836828 19 -1 10
8988 397 8 0.1608740010250523 -14.626011052641053 -14.097748372991799 8.588798870344437 19 -1 10
7277 290 8 0.2103759431711017 -11.19273417783932 -13.768623537941126 9.20402269351315 19 -2 9
7269 290 5 -0.3201780568288983 -10.482611761934155 -13.014002992981055 9.553639829382082 19 -2 9
7270 290 5 0.4205339431711017 -10.84195276005976 -11.705608406791958 9.76735267429854 19 -2 9
7271 290 3 -0.6075510568288983 -11.949827342526039 -11.06924558617804 9.173267878960662 19 -2 9
7279 290 7 0.3314599431711017 -12.065884232493666 -11.232304900731132 8.25346651204892 19 -2 9
456 17 6 0.03080694317110174 -14.220284904456944 -10.25466352734988 8.19713863548898 19 -2 9
459 17 6 0.08032194317110174 -15.789445166962661 -10.526230396258423 9.79318576915475 19 -2 9
7443 301 5 -0.3194959157407027 -15.832772725146972 -13.018287324931354 11.618299224121156 20 -1 9
1388 52 4 0.02224382758620691 -5.894816903047452 -9.032871774345187 11.726555714722604 19 -1 9
1392 52 4 -0.2175681724137931 -6.589061541431434 -7.557832229538398 11.686961776364196 19 -1 9
10496 491 8 0.2370571474435197 -18.782688132297594 -23.732440020006642 5.378132688010549 20 -1 9
5184 192 6 0.07446172635204396 -4.692112127689914 -13.879878548360436 11.71664196018872 20 -1 9
7272 290 5 -0.5300370568288982 -9.876711767533 -10.777330828602278 10.186118216697448 19 -2 9
2510 93 6 0.08081432205587315 -8.532418997437036 -11.220717720731702 6.982035560190379 19 -1 9
7268 290 5 -0.08799905682889826 -9.16708158376275 -13.481952007997931 9.857188455052768 19 -2 9
7276 290 8 0.1630949431711017 -8.906800869444002 -14.536275911985188 9.774405745723985 19 -2 9
9078 403 5 0.5322825263282911 -4.263155947393646 -14.914403904970591 8.079676679898533 19 -1 9
5170 192 2 -0.5935972736479561 -6.460491711075658 -16.44842335260787 9.406615642491428 20 -1 9
7266 290 5 0.5301069431711017 -8.638018915840295 -11.22850525686081 10.426742647905943 19 -2 9
7267 290 5 -0.3662310568288983 -8.181055731721344 -12.525093396431437 10.10612198437467 19 -2 9
9079 403 3 -0.9157684736717089 -4.553280116048761 -15.163036845832064 9.428690084682554 19 -1 9
5169 192 5 0.7220927263520439 -5.556240567567684 -15.898480560413427 9.967799549959228 20 -1 9
9087 403 7 0.3255997263520439 -4.041066765974236 -14.64245415556733 10.056995565632956 19 -1 9
7275 290 8 0.2030878275862069 -7.104997235713107 -12.78923380082485 10.125921715964413 19 -2 9
5168 192 4 0.02367172635204395 -5.431296107759032 -15.891821715205362 11.518835313947552 20 -1 9
2501 93 6 0.03129932205587314 -6.715751037683038 -10.003997945991122 7.927908069912792 19 -1 9
2499 93 4 -0.2097876779441269 -8.727480122373656 -10.152963151743666 6.856622981359536 19 -1 9
3421 127 6 0.08514530405595515 -16.27930200177122 -0.034681551268299415 1.1036553351022462 20 -2 9
7265 290 3 -0.9179440568288982 -7.731621946396743 -10.253843671993716 10.700159723364369 19 -2 9
1389 52 5 0.7206648275862069 -6.988924602969906 -10.225086265961327 11.805155501166855 19 -1 9
8418 362 5 0.4183130010250523 -0.861543650590793 -0.7700147191836351 9.571025886882094 19 -1 9
9077 403 5 -0.364055473671709 -3.0974201083880146 -14.171463370236555 7.804352682070881 19 -1 9
9085 403 8 0.204515726352044 -2.3626842279188374 -13.892235099988028 8.596171023152078 19 -1 9
10538 494 7 0.333307290874051 -22.268667923856 -22.935446963999123 11.028576023529343 20 -1 9
9812 449 5 -0.08631585255648036 -22.108883433263006 -9.549395886626138 10.293321224830574 20 -2 9
9831 450 3 -0.9146767619772056 -20.71918688123221 -5.553454452765614 7.262039229946424 20 -2 9
2675 100 5 0.7312202380227943 -17.4502245440731 -4.158265445216159 11.300838553740608 20 -1 9
9830 450 5 0.5333742380227944 -19.522336325697182 -4.904083106274019 7.349438168160486 20 -2 9
9839 450 7 0.322488623313789 -21.474368627378002 -5.079943057163977 7.72305777626012 20 -2 9
6476 240 6 0.07135062331378904 -19.99057601673146 -9.304663839916268 7.215521186817082 20 -2 10
6736 256 8 0.2341540642092747 -23.12970609948834 -6.369725428498228 8.928167146040682 20 -1 9
9827 450 5 -0.3169107619772056 -17.20196185613455 -3.501123209021351 7.783124408079868 20 -2 9
6721 256 3 -0.9191639357907253 -23.032290990597858 -4.700410276399481 10.963895994885494 20 -1 9
9832 450 5 -0.5267697619772056 -18.96287860133141 -4.915275767422692 8.59331941616372 20 -2 9
9826 450 5 0.4238012380227943 -17.774850305748146 -4.199537077064509 8.826085971602918 20 -2 9
9840 450 8 0.2386412380227944 -19.48158245117923 -5.450018530009796 9.350582215329911 20 -2 9
9815 449 3 -0.9162608525564804 -18.31464975028584 -9.503789148644502 9.874261975214804 20 -2 9
9825 450 3 -0.6042837619772057 -17.07263151186431 -4.436997742396027 9.983425674490132 20 -2 9
9813 449 5 -0.3645478525564804 -20.735539521294886 -9.223833476300776 10.492644163189365 20 -2 9
9821 449 8 0.2030878275862069 -20.478699827392806 -8.233714272755327 10.948538579415679 20 -2 9
434 17 5 0.7982149431711018 -17.63721818603601 -8.485159531087165 10.439925315137291 19 -2 9
6730 256 7 0.3241718275862069 -23.142639347539202 -5.422895706640716 11.715177805612075 20 -1 9
2685 100 5 0.8014822380227944 -22.08204854208357 -3.7941387574503302 11.188554408844883 20 -1 9
9820 449 8 0.1647781474435197 -22.846131789472892 -8.852368033750379 10.66734880240666 20 -2 9
433 17 2 -0.5950251724137932 -18.096076124075548 -7.825578597242309 11.31129547916613 19 -2 9
2677 100 4 0.03279923802279436 -18.794258782076035 -3.464718595639738 11.687878978843582 20 -1 9
450 17 6 0.07013074435196197 -16.861526577276145 -7.103753832754137 8.150358797627621 19 -2 9
2699 100 6 0.08358923802279436 -20.03528932133893 -5.349644030532517 11.523030132586609 20 -1 9
444 17 5 0.7279529431711017 -12.74767544718177 -10.183191196020424 9.893286729024876 19 -2 9
458 17 6 0.08032194317110174 -14.97128695452315 -9.772433613189676 11.063952496834997 19 -2 9
451 17 6 0.07013074435196197 -16.688342644753273 -8.746255046732005 7.695299138089062 19 -2 9
445 17 2 -0.5877370568288983 -12.575503613898075 -9.974709152330457 11.079922447984895 19 -2 9
447 17 4 -0.2102800568288983 -15.287669452678914 -9.577461531739871 10.006354186046376 19 -2 9
439 17 5 0.7982149431711018 -14.598071604141554 -6.217393790974498 7.352499936926463 19 -2 9
9834 450 7 0.3347272380227944 -16.111655807481604 -4.77541729260674 9.85438347695015 20 -2 9
436 17 4 0.02994294317110174 -16.2074995759905 -8.34043505189361 9.789920666841912 19 -2 9
438 17 4 0.02994294317110174 -14.852824465660843 -7.669123984813151 7.705247251256605 19 -2 9
437 17 4 -0.2376800568288983 -16.261110313621252 -7.981229230215314 8.298564410250012 19 -2 9
449 17 6 0.04942994317110173 -15.860693584473427 -7.376112107536894 10.260987633153693 19 -2 9
440 17 2 -0.5979282556480381 -14.681058823137606 -5.343680839725238 8.240930172310744 19 -2 9
455 17 6 0.08032194317110174 -12.786574302996934 -8.305028016924195 7.9396260913415695 19 -2 9
9757 445 8 0.2030878275862069 -12.769944320937073 -3.5292583760450214 8.74090732746983 20 -2 9
442 17 4 -0.2102800568288983 -13.702359911182072 -8.26766303445891 8.553676934348939 19 -2 9
443 17 4 0.02953194317110173 -14.007585227552939 -9.631951157266307 9.093368492678227 19 -2 9
454 17 6 0.08032194317110174 -13.47654948398041 -7.514964214289442 9.344896220033416 19 -2 9
7280 290 8 0.2353739431711017 -10.168643400214494 -9.730113453588606 10.42475730477084 19 -2 9
9835 450 8 0.2136432380227944 -16.32706785206177 -2.913642894626019 7.9230083572720424 20 -2 9
11319 543 3 -0.6044399537906434 -13.205284678478337 -23.872630478384256 6.959895802687399 20 -1 9
1404 52 6 0.07303382758620691 -5.849641844855643 -7.048328036992281 10.96851283061758 19 -1 9
1403 52 6 0.07303382758620691 -7.519014252820355 -7.554910435040465 11.09667050962722 19 -1 9
9756 445 8 0.1674259251711837 -10.434093254296252 -4.474619943919098 8.768546026907817 20 -2 9
2485 93 2 -0.5872446779441269 -8.177612771986425 -7.3619351764353596 7.308869200356838 19 -1 9
2488 93 4 0.03002432205587315 -7.259394718659138 -9.580305223682757 7.031595339730227 19 -1 9
2511 93 6 0.08081432205587315 -9.37598444070932 -9.901265688840363 7.725556182824292 19 -1 9
486 18 6 0.0781010010250523 -4.209932558791948 -3.809066348866814 7.065027687791616 19 -2 9
2486 93 5 0.7284453220558731 -7.197966308580906 -8.052018825904435 7.281749483878496 19 -1 9
10442 488 7 0.3319523220558732 -5.205403791360386 -8.301457957057686 7.642692481567572 20 -1 9
10433 488 3 -0.6070586779441269 -5.921044546556267 -7.587572299131068 7.61926457599138 20 -1 9
10443 488 8 0.2108683220558731 -7.3127795936988065 -5.192122479731779 7.835893863161889 20 -1 9
10435 488 5 -0.3196856779441268 -6.374079078036413 -5.19366415235681 8.325630275488816 20 -1 9
10434 488 5 0.4210263220558731 -5.610012195441016 -6.385949542533236 8.270543259819515 20 -1 9
10448 488 8 0.2358663220558732 -3.8143004005816934 -7.26309712082724 8.941770632678104 20 -1 9
7274 290 7 0.3241718275862069 -7.503880220408249 -9.649395708761812 9.992088037521139 19 -2 9
10440 488 5 -0.5295446779441269 -4.4112657526490295 -6.38036020917794 8.920116213500446 20 -1 9
10436 488 5 -0.08750667794412685 -6.046917024093354 -4.087884167641324 9.096297787870757 20 -1 9
10438 488 5 0.5305993220558731 -4.06329793394173 -5.281566873532075 9.665322053021168 20 -1 9
10437 488 5 -0.3657386779441268 -4.8334648440935375 -4.1578836611293895 9.808669168708104 20 -1 9
1401 52 6 0.02351882758620692 -5.344491235749707 -9.222609791159877 10.756939712042655 19 -1 9
10445 488 8 0.204515726352044 -4.538314805177951 -3.41760746116055 10.52588834823079 20 -1 9
10444 488 8 0.1635873220558731 -6.596237728901663 -3.2017334558120005 9.07990180522555 20 -1 9
10439 488 3 -0.9174516779441269 -2.9765852233831325 -5.200720466538883 10.463367897779055 20 -1 9
7458 302 5 0.5344379251711837 -21.9210153551614 -12.826615085075604 0.07574429746006928 20 -2 9
10385 485 3 -0.6134112736479561 -9.736714384258702 -0.8292372366189653 0.08410943857684217 20 -2 9
10529 494 3 -0.6057037091259491 -21.804848390392717 -22.731157997697714 11.920119677832272 20 -1 9
6434 239 2 -0.5935972736479561 -0.9026774718059265 -5.442140456219299 11.228332150461878 20 -1 9
485 18 6 0.0781010010250523 -2.3889080818577533 -3.8374320635755765 7.018023041310013 19 -2 9
6431 239 4 -0.216140273647956 -0.674291191497904 -7.359188948385356 8.925063538948148 20 -1 9
8432 362 8 0.2331530010250523 -1.4701392248542327 -2.5153012981181924 10.655263583081524 19 -1 9
6445 239 6 0.07446172635204397 -1.5291013822905626 -7.980677134899988 9.292682551264978 20 -1 9
6446 239 6 0.02494672635204397 -1.8089596779080637 -5.777898829217111 8.122470907121514 20 -1 9
6432 239 4 0.02367172635204396 -1.0535164368114174 -5.86776202467718 8.875600516499109 20 -1 9
6433 239 5 0.7220927263520439 -1.6358579403532865 -5.466775519121693 10.268230947864634 20 -1 9
2690 100 6 0.03407423802279436 -19.27490325768707 -2.9307306561757613 10.8758364298923 20 -1 9
11996 585 8 0.1618750642092747 -21.03284268102322 -1.711680394479444 7.294759843680232 20 -1 9
2686 100 2 -0.5950251724137932 -21.886863619841073 -2.9380502406781552 10.341055671041548 20 -1 9
11583 559 7 0.3292390010250523 -21.44105889063737 -1.2674540565710402 10.923050543467607 20 -1 9
9748 445 5 -0.08366807482881626 -10.7176803807391 -3.5054937223915097 9.17404647485974 20 -2 9
9749 445 5 -0.3619000748288163 -12.003085758111474 -2.968673118447761 9.20754868354214 20 -2 9
9760 445 8 0.2397049251711837 -11.435123525186906 -0.13070604196185087 11.004622560784991 20 -2 9
9752 445 5 -0.5257060748288163 -11.264733517958058 -1.0467096586231612 10.421517353154638 20 -2 9
710 27 2 -0.5950251724137932 -15.72704969666854 -1.331009155399805 10.768903945348516 19 -2 9
9751 445 3 -0.9136130748288163 -13.648494574636237 -1.2865333355385289 9.987044944952185 20 -2 9
709 27 5 0.7892436233137891 -14.545987492411326 -1.4599355893724706 11.036138942964715 19 -2 9
9759 445 7 0.3241718275862069 -14.058740803633622 -1.0524236647954517 9.118089676826 20 -2 9
9750 445 5 0.5344379251711837 -12.317289897086242 -1.7160120796616312 9.817793428965732 20 -2 9
461 18 5 0.8020626532891454 -2.8067244715324584 -1.5964526034916133 8.37011863970098 19 -2 9
10447 488 7 0.3255997263520439 -3.2000904367327756 -4.819316261374709 11.356664972702543 20 -1 9
9755 445 8 0.2147069251711837 -8.705431958568449 -3.118037488263557 9.853802381939634 20 -2 9
464 18 4 -0.2064323467108547 -4.609315087010309 -1.2538626001156032 6.777650102820868 19 -2 9
460 18 2 -0.5899579989749477 -3.409481676966191 -1.8539984679667434 9.393492114315922 19 -2 9
478 18 6 0.08416965328914536 -5.28273074573103 -1.721925061995126 7.517709559897213 19 -2 9
463 18 4 0.03379065328914535 -3.194873161865992 -1.8785877100624262 6.953737756229316 19 -2 9
9746 445 5 0.4248649251711837 -9.97845953383093 -1.4566036747017357 10.347932762433903 20 -2 9
4791 178 5 0.7322839251711837 -7.816136779554373 -1.006842354977202 11.45134294335963 20 -1 9
9745 445 3 -0.6032200748288163 -8.98215130772458 -0.6611338642394458 10.91727459043437 20 -2 9
9747 445 5 -0.3158470748288163 -9.708937753153586 -2.7757989086627397 9.827023512114902 20 -2 9
8154 345 7 0.3362833040559551 -23.284993310367334 -6.464190721893704 0.10202271366922488 20 -1 9
8417 362 3 -0.6097719989749477 -1.6145248052852281 -0.896635569459832 8.421052533101221 19 -1 9
8426 362 7 0.3292390010250523 -1.1303550393716648 -0.5267644467609038 7.647117401880202 19 -1 9
8424 362 5 -0.5322579989749476 -0.938813009545111 -1.592241586256307 10.658444474774601 19 -1 9
10631 500 3 -0.9191639357907253 -3.441924276855943 -23.862892653380545 7.247169997063573 20 -1 9
721 27 6 0.07013074435196197 -12.676460042499757 -3.419746923268441 11.869353583296554 19 -2 9
12018 587 5 0.4193140642092746 -17.99696029540607 -5.5679988072972435 0.024289903753825115 20 -1 10
8474 365 7 0.3341694737819905 -8.708199797577372 -4.984546687100991 0.07472676082862861 19 -1 9
5636 209 6 0.03265429087405101 -17.259702887350727 -21.548535598028465 18.711197936674356 20 -1 9
5622 209 4 0.031379290874051 -17.765618018485902 -20.841598792077356 18.15865074795379 20 -1 9
5626 209 4 -0.208432709125949 -19.106278384111768 -20.67204086579567 18.844116511750503 20 -1 9
12106 592 7 0.333307290874051 -17.902243792867463 -18.68198875568089 16.700127926835446 20 -1 9
5620 209 4 0.031790290874051 -18.824947209635823 -22.648104285015073 16.693886334199465 20 -1 9
5621 209 4 -0.208432709125949 -17.91565732274009 -21.416441873765724 16.712839762192775 20 -1 9
5638 209 6 0.082169290874051 -19.626421999215495 -19.88567363898388 18.36701348673432 20 -1 9
5627 209 4 0.031790290874051 -20.08522277696617 -21.913945439283594 18.78938607247638 20 -1 9
5631 209 4 -0.235832709125949 -20.19742955864256 -22.287618660785903 17.315457801808233 20 -1 9
5634 209 6 0.082169290874051 -18.425812875726212 -20.73484933431976 16.036025704989196 20 -1 9
4382 163 2 -0.5950251724137932 -19.109712041367104 -18.25210600177063 15.609368236368066 20 -1 9
5642 209 6 0.07013074435196197 -20.744705822192735 -21.59693398619321 16.754857555769338 20 -1 9
5633 209 6 0.05127729087405101 -18.89579994321836 -22.982211866966757 15.635762910179178 20 -1 9
5643 209 6 0.07013074435196197 -20.76004009786269 -23.23135605360665 17.380658371881555 20 -1 9
9853 451 8 0.2030878275862069 -20.563354253651433 -18.171567132554507 18.10865158855874 20 -1 9
8559 370 7 0.3241718275862069 -22.380729930550743 -21.928226234716604 17.817326069902638 19 -1 8
8551 370 3 -0.9179440568288982 -22.53421176317193 -21.624111427270257 18.77934355477996 19 -1 8
4379 163 4 -0.2102800568288983 -21.350346073189385 -17.7188375068252 13.15564431260486 20 -1 9
4392 163 6 0.08032194317110174 -21.28531062551729 -18.835180070935476 13.195278920157701 20 -1 9
4384 163 4 -0.2376800568288983 -18.808493497603674 -17.57479881514572 12.839165846577455 20 -1 9
4396 163 6 0.07013074435196197 -18.708387579926175 -18.68193428565755 12.974852220895936 20 -1 9
602 23 2 -0.5858897091259491 -22.19785889923471 -21.3567425771337 13.73289255618906 20 -1 9
4381 163 5 0.7982149431711018 -19.752418624562175 -17.283518127880228 15.263474555453076 20 -1 9
1417 53 2 -0.5887381200131208 -23.209068686113383 -22.65183718898931 16.222021702147035 20 -1 9
9845 451 5 -0.3631199537906433 -19.96352618951302 -17.31601917436177 18.38488727341257 20 -1 9
9692 441 8 0.1698996277431197 -23.108246636094766 -18.02232924786199 18.170324217324048 20 -2 9
5635 209 6 0.082169290874051 -16.870089541296224 -21.686620324314852 16.42274791633078 20 -1 9
9684 441 5 -0.0811943722568803 -23.083916399349796 -17.354263203355345 18.972422717939946 20 -2 9
12097 592 3 -0.6057037091259491 -17.101620340768932 -18.59021045682823 17.388294417060305 20 -1 9
12107 592 8 0.212223290874051 -16.992801613171927 -17.490806176536317 15.140944539886707 20 -1 9
4397 163 6 0.07013074435196197 -17.930513952194552 -17.179931919387275 13.214604558718886 20 -1 9
7451 301 8 0.2110580842592972 -15.554912622515342 -12.071413022741213 12.04201736468158 20 -1 9
2170 81 4 -0.2396108640752402 -0.023673881951950193 -17.530126330496884 15.459946525484629 19 -1 9
5959 221 6 0.08200514744351964 -0.22587779790123008 -8.501360485760424 15.85131406365733 20 -1 9
5582 207 6 0.03726704051572149 -12.89572705108754 -23.398166580560602 21.495976322690634 20 -1 9
8423 362 3 -0.9201649989749476 -0.2824013466259174 -2.0151035200234944 12.910677636158734 19 -1 9
5623 209 5 0.729800290874051 -16.780777491157743 -19.65348256918708 18.151444175852337 20 -1 9
12098 592 5 0.422381290874051 -16.187966583825535 -17.546618449286704 17.114488230531133 20 -1 9
5624 209 2 -0.5858897091259491 -15.70644546745882 -19.720280262172896 18.8273907029922 20 -1 9
10299 479 8 0.2120591474435196 -14.94006506146617 -22.323853868307395 14.049914258850006 20 -1 9
10291 479 5 -0.3184948525564804 -14.813255842158357 -23.28957670411663 14.370667696146509 20 -1 9
5579 207 6 0.0558900405157215 -14.379183322913969 -22.462052668251562 18.35779268000012 20 -1 9
5588 207 6 0.0834330462093567 -12.360543825788747 -21.64763128856364 18.127828650853115 20 -1 9
7180 284 8 0.1647781474435197 -12.14489009893034 -18.81822733647996 17.54392735063796 19 -1 9
7172 284 5 -0.08631585255648036 -11.778577791109132 -18.556732524675233 16.558356109919092 19 -1 9
3842 143 2 -0.5860538525564805 -10.994339833395307 -23.451653362098863 16.380570471846053 20 -1 9
7181 284 8 0.2030878275862069 -13.725086045785396 -18.901848120908692 15.42654527613021 19 -1 9
7173 284 5 -0.3645478525564804 -12.6232342723715 -18.681786139653852 15.397752260375388 19 -1 9
3841 143 5 0.8009244737819905 -11.372478976501128 -22.77637861405979 15.436541647043757 20 -1 9
10289 479 3 -0.6058678525564805 -12.654580989077237 -22.649194248075958 15.028421617210338 20 -1 9
10290 479 5 0.4222171474435196 -13.64298367242735 -23.647127551416503 15.043170216352923 20 -1 9
3840 143 4 0.03265247378199046 -10.45490744551244 -21.97279306133039 14.479640921511109 20 -1 9
3854 143 6 0.05213947378199046 -10.930627105913887 -20.943265128578744 14.28132178717387 20 -1 9
7174 284 5 0.5317901474435196 -12.163884102014302 -18.347105740041265 14.096779788493034 19 -1 9
10298 479 7 0.3331431474435196 -12.923117972341744 -21.929221237576154 14.260363813392967 20 -1 9
7176 284 5 -0.5283538525564804 -10.956231278316846 -17.79261746760751 13.943055027695433 19 -1 9
12112 592 8 0.237221290874051 -15.155736190393188 -17.2741908849565 19.09398745778078 20 -1 9
3839 143 4 -0.2349705262180095 -10.52569899322987 -22.710767007891985 13.115382915441568 20 -1 9
7175 284 3 -0.9162608525564804 -13.030317138782236 -18.392560523622752 13.04005909102565 19 -1 9
499 19 2 -0.5950251724137932 -13.429751701742406 -20.60909540826315 12.984442848078078 19 -1 9
7171 284 5 -0.3184948525564804 -10.494550596569878 -17.999434700920514 16.35546044433546 19 -1 9
3852 143 6 0.07446172635204396 -11.576459987358552 -22.87616977245347 12.736499814584743 20 -1 9
7184 284 8 0.2370571474435197 -10.651972104960809 -17.50341762115975 12.98013372638005 19 -1 9
12104 592 5 -0.528189709125949 -15.204533823603137 -16.999042929531235 18.001170093358358 20 -1 9
12099 592 5 -0.318330709125949 -16.240618074209845 -17.100570937596988 15.814284142977538 20 -1 9
498 19 5 0.7892436233137891 -13.36587488462422 -19.560431382841326 12.352650434702444 19 -1 9
7183 284 7 0.3241718275862069 -12.955576640556774 -17.591090051486212 12.470212884043608 19 -1 9
5575 207 2 -0.5846259537906434 -9.697779021688376 -21.10402190297343 18.382285011904106 20 -1 9
3853 143 6 0.07446172635204396 -10.007544844174092 -22.19559256533429 12.240013479525299 20 -1 9
7170 284 5 0.4222171474435196 -10.075831264259579 -17.660827056408273 15.053195779492352 19 -1 9
7179 284 8 0.2120591474435196 -9.840866470239252 -17.90580008126373 17.23380952711599 19 -1 9
3856 143 6 0.08303147378199047 -8.971463962683456 -21.220049749356793 15.724423647152587 20 -1 9
3844 143 4 -0.2075705262180096 -8.981540356299647 -21.789531976369904 14.82680369825945 20 -1 9
3857 143 6 0.08303147378199047 -8.602188425804812 -21.154675383834167 14.056978355448532 20 -1 9
8863 389 7 0.3341694737819905 -7.081597905711849 -22.344690919399014 16.94695656752206 19 -1 9
8855 389 3 -0.6048415262180096 -7.463647596086915 -23.19309222211242 17.265255511181113 19 -1 9
3845 143 4 0.03224147378199046 -8.092221560723944 -23.094167630403255 14.921402182085938 20 -1 9
8854 389 5 0.4232434737819905 -7.503780673367814 -23.288641997592023 18.655480475395134 19 -1 9
8861 389 8 0.2130854737819904 -6.341719115115076 -21.564433538573663 18.60011399861069 19 -1 9
684 26 1 -0.630039 -3.8753483774233537 -22.810821464200117 17.26633219506194 19 -2 9
11964 583 8 0.1662060462093567 -6.279405991672409 -17.643555358642313 18.101371508991374 20 -1 10
3858 143 6 0.03351647378199046 -7.065761577977437 -22.770528210495023 14.718370470998355 20 -1 9
5165 192 2 -0.5860538525564805 -8.06631801062551 -18.62230266044289 13.641542113773678 20 -1 9
5164 192 5 0.792354726352044 -7.9668729312761695 -17.499176013661938 14.051462750277107 20 -1 9
3913 145 9 0.43001 -8.125329731860855 -19.82794110151443 12.465862953966504 20 -1 9
3861 143 6 0.08303147378199047 -7.761648692056671 -23.398296829830613 12.818425794600156 20 -1 9
696 26 9 0.43001 -3.17667452369761 -23.259043098166366 17.828903961197785 19 -2 9
4805 178 6 0.08465292517118374 -4.888520449676445 -1.1120406611905764 12.037868115096874 20 -1 9
7169 284 3 -0.6058678525564805 -8.914273156823251 -16.99384068685996 14.827156244593187 19 -1 9
5177 192 6 0.04356972635204396 -5.929303067816651 -17.36149855275766 13.916061426014554 20 -1 9
5163 192 4 0.02408272635204396 -6.7643381266242635 -16.690170859218664 13.569904827372302 20 -1 9
9320 418 5 -0.5267071380130386 -9.868939947158646 -0.23271933622843477 14.141251967610774 19 -1 9
683 26 2 -0.52268 -4.573231389591289 -23.441517502515318 15.300182360989137 19 -2 9
682 26 5 0.7998981474435196 -3.9861526162001297 -23.6975105687397 16.33801758402647 19 -2 9
5894 219 2 -0.52268 -0.9249619977511294 -20.473957804709798 14.339684391156982 20 -1 9
5907 219 9 0.43001 -1.592443845731129 -21.12306518696636 16.072220810199806 20 -1 9
5893 219 5 0.702446 -1.252633862015589 -21.63063755078405 14.478890616169021 20 -1 9
5895 219 1 -0.630039 -1.6111899227240905 -22.002940756468846 15.705705244316828 20 -1 9
2168 81 2 -0.5846259537906434 -1.462099931146092 -19.57673701245087 16.976210673595855 19 -1 9
5892 219 4 0.134424 -0.8782864505665557 -22.66891221974711 13.434390566533946 20 -1 9
2167 81 5 0.7962841359247598 -0.31022243498265567 -19.276197096141846 17.402205351851233 19 -1 9
2182 81 6 0.0834330462093567 -1.0783924063611714 -17.482756927313165 15.314651595062426 19 -1 9
5906 219 6 -0.007558 -0.9592537990745136 -22.259432690006317 12.438339113113425 20 -1 9
10530 494 5 0.422381290874051 -20.77289762578085 -23.65205791954198 12.303261636900412 20 -1 9
4393 163 6 0.08032194317110174 -22.109904723774683 -17.369251960790784 13.881053736304917 20 -1 9
6311 234 6 0.04356972635204397 -1.1725481933147393 -2.764615624843003 23.326007101348555 19 -1 9
4380 163 4 0.02994294317110173 -20.033897383428915 -17.122471475375463 13.74896300398164 20 -1 9
9687 441 3 -0.6007463722568803 -23.323201298961596 -13.692145529790219 18.957384370365087 20 -2 9
9693 441 8 0.2171806277431197 -23.216108260124773 -15.88119967666628 17.439246965075586 20 -2 9
3768 140 4 -0.2034753722568803 -22.88101270036913 -10.581105029768356 18.07134699977431 20 -2 9
10738 507 5 0.4243082760898307 -19.541787029846006 -11.93757573089951 13.485352821447702 20 -2 10
3760 140 5 0.8050196277431197 -21.853800425634116 -11.030226229612117 13.701008985801838 20 -2 9
9855 451 7 0.3241718275862069 -20.781078360616362 -15.447113160344479 15.942818018580542 20 -1 9
9848 451 5 -0.5269259537906433 -18.917937073674178 -15.121473047368072 17.79523797678218 20 -1 9
9856 451 8 0.2384850462093567 -18.626491208035493 -14.343097135814276 17.00949172618302 20 -1 9
9846 451 5 0.5332180462093566 -19.679505291045253 -16.25817918970821 17.45981542442298 20 -1 9
9847 451 3 -0.9148329537906433 -20.14451997695193 -16.228669530552484 16.155642618984626 20 -1 9
10741 507 5 -0.3624567239101693 -17.154874363607767 -12.743360102057366 14.60763829653619 20 -2 10
10742 507 5 0.5338812760898307 -17.453503457749623 -11.431675805575832 14.512862434410632 20 -2 10
3777 140 6 0.0562346277431197 -20.7299069775724 -11.078885411220863 17.83572707326179 20 -2 9
3773 140 6 0.0562346277431197 -21.41066346267086 -12.073683952981172 15.599068982602962 20 -2 9
10740 507 5 -0.08422472391016925 -17.9650062796861 -13.677729470954372 13.951389174588567 20 -2 10
3759 140 4 0.0367476277431197 -21.97930004299961 -11.192557802537959 15.260104790695006 20 -2 9
10748 507 8 0.1668692760898307 -17.727767486027506 -14.712106239222004 13.93890858270019 20 -2 10
10744 507 5 -0.5262627239101693 -18.63512692480647 -11.075822936212832 13.942357965915111 20 -2 10
10739 507 5 -0.3164037239101692 -19.202931254423042 -13.28180648517959 13.392656639786647 20 -2 10
4394 163 6 0.04942994317110173 -20.13084387563626 -16.036856515922512 13.655317810025952 20 -1 9
3754 140 2 -0.5809323722568803 -22.15690937608449 -13.731654790675694 17.060791752509733 20 -2 9
10747 507 8 0.2141502760898307 -19.904767466896935 -13.991224152819855 12.896683781153516 20 -2 10
3755 140 5 0.7347576277431197 -22.92008073827354 -13.166632185539104 17.798745986140933 20 -2 9
10737 507 3 -0.6037767239101693 -20.783159011934487 -11.458220691966664 12.981572895482184 20 -2 10
5752 214 2 -0.5846259537906434 -18.38312874940073 -12.237873468834218 18.55089789035554 20 -1 9
3761 140 2 -0.5839627239101693 -22.852678754942122 -10.660636238625834 13.032003146318747 20 -2 9
3758 140 4 -0.2034753722568803 -23.455874588858006 -11.421973999498027 15.805808607843087 20 -2 9
3757 140 4 0.0363366277431197 -23.54700231578602 -11.80442409602335 17.314591146128162 20 -2 9
5753 214 5 0.7962841359247598 -17.484813348312763 -12.85866042776243 19.099079403642225 20 -1 9
9685 441 5 -0.3133733722568803 -23.217187043282465 -16.05323919245346 18.522034464399685 20 -2 9
3764 140 4 0.0367476277431197 -21.417000349790968 -10.267217805258564 17.64212067497719 20 -2 9
9375 421 7 0.3334970530774751 -19.053457439985856 -10.187895663583568 18.472995570478627 20 -1 9
10539 494 8 0.212223290874051 -21.024446421504784 -23.676441815495792 14.386974671860852 20 -1 9
2966 110 6 0.07910206420927468 -5.15446927616674 -21.765608232339762 23.808286205984903 19 -1 9
3901 145 2 -0.52268 -6.2463014688035905 -20.978261603847134 12.399733309380341 20 -1 9
10749 507 8 0.204515726352044 -16.268729921279835 -13.156458994843046 15.15996760394663 20 -2 10
10743 507 3 -0.9141697239101693 -16.56283404892723 -10.442416404026208 14.988955225237557 20 -2 10
12108 592 8 0.164942290874051 -15.219733107568267 -15.960880099085575 14.174372141685947 20 -1 9
5768 214 6 0.04749913592475977 -16.13182418004947 -11.258886962523492 18.813788327987456 20 -1 9
7441 301 3 -0.6068689157407028 -14.064947865425824 -13.838844206601799 13.084054614833125 20 -1 9
12100 592 5 -0.08615170912594899 -15.307342048391792 -16.152444557184182 15.290668270055836 20 -1 9
5770 214 6 0.07839113592475977 -14.962164954627548 -13.280939676336203 17.867742042461867 20 -1 9
5756 214 4 -0.2122108640752403 -14.811826110655376 -12.883785701827472 18.864629751665586 20 -1 9
5940 220 6 0.08100408425929724 -10.671752708645572 -14.912170605880648 14.689571967500076 20 -1 9
12101 592 5 -0.364383709125949 -14.301325362414504 -15.670888745609323 16.129648920693715 20 -1 9
12102 592 5 0.531954290874051 -14.230538453279257 -16.112524073326878 17.465476218396528 20 -1 9
5769 214 6 0.07839113592475977 -14.023522817905752 -12.153915737123723 18.75942978302783 20 -1 9
12109 592 8 0.2084451359247597 -13.432989535157455 -15.11012311534555 15.80639547777331 20 -1 9
12103 592 3 -0.916096709125949 -13.112776529846615 -15.727988347518425 18.230473836778824 20 -1 9
12111 592 7 0.3295291359247597 -12.272067295318555 -16.275517183350196 18.044232726110263 20 -1 9
5929 220 9 0.43001 -10.83729950343886 -14.741925392405173 17.982661269581843 20 -1 9
5914 220 2 -0.52268 -11.13156744787469 -12.792561556408652 17.479089325969046 20 -1 9
5915 220 5 0.7988970842592973 -10.299305569302433 -13.487665294259976 16.863036769286513 20 -1 9
5933 220 6 0.05011208425929724 -11.481829782703796 -10.894290052073854 15.669936892778875 20 -1 9
5937 220 6 0.03148908425929724 -12.516024525705706 -13.239884559253094 14.890918467104687 20 -1 9
5919 220 4 0.03062508425929724 -10.844536046842398 -10.933944065879816 14.789194853762442 20 -1 9
2843 106 2 -0.5935972736479561 -14.626787064062368 -11.49867105099007 14.554168765998337 19 -1 9
5928 220 4 -0.2095979157407028 -10.524384010526928 -13.877373542959 14.353558769578928 20 -1 9
5924 220 4 0.03021408425929724 -11.8809711440558 -13.196573129256775 14.002051949111713 20 -1 9
5923 220 4 -0.2095979157407028 -11.56083055327208 -11.721593468942135 13.641747146328395 20 -1 9
7450 301 7 0.3321420842592973 -14.34339432502626 -13.265610253411968 13.853443545172173 20 -1 9
5936 220 6 0.08100408425929724 -12.474577996064745 -11.218971903674444 13.189304438646072 20 -1 9
5925 220 5 0.7286350842592972 -12.70129789825649 -13.98408454654238 12.94728862105325 20 -1 9
5935 220 6 0.08100408425929724 -10.895929806638755 -11.848653843011503 12.717506128398231 20 -1 9
2842 106 5 0.7919531539246778 -15.233561945736671 -10.451499549046302 14.789844478432787 19 -1 9
5916 220 1 -0.630039 -10.243228501778063 -14.74837529201715 17.188553157503005 20 -1 9
5939 220 6 0.08100408425929724 -9.9776317999154 -13.877947778165165 13.478353843953602 20 -1 9
5755 214 4 0.02801213592475976 -16.101286471634154 -12.175613396180985 19.415132079171872 20 -1 9
5917 220 4 0.03062508425929724 -9.72074070674308 -13.16682184813616 15.49716547060552 20 -1 9
5918 220 4 -0.2369979157407028 -9.52095255028801 -11.715762982660898 15.207324953812464 20 -1 9
5930 220 6 0.05011208425929724 -8.71090451276521 -13.599178284205195 15.58119016076309 20 -1 9
5931 220 6 0.035024 -8.94971830648393 -11.655899579569406 14.311465756173572 20 -1 9
5932 220 6 0.035024 -9.094195740990514 -11.196733025665525 16.036606791321812 20 -1 9
5175 192 6 0.08200514744351964 -7.587138603819966 -14.77531308530059 14.05962741554777 20 -1 9
5162 192 4 -0.243540273647956 -6.661420387261881 -15.306227773712049 14.265025284946223 20 -1 9
5176 192 6 0.08200514744351964 -6.61219955693436 -15.383863841636243 15.366899742024035 20 -1 9
5158 192 2 -0.52268 -3.565574295505197 -15.64502604286205 14.72535272272064 20 -1 9
5174 192 6 0.04356972635204396 -5.546524087895854 -13.434897021446107 13.962377913742646 20 -1 9
5159 192 5 0.792354726352044 -3.978019164338132 -14.688118452881175 14.172643024377638 20 -1 9
5161 192 4 0.02408272635204396 -5.375116038188544 -14.469368146403154 13.69816596863529 20 -1 9
7178 284 7 0.3331431474435196 -8.761023164406415 -16.22568649087883 15.366664040418495 19 -1 9
1386 52 1 -0.630039 -6.124452530137894 -10.60873634267111 15.00812570591349 19 -1 9
1398 52 9 0.43001 -6.53125224148685 -10.891351573835724 14.17511072294435 19 -1 9
1390 52 2 -0.5950251724137932 -7.180416836428289 -11.022231738059205 12.73676980923474 19 -1 9
5920 220 5 0.7988970842592973 -10.575448774993749 -9.422476494554974 14.435050527182714 20 -1 9
1399 52 6 0.07303382758620691 -4.509976519583198 -10.18919505774969 13.10943435438546 19 -1 9
9995 460 8 0.2030878275862069 -14.730202931792613 -18.653796512890302 23.620103693135288 20 -1 9
5958 221 6 0.08200514744351964 -0.49791612697707066 -10.153865989544245 16.007022512410277 20 -1 9
5967 221 6 0.035024 -0.20197518273095483 -10.796537444028216 11.995469201799093 20 -1 9
5160 192 1 -0.630039 -3.173633586600708 -13.686790989124688 13.863156959951883 20 -1 9
5173 192 9 0.43001 -2.3655549686523365 -14.282712630050698 13.867407168430713 20 -1 9
2173 81 2 -0.5860538525564805 -0.8039816480887545 -14.773892052191997 13.479155825650881 19 -1 9
2178 81 6 0.07839113592475977 -0.8780734188305814 -16.560019017883974 17.923178606383953 19 -1 9
5957 221 6 0.05111314744351964 -1.5864385378939048 -9.644879565951467 13.920670651148374 20 -1 9
5966 221 6 0.035024 -0.3190049647709401 -11.722899226295276 13.39192670175132 20 -1 9
5851 217 6 0.08001509101191748 -4.71968033675542 -0.903615505926318 20.729172267029004 20 -1 9
2674 100 2 -0.5844697619772057 -16.7163542700882 -4.505111458138444 12.172107533746516 20 -1 9
8413 361 8 0.2030878275862069 -23.831682834210103 -6.826937959460707 15.007919902654034 20 -1 9
3763 140 4 -0.2308753722568803 -21.396990333744284 -9.99515307368561 16.065471554924247 20 -2 9
2697 100 6 0.05269723802279436 -21.793696403291307 -4.576955660246586 13.176424243719001 20 -1 9
8411 361 8 0.2120591474435196 -20.006181120501836 -7.717811238701575 13.22978499715757 20 -1 9
3776 140 6 0.08409627608983075 -20.387481559728187 -9.75276945072183 15.669051463304651 20 -2 9
8415 361 7 0.3241718275862069 -22.550946340381742 -5.8410657465382485 17.827845603320984 20 -1 9
8410 361 7 0.3331431474435196 -18.179137730628614 -5.808902947431196 14.244775642965198 20 -1 9
8402 361 5 0.4222171474435196 -19.91100724396009 -6.550437266480703 15.005320230270502 20 -1 9
8401 361 3 -0.6058678525564805 -18.490755358246247 -6.469162033068624 14.97340178779982 20 -1 9
2847 106 5 0.7919531539246778 -17.602331791771082 -7.29946830688699 15.501667121602079 19 -1 9
2848 106 2 -0.5860538525564805 -17.939238695626635 -8.239913210013755 16.136421689359548 19 -1 9
8416 361 8 0.2370571474435197 -20.130676808762196 -5.4811234045499795 16.784958121676443 20 -1 9
8408 361 5 -0.5283538525564804 -20.688065814034694 -5.955014689860807 16.006420608146104 20 -1 9
3765 140 5 0.8050196277431197 -20.736994516268542 -9.088363247995774 18.373188036911333 20 -2 9
10752 507 8 0.2391482760898307 -18.815955198915386 -9.992377912975627 13.939074539862748 20 -2 10
8406 361 5 0.5317901474435196 -22.065516901684745 -5.882352093234026 15.870362383408793 20 -1 9
8403 361 5 -0.3184948525564804 -20.52068449892376 -7.177286398483883 14.003532063386839 20 -1 9
8404 361 5 -0.08631585255648036 -21.92466348691784 -7.330091212254896 13.93156472725725 20 -1 9
3775 140 6 0.08409627608983075 -22.073101972670216 -9.210957849510027 15.794427862120212 20 -2 9
8405 361 5 -0.3645478525564804 -22.724579881425527 -6.626963054421601 14.880652286646654 20 -1 9
8407 361 3 -0.9162608525564804 -22.70806425011546 -5.371182539139575 16.933752054213908 20 -1 9
8412 361 8 0.1647781474435197 -22.391336252381105 -7.948103740715323 13.16534076209145 20 -1 9
5650 210 5 0.7892436233137891 -22.909716615053995 -4.003425942124959 17.11748994353231 20 -1 9
2700 100 6 0.08358923802279436 -19.337926640412118 -4.985778898347132 13.144252168762076 20 -1 9
2684 100 4 0.03321023802279437 -21.233917962788635 -3.9031434169195656 12.565195787818244 20 -1 9
5649 210 4 0.02097162331378903 -23.215972166382578 -3.461384202456262 18.51269356549454 20 -1 9
7565 308 8 0.201404623313789 -17.3537485329416 -3.5063066283706874 17.7400964868467 19 -1 9
3766 140 2 -0.5856999469225249 -21.335260025544184 -8.056048010848071 18.541966302301066 20 -2 9
7557 308 5 -0.3668114720952493 -16.9484724461024 -3.0889866422492744 18.657442058454667 19 -1 9
3779 140 6 0.0871266277431197 -23.467535514572216 -9.654751451738527 18.14807868670778 20 -2 9
2688 100 4 -0.2070127619772056 -19.85341570599047 -4.566182261625077 12.270691808264079 20 -1 9
5651 210 2 -0.5950251724137932 -22.96010455718084 -3.2825516799712453 16.123606985915576 20 -1 9
10751 507 7 0.3255997263520439 -17.02304359161555 -9.620940890666024 15.200056953560551 20 -2 10
9376 421 8 0.2374110530774751 -16.910402593218393 -9.368093499773085 18.53298653614878 20 -1 9
720 27 6 0.07013074435196197 -14.153027103009935 -3.9862434406616423 12.357501991820879 19 -2 9
2853 106 6 0.07406015392467777 -13.349364608662992 -9.707200404079394 16.463108526259926 19 -1 9
2861 106 6 0.07406015392467777 -15.99763808583112 -6.368919459066262 17.46002640453035 19 -1 9
2859 106 6 0.04316815392467777 -16.138662151491808 -5.877668088067594 14.870824485562867 19 -1 9
2846 106 4 0.02368115392467776 -16.096601784040676 -6.878649455246713 15.277623124105386 19 -1 9
2857 106 6 0.07446172635204397 -16.0404422913768 -8.148039890125194 13.556596432555164 19 -1 9
2852 106 6 0.02454515392467777 -15.635822507218434 -8.788853953393382 17.186084846852413 19 -1 9
719 27 6 0.04045862331378903 -12.605287032963627 -4.695819472900109 14.04502761759063 19 -2 9
2850 106 4 -0.2165418460753222 -15.381476214477726 -6.770027438576111 16.6868851263356 19 -1 9
2845 106 4 -0.2439418460753222 -15.281447323909273 -7.82104514271056 14.24894109961988 19 -1 9
2839 106 4 0.02327015392467776 -14.811431853275492 -8.118971773231927 17.140274988300913 19 -1 9
2862 106 6 0.07406015392467777 -14.47459389955191 -6.170841916921084 16.529591785323458 19 -1 9
2841 106 4 0.02368115392467776 -14.533871984385298 -9.054609064995322 14.800043623354423 19 -1 9
2840 106 4 -0.2165418460753222 -13.780696974022632 -8.725710752670519 16.097967292077914 19 -1 9
729 27 6 0.07135062331378904 -13.744553005766463 -3.744339299596575 15.97496963412107 19 -2 9
2854 106 6 0.07406015392467777 -12.998658249268585 -8.026150636733696 15.967460111228757 19 -1 9
3282 122 4 -0.2037228160999659 -10.703988358573891 -4.731925428364654 17.643954788175105 19 -1 9
3293 122 6 0.08687918390003409 -11.277022391503383 -5.648963650274727 17.327770979561617 19 -1 9
717 27 4 -0.219251376686211 -14.184257005667627 -3.420171246742072 15.024744490078621 19 -2 9
2855 106 6 0.04316815392467777 -13.845567405545363 -9.063079356366195 13.912095303126396 19 -1 9
2858 106 6 0.07446172635204397 -14.578639757806085 -7.0814101038069595 13.702092638245116 19 -1 9
706 27 4 0.02097162331378903 -13.012924375671194 -3.5889572872943916 14.060533975050046 19 -2 9
728 27 6 0.07135062331378904 -14.943558991219604 -4.1030574448270265 14.77467611586395 19 -2 9
707 27 4 -0.246651376686211 -13.498122902713693 -3.297179122235697 12.602407477161744 19 -2 9
3271 122 4 0.03650018390003409 -11.397341734962632 -3.8862978287769323 18.800346563955944 19 -1 9
5922 220 1 -0.630039 -10.372624999870789 -8.545772221847606 15.466541895541898 20 -1 9
5934 220 9 0.43001 -9.911212349941414 -7.841905815692602 15.034492068405118 20 -1 9
2837 106 5 0.7216911539246778 -14.186070296191613 -8.114752009762322 18.567073840443772 19 -1 9
3284 122 6 0.05598718390003409 -12.412086149271968 -3.6829009597455986 18.474316988616014 19 -1 9
2836 106 2 -0.5939988460753223 -12.951961156035338 -8.119275460853363 18.67363906536369 19 -1 9
5167 192 4 -0.216140273647956 -6.688232517538353 -16.59799008341934 12.019526098221572 20 -1 9
3294 122 6 0.08687918390003409 -10.517670305830801 -4.117704422661461 16.76464444706961 19 -1 9
5921 220 2 -0.52268 -10.239999272332902 -9.006355092647993 13.355939895272275 20 -1 9
1400 52 6 0.07303382758620691 -3.921548597885714 -8.598247154316383 12.451034127193122 19 -1 9
3278 122 4 0.03608918390003409 -9.31232114765112 -5.298244790156797 18.16253761830198 19 -1 9
1380 52 1 -0.630039 -7.786372481425207 -4.939246731873094 11.971603880172442 19 -1 9
3280 122 2 -0.5811798160999659 -8.969414088085978 -6.1251432973084015 15.981146501137527 19 -1 9
1381 52 4 0.02265482758620692 -6.6347953609237855 -6.7359143216346595 13.082329542842043 19 -1 9
1385 52 2 -0.52268 -6.775304266534754 -8.736750428821667 15.906145096913914 19 -1 9
1384 52 5 0.7909268275862069 -6.200002059876201 -9.23665458559554 14.972559848775187 19 -1 9
3279 122 5 0.7345101839000341 -8.50434863624952 -5.98369782828556 17.038286959952035 19 -1 9
1382 52 4 -0.2449681724137931 -5.359548306679393 -7.024758665617508 13.991993970995853 19 -1 9
11207 536 3 -0.6009938160999659 -7.161003265722108 -6.206581338766387 17.201836461249545 20 -1 9
11215 536 7 0.3380171839000341 -6.793387054193982 -6.8641076477292025 16.53493307831074 20 -1 9
11206 536 5 0.4270911839000341 -6.402073275216527 -6.046991778380676 18.3101357319301 20 -1 9
12143 594 7 0.3241718275862069 -3.3198351603712233 -6.008197357707001 17.631436115575642 20 -1 9
5481 203 6 0.07303382758620691 -3.9930400099567542 -4.6344265058737015 16.682059550603004 20 -2 9
1395 52 6 0.035024 -5.606367941447239 -6.5429007630083795 14.919476107512832 19 -1 9
1397 52 6 0.04214182758620692 -4.129919011481746 -8.63649322990191 14.871602076716531 19 -1 9
1383 52 4 0.02265482758620692 -5.077848818334008 -8.515424008370093 14.253929623101438 19 -1 9
1394 52 6 0.04214182758620692 -7.527815419416587 -7.046069670775015 13.660420355422648 19 -1 9
1396 52 6 0.035024 -4.441267068185034 -6.609839630204835 13.521366733020418 19 -1 9
1378 52 2 -0.52268 -6.028834395558949 -4.339747686160035 13.035007838519778 19 -1 9
1379 52 5 0.7909268275862069 -6.837315378685965 -5.221372639265816 12.843344227571865 19 -1 9
1387 52 4 -0.2175681724137931 -4.7718131615358175 -9.155231795778386 12.858493773082667 19 -1 9
11195 535 8 0.2124233590609673 -18.89430793650228 -2.4124940076363934 23.85042781810925 20 -1 9
11216 536 8 0.2419311839000341 -6.473647354893778 -3.920799330430338 18.147648914277053 20 -1 9
3291 122 6 0.03736418390003409 -8.743603831244728 -4.44578274335413 18.48360576172298 19 -1 9
5480 203 6 0.07303382758620691 -3.5850504768844402 -3.7230842546192484 15.19451148398323 20 -2 9
5469 203 4 -0.247871255648038 -3.1625873676045337 -4.167061550879371 16.072262098372182 20 -2 9
12141 594 8 0.2030878275862069 -3.3413129636773746 -8.36437143876418 18.632260824550794 20 -1 9
9323 418 8 0.200184744351962 -8.505639998993692 -3.3627174804766824 14.68749187485184 19 -1 9
601 23 5 0.729800290874051 -22.455707995099072 -21.800144246075813 12.628719307308838 20 -1 9
5942 221 5 0.7998981474435196 -0.3136970410324089 -8.277201668480942 12.934176762834479 20 -1 9
5478 203 6 0.03923874435196197 -2.57427044659876 -3.3521189460500196 17.971175145672046 20 -2 9
5455 203 2 -0.5950251724137932 -0.27566459087425343 -6.198135602082303 16.790065744785547 20 -2 9
5460 203 4 0.01934074435196196 -0.7185394013800455 -3.131079848533158 14.995725634178367 20 -2 9
5459 203 4 -0.220471255648038 -1.2065146462296994 -4.480870469199438 14.515456039372811 20 -2 9
5472 203 6 0.07013074435196197 -1.8440374181897994 -4.3393346298657 13.686405120210939 20 -2 9
5956 221 9 0.43001 -0.8884761813279383 -6.655162458817301 12.49226946572998 20 -1 9
5943 221 1 -0.630039 -1.278678183783665 -7.425582064379036 13.009696093381965 20 -1 9
12135 594 3 -0.9162608525564804 -2.3358514664873873 -6.203576613424055 17.83323230375043 20 -1 9
5471 203 6 0.03923874435196197 -2.6871537750908203 -6.072107826373937 15.08320522538455 20 -2 9
5458 203 4 0.01975174435196196 -2.109495815080969 -5.232235565041837 15.570400599427277 20 -2 9
5456 203 5 0.788023744351962 -1.4448808486165028 -5.907900086472736 16.797943907327284 20 -2 9
5465 203 4 0.01975174435196196 -2.6216640403980627 -2.960192106849469 16.925844466830686 20 -2 9
5477 203 6 0.07013074435196197 -0.4665281576810436 -3.3297779463229347 17.08324605508923 20 -2 9
5944 221 4 0.03162614744351964 -0.5020200174900644 -9.56045414318144 13.774593764185358 20 -1 9
12134 594 5 0.5317901474435196 -2.0160631679047647 -6.8569074144021265 19.091025173446862 20 -1 9
12133 594 5 -0.3645478525564804 -2.715338980400606 -7.96276631678295 19.44991460056111 20 -1 9
715 27 2 -0.596708376686211 -17.005420519261897 -1.3822070463259344 15.9504658805517 19 -2 9
10620 499 8 0.1618750642092747 -0.07502710645119137 -14.989827791111455 22.758917263679546 20 -1 9
11562 558 7 0.3331431474435196 -16.150281877945524 -23.68975871284662 19.57478525550186 20 -1 9
2696 100 6 0.0781010010250523 -21.063555184331758 -2.9740555414968775 14.435436971087181 20 -1 9
2692 100 6 0.08358923802279436 -18.182550132277903 -2.839648445733932 13.753974190767313 20 -1 9
2679 100 4 0.03321023802279437 -19.938069081108786 -1.7007464805293075 13.194461293942073 20 -1 9
2693 100 6 0.05269723802279436 -19.769047323943095 -1.3003544023824247 14.168922734759537 20 -1 9
2683 100 4 -0.2344127619772056 -21.165887010995966 -2.6230415013363917 13.40976937268874 20 -1 9
2695 100 6 0.0781010010250523 -22.083127260346092 -2.000455252570859 13.32285824100735 20 -1 9
5663 210 6 0.04045862331378903 -22.99996151944754 -2.397108631407338 18.40524133752241 20 -1 9
2678 100 4 -0.2070127619772056 -18.591955424125242 -2.3887913754244856 12.844934371199567 20 -1 9
10338 482 5 0.4226439830251343 -10.303491135942824 -0.4204703095703195 18.038797138190557 20 -2 9
724 27 6 0.07135062331378904 -16.047722307694933 -2.3320748385032033 13.368310840678735 19 -2 9
704 27 5 0.7892436233137891 -11.848160193290077 -2.7075370545257513 14.567107315871535 19 -2 9
9322 418 7 0.321268744351962 -10.795737405951593 -2.8437113797859723 12.84097195465279 19 -1 9
7558 308 5 0.5295265279047507 -15.879443801904737 -2.2180093135925 18.534946283670703 19 -1 9
714 27 5 0.718981623313789 -15.857011559413781 -1.7979704666020702 16.11083399695624 19 -2 9
713 27 4 0.02056062331378903 -14.784389586216685 -1.9867430078602837 15.024171067322161 19 -2 9
712 27 4 -0.219251376686211 -15.224891123573911 -1.6664720621869122 13.56591622184072 19 -2 9
708 27 4 0.02097162331378903 -14.071409868436225 -1.842473372415629 12.477622945479954 19 -2 9
703 27 2 -0.5979282556480381 -11.750799190711799 -2.3326397347095167 15.727606644435259 19 -2 9
7559 308 3 -0.9185244720952492 -15.1974226283548 -1.9843550205558635 17.329022361599872 19 -1 9
7567 308 7 0.322488623313789 -14.284805554409655 -2.398997775074349 17.33342489858494 19 -1 9
722 27 6 0.04045862331378903 -13.235244132850891 -1.1356583647642324 12.679149372919309 19 -2 9
726 27 6 0.02183562331378903 -14.032473608577462 -1.2237588033131743 15.201399562046777 19 -2 9
10346 482 7 0.3335699830251343 -10.763216580701108 -2.1238400023477695 17.1095505601085 20 -2 9
10337 482 3 -0.6054410169748657 -10.498649243367161 -1.785273232422 18.06342509161539 20 -2 9
9313 418 3 -0.9146141380130386 -10.862726431332945 -2.384730440812696 13.732571504294267 19 -1 9
725 27 6 0.07135062331378904 -15.708441883147298 -0.698582540059455 13.490487040153763 19 -2 9
3269 122 5 0.8047721839000341 -10.683396086358629 -2.568852055000839 19.200621297836665 19 -1 9
5172 192 4 -0.216140273647956 -5.432704635473801 -14.439240062245538 12.144406343600853 20 -1 9
5467 203 2 -0.52268 -4.552491872916967 -1.6303417443505843 17.762219836450843 20 -2 9
4794 178 4 -0.2059490748288163 -5.525690937296574 -0.2585507529931661 12.426574095216711 20 -1 9
9314 418 5 0.5334368619869614 -9.758336283577743 -1.6442335779089596 14.159076195895043 19 -1 9
4806 178 6 0.08465292517118374 -5.855235341429651 -0.5719921158807786 13.378573704223204 20 -1 9
9315 418 5 -0.3629011380130387 -8.606260556227276 -2.2933238424396585 14.557380311018758 19 -1 9
9324 418 8 0.1664248619869614 -6.6350565163187945 -2.067900697323047 15.367650215587464 19 -1 9
9316 418 5 -0.08466913801303866 -7.536495959278444 -1.5185725917440855 15.019441647020262 19 -1 9
5466 203 5 0.788023744351962 -3.682781714563223 -1.8234115351528217 16.880868145074285 20 -2 9
5468 203 1 -0.630039 -3.9370030760509955 -1.3199332722555255 15.690834373492411 20 -2 9
5479 203 9 0.43001 -3.1143245242110247 -1.3963321669372135 15.076762366438775 20 -2 9
5837 217 4 -0.2105869089880825 -4.929688483436582 -0.9975548516747423 21.776405510681773 20 -1 9
5464 203 4 -0.220471255648038 -1.10065092406521 -2.689962058290128 16.474741870295265 20 -2 9
5476 203 6 0.07013074435196197 -0.9123258763865039 -1.6869142452378654 16.626960383488747 20 -2 9
5462 203 2 -0.5979282556480381 -1.8993353935163704 -1.1845058045612369 14.294213739693223 20 -2 9
5461 203 5 0.7177617443519619 -1.0338574227255641 -2.0001635940425473 14.07310193298493 20 -2 9
5640 209 6 0.05127729087405101 -19.648958016280275 -22.74860100362801 19.40303495383264 20 -1 9
5628 209 5 0.800062290874051 -21.39293407483412 -21.545823951837384 19.512175110867137 20 -1 9
11565 558 8 0.2030878275862069 -20.178527126591884 -23.36008371153973 23.28490415784955 20 -1 9
5639 209 6 0.082169290874051 -18.85498981839068 -20.35888827498449 19.881643561077976 20 -1 9
3063 114 5 0.718981623313789 -23.45031485260588 -18.018784578528724 23.310113689681092 20 -1 9
11557 558 5 -0.3645478525564804 -19.298465020457925 -23.297328723709903 22.672468206003327 20 -1 9
9683 441 5 -0.3594263722568803 -23.02629231909686 -17.676568136503775 20.38909932009896 20 -2 9
5629 209 2 -0.5950251724137932 -21.36308645385894 -21.123440411065076 20.648741210917937 20 -1 9
11554 558 5 0.4222171474435196 -17.017582207928466 -23.060462380314522 21.17460055880458 20 -1 9
11568 558 8 0.2370571474435197 -17.148942797796746 -20.95011465979279 21.469855416317042 20 -1 9
11560 558 5 -0.5283538525564804 -17.6207893207596 -21.873166211889757 21.622150852783715 20 -1 9
11567 558 7 0.3241718275862069 -19.884237219182886 -20.507762817240227 22.078280540754687 20 -1 9
11558 558 5 0.5317901474435196 -18.77214345049 -21.999891568785912 22.37945277351879 20 -1 9
11559 558 3 -0.9162608525564804 -19.410199831529184 -20.87556332442835 22.81034327566554 20 -1 9
3068 114 6 0.04045862331378901 -20.446885274306037 -18.681220739139732 23.480780001222318 20 -1 9
9852 451 8 0.1662060462093567 -19.691331152370772 -18.120110600056027 20.452936528043157 20 -1 9
9691 441 8 0.201404623313789 -22.776958979973966 -18.67847872504104 20.692301292330452 20 -2 9
9844 451 5 -0.0848879537906433 -19.542803591379805 -17.242965072388408 19.70447497978785 20 -1 9
9579 434 8 0.2030878275862069 -22.972151212052793 -23.550534425384395 22.71274226892798 20 -1 8
9681 441 3 -0.9111393722568802 -22.93954108586003 -16.917220156970764 22.634718171441232 20 -2 9
3077 114 6 0.07135062331378901 -22.229244477075977 -20.390999995937573 23.788540978047624 20 -1 9
5577 207 4 -0.2312199594842785 -12.693909330776728 -21.47192633073917 19.15244710587348 20 -1 9
5589 207 6 0.0834330462093567 -13.016127570400858 -20.366844598784503 19.07255816856323 20 -1 9
5584 207 6 0.0867820405157215 -10.485825633143959 -23.661623584536006 19.650850791534207 20 -1 9
5566 207 4 0.0364030405157215 -13.795412181127805 -22.50117683043151 19.244644416459277 20 -1 9
5574 207 5 0.8046750405157215 -10.28057450766002 -20.89858508578605 19.45852730608316 20 -1 9
11553 558 3 -0.6058678525564805 -15.972202793061605 -23.005060094750945 20.306735949857828 20 -1 9
5573 207 4 0.0364030405157215 -11.438607440191577 -21.661769683785316 20.092185166756156 20 -1 9
5564 207 5 0.8046750405157215 -14.806959706569655 -22.247842551436346 20.424413500631555 20 -1 9
5572 207 4 -0.2038199594842785 -11.106221693872968 -23.188701826314713 20.387857124891358 20 -1 9
11953 583 3 -0.6044399537906434 -9.801595800941826 -19.854383288946938 20.27252083691459 20 -1 10
5586 207 6 0.0558900405157215 -11.668059252662124 -21.14431713928625 21.012667104623855 20 -1 9
5585 207 6 0.0867820405157215 -10.411994989845612 -23.23639728673548 21.187472311849508 20 -1 9
5563 207 2 -0.5860538525564805 -14.690045773190684 -21.364436326611717 21.27470999544965 20 -1 9
11962 583 7 0.3345710462093567 -10.203155050344172 -19.726860725242183 21.14956054426825 20 -1 10
2971 111 2 -0.596708376686211 -10.128581073728455 -21.79373159501118 23.5387088762357 19 -1 9
2990 111 6 0.04045862331378903 -10.647880103222835 -19.07710091931979 23.595785856629984 19 -1 9
11968 583 8 0.2384850462093567 -10.445477191221505 -17.299645597165494 20.815379607407696 20 -1 10
8853 389 5 -0.3174685262180095 -6.758371655888489 -22.294427361875535 19.26619395024245 19 -1 9
11960 583 5 -0.5269259537906433 -9.562011737796452 -17.460337583662263 20.238349331872197 20 -1 10
11956 583 5 -0.0848879537906433 -7.184351103967973 -17.594132556273145 18.72164584157618 20 -1 10
11963 583 8 0.2134870462093567 -7.669497614404072 -19.715629040696125 18.672089770905092 20 -1 10
8859 389 8 0.2030878275862069 -6.851060716577717 -23.23758940097095 22.393655103469992 19 -1 9
11955 583 5 -0.3170669537906433 -7.917396350439196 -18.723678309718306 19.019274992412736 20 -1 10
11954 583 5 0.4236450462093567 -9.033558501809022 -18.711447252037786 19.900853791422033 20 -1 10
8851 389 5 -0.3635215262180095 -7.074955137218122 -23.31808254333793 21.356295910614033 19 -1 9
8948 395 5 -0.08466913801303864 -3.3434254404935615 -17.559999577649712 19.59552854179589 19 -1 9
8955 395 8 0.200184744351962 -4.042901440827414 -19.52951538012788 20.15204969249366 19 -1 9
2994 111 6 0.04045862331378903 -8.204789494689129 -19.865891708253265 22.64431737156539 19 -1 9
8852 389 5 -0.08528952621800953 -6.490186840773475 -22.316835915076155 20.63679418866641 19 -1 9
8947 395 5 -0.3629011380130387 -4.136049590181045 -18.485162135930302 20.29661893786088 19 -1 9
2981 111 4 0.02097162331378903 -7.8404138052131 -19.316785073064754 23.54075234786841 19 -1 9
8860 389 8 0.1658044737819905 -5.976944161867397 -21.515486616238974 21.184593714083757 19 -1 9
8954 395 7 0.321268744351962 -6.6629151650420475 -19.187929610060102 21.22373993907077 19 -1 9
8946 395 5 0.5334368619869614 -5.151690700902741 -17.977771012459037 21.09264256929126 19 -1 9
8945 395 3 -0.9146141380130386 -6.0164135491043425 -18.735516626109472 21.848684839088367 19 -1 9
2982 111 5 0.7892436233137891 -6.378463454798048 -18.737091667819932 23.17305090281476 19 -1 9
2965 110 6 0.07910206420927468 -4.4076895180751805 -20.67328518215183 22.688021171259084 19 -1 9
2954 110 4 0.0346278308051392 -3.4503603868457944 -22.615387995506655 22.94194475477656 19 -1 9
2993 111 6 0.07013074435196197 -8.670248224146379 -17.39433631182641 23.054775214933603 19 -1 9
2956 110 2 -0.5950251724137932 -3.4645889159868695 -21.983231021769488 20.69597810576651 19 -1 9
2967 110 6 0.05411483080513921 -4.247411786847444 -23.37045835047652 22.728580704671064 19 -1 9
10714 505 7 0.3241718275862069 -1.061994577289063 -23.10532096398355 22.185479150705664 19 -1 9
2955 110 5 0.8028998308051393 -2.8501776038700797 -22.417630340064385 21.58857165571737 19 -1 9
8956 395 8 0.1664248619869614 -2.541242781900902 -17.99253236214077 18.953315549119576 19 -1 9
10705 505 3 -0.9148329537906433 -1.5667353386096003 -22.827484901322997 21.384319444959733 19 -1 9
10712 505 5 -0.5269259537906433 -0.6775926582642846 -21.488453256133134 19.59397819460077 19 -1 9
10610 499 5 0.4193140642092746 -1.4241937549422943 -18.10176075022516 23.083941184201425 20 -1 9
10720 505 8 0.2384850462093567 -1.2332627887051686 -20.543504847147556 19.94442428740692 19 -1 9
10706 505 5 0.5332180462093566 -0.8325405524879379 -22.73220984626817 20.202628864141918 19 -1 9
10624 499 8 0.2341540642092747 -0.6150811465808985 -19.900363375662657 22.248135080124623 20 -1 9
10616 499 5 -0.5312569357907253 -0.5432878143940982 -18.813724361469244 22.29878323390952 20 -1 9
2886 107 6 0.05680093960382231 -23.666269713897904 -7.274493648062101 22.919871181252173 20 -1 9
9842 451 5 0.4236450462093567 -18.53724104549924 -15.101334469645247 19.140358592678748 20 -1 9
9686 441 5 0.4273386277431197 -23.215715353597098 -15.015557903681742 19.457013750083444 20 -2 9
10746 507 7 0.3352342760898308 -20.873744357566835 -11.221866410262502 12.001726472762261 20 -2 10
7442 301 5 0.4212160842592972 -15.022080552608994 -14.063918028011487 12.047396384310215 20 -1 9
9841 451 3 -0.6044399537906434 -17.590207986458452 -14.163719047215311 19.48451983853369 20 -1 9
3059 114 2 -0.5979282556480381 -19.451358591676488 -16.01815044946383 23.731461070638407 20 -1 9
3780 140 6 0.0871266277431197 -22.854009082328712 -10.870252634055003 19.1347209002065 20 -2 9
9688 441 5 -0.5232323722568802 -23.204454468867574 -15.309447192376895 20.850442778067954 20 -2 9
7036 275 8 0.1637770842592972 -20.422249663558215 -13.087612665965144 20.07885650453414 19 -2 9
9843 451 5 -0.3170669537906433 -18.83534095275475 -16.07802597721951 20.065398610992585 20 -1 9
9690 441 7 0.322488623313789 -22.254360200865776 -16.285783219911217 23.044619212939534 20 -2 9
9851 451 8 0.2134870462093567 -18.35990080106712 -15.920180197148698 21.06499682105264 20 -1 9
7028 275 5 -0.08731691574070276 -20.687526243008936 -12.891446690613424 21.063331822768152 19 -2 9
7029 275 5 -0.3194959157407027 -21.06129983360436 -11.636712413153157 21.563566012213318 19 -2 9
7035 275 8 0.200184744351962 -20.448837794852032 -14.926699842288183 21.707493937176988 19 -2 9
7027 275 5 -0.3655489157407028 -20.70058932491751 -13.920050316326313 21.981027466313126 19 -2 9
7026 275 5 0.5307890842592973 -21.050177468594562 -13.742094879374985 23.31384393033682 19 -2 9
7030 275 5 0.4212160842592972 -21.46096160006802 -11.444141894900625 22.873448216835403 19 -2 9
7037 275 8 0.2110580842592972 -21.01463536273208 -10.821163716652967 20.835299095918177 19 -2 9
9682 441 5 0.5369116277431197 -23.13977481731747 -16.60822872993348 21.275602206102345 20 -2 9
9696 441 8 0.2421786277431197 -23.231851134549785 -14.512425604328943 21.550492529877157 20 -2 9
8557 370 8 0.2030878275862069 -23.5260512643251 -20.42818779395417 17.062437578429428 19 -1 8
7032 275 5 -0.5293549157407027 -21.44424604186515 -12.517489300829482 23.78042674143393 19 -2 9
5473 203 6 0.07013074435196197 -0.44683113890188864 -5.2018952321054215 14.094043721190946 20 -2 9
5758 214 5 0.7260221359247597 -13.09882045881601 -14.796168977851709 19.23041011253402 20 -1 9
9850 451 7 0.3345710462093567 -16.857043791648042 -14.548946461524938 20.03052168821068 20 -1 9
5759 214 2 -0.5896678640752403 -11.985773562504365 -14.667496559732166 19.73376222407261 20 -1 9
5778 214 6 0.0834330462093567 -16.82669997668064 -11.289245571178972 21.295045809335125 20 -1 9
5771 214 6 0.02887613592475976 -15.128278282168312 -14.789940777408884 19.697600247949392 20 -1 9
5757 214 4 0.02760113592475976 -14.354608691470908 -14.065920956918456 19.764568483665382 20 -1 9
5775 214 6 0.04749913592475977 -16.27491923712265 -13.59837809198429 21.73759126789484 20 -1 9
5428 202 2 -0.52268 -12.318061844857423 -10.037892710881682 20.90200685510435 20 -1 9
5766 214 4 -0.2396108640752402 -15.903131863304107 -11.724458576224578 20.874495611431033 20 -1 9
5777 214 6 0.0834330462093567 -15.112237484702057 -11.001202338358977 20.858745705810993 20 -1 9
11967 583 7 0.3241718275862069 -10.408703674220684 -14.970143747819153 20.286452625790734 20 -1 10
5762 214 4 0.02801213592475976 -15.447510225008552 -12.92994775575398 21.827389544302253 20 -1 9
5764 214 2 -0.5860538525564805 -15.475956409042604 -11.440328122026214 23.69741907822529 20 -1 9
5763 214 5 0.7962841359247598 -15.340347860454742 -12.586158492751633 23.343288938252034 20 -1 9
5447 202 6 0.04853579761748113 -10.44749975274751 -12.825134166218398 20.62229572703097 20 -1 9
5761 214 4 -0.2122108640752403 -14.13332716126938 -13.526714200215187 21.221050051573993 20 -1 9
5773 214 6 0.07839113592475977 -13.331044547006297 -12.785717882166875 21.1818779826342 20 -1 9
5774 214 6 0.07839113592475977 -13.788431346317697 -14.380020152179688 21.820139447172 20 -1 9
5451 202 6 0.02991279761748113 -12.069494689802127 -11.7393884150662 23.072442849511713 20 -1 9
5450 202 6 0.07942779761748113 -10.840802703711445 -13.896601788519662 22.864410437579497 20 -1 9
5438 202 4 0.02863779761748112 -11.036443537607159 -11.851498392627557 23.498927921890395 20 -1 9
5442 202 4 -0.2111742023825189 -10.422986715875044 -10.429010158907042 23.15238118817828 20 -1 9
5429 202 5 0.7973207976174811 -11.157383889999293 -9.924615129002232 20.672743273862043 20 -1 9
2680 100 5 0.8014822380227944 -20.115346597207818 -0.38196008944409954 12.351507989526358 20 -1 9
10352 482 8 0.2374839830251343 -12.308837790549278 -0.16355509621293507 17.319743425172963 20 -2 9
11957 583 5 -0.3631199537906433 -7.712747047781349 -16.370198536281254 19.070450670796067 20 -1 10
5437 202 4 -0.2111742023825189 -10.22045716831641 -13.008321964640967 22.81818444605665 20 -1 9
11965 583 8 0.2030878275862069 -7.281546344164923 -15.42511322086325 18.766260309134967 20 -1 10
5431 202 4 0.02904879761748112 -9.957525832547054 -10.264423683495089 21.627438492252164 20 -1 9
1700 63 6 0.08365186198696135 -6.171817935074543 -11.568444830898539 23.14229356528026 19 -1 8
8952 395 5 -0.5267071380130386 -5.3121799816495425 -16.66928318812295 21.381128139780028 19 -1 9
5433 202 4 0.02904879761748112 -9.62169493899252 -12.7848737405283 21.31191869788771 20 -1 9
11959 583 3 -0.9148329537906433 -9.357202585785387 -15.015930152076779 20.26155308088828 20 -1 10
5432 202 4 -0.2385742023825189 -9.0713715064967 -11.394164223909236 21.107573395248398 20 -1 9
11958 583 5 0.5332180462093566 -8.814231759034271 -16.305346515059266 19.866952262513028 20 -1 10
5446 202 6 0.07303382758620691 -8.752425706564079 -11.187049009815752 20.106067447934404 20 -1 9
5434 202 5 0.7973207976174811 -8.735023030075226 -13.934308913268332 20.81328698384719 20 -1 9
8949 395 5 -0.3168481380130387 -3.5920529360745768 -16.169590717176018 19.771359827586682 19 -1 9
5435 202 2 -0.5950251724137932 -7.542555298293205 -13.91114186236157 20.76353161409723 20 -1 9
5445 202 6 0.07303382758620691 -8.202663367881282 -11.440080469184252 21.697887702257173 20 -1 9
8959 395 7 0.3347898619869613 -5.656937247830463 -14.005104545623581 20.921632412237333 19 -1 9
8950 395 5 0.4238638619869613 -4.473598293654376 -15.734856767504217 20.719018530367673 19 -1 9
8951 395 3 -0.6042211380130387 -4.707310554980555 -14.401791766317698 20.978186179369008 19 -1 9
1691 63 6 0.03413686198696135 -4.812084019851966 -11.691346156476303 21.48851145897314 19 -1 8
8960 395 8 0.2387038619869614 -5.929733656839073 -16.43834875522183 22.195179688678483 19 -1 9
1676 63 5 0.7312828619869614 -3.824436668963056 -13.601029748081004 21.64588629521958 19 -1 8
1678 63 4 0.03286186198696135 -4.40078054413344 -12.292865358280732 22.269911684283112 19 -1 8
1701 63 6 0.08365186198696135 -6.230566887985848 -13.36798565943128 22.99015853801419 19 -1 8
1679 63 4 -0.2069501380130387 -3.3067992752581254 -11.412657877430242 22.908215571279857 19 -1 8
1689 63 4 -0.2069501380130387 -5.605364808227371 -12.502446250101022 23.230756179490736 19 -1 8
1692 63 6 0.08365186198696135 -3.6711435443162763 -10.397672840980102 22.952920432316123 19 -1 8
5449 202 6 0.07942779761748113 -9.392405706631964 -13.221903546261927 23.47856891242807 20 -1 9
10611 499 5 -0.3213979357907253 -1.2791647888760842 -16.734353314733156 23.29297416714731 20 -1 9
1810 68 2 -0.5950251724137932 -4.925387184987567 -8.202295193401925 23.719463916452487 19 -1 8
8957 395 8 0.2137058619869613 -2.874294544639742 -15.409951794227593 19.384908048100666 19 -1 9
1675 63 2 -0.5844071380130387 -2.622324596704388 -13.902956997402068 21.801662973894 19 -1 8
1693 63 6 0.08365186198696135 -2.436458534144144 -11.235925367333481 22.253100772419803 19 -1 8
10612 499 5 -0.08921893579072532 -0.1808608292561189 -16.05690007944202 22.70194652811406 20 -1 9
12140 594 8 0.1647781474435197 -3.0864522099978835 -9.451829551476372 21.030175576067673 20 -1 9
9367 421 3 -0.6055139469225249 -19.434733670984496 -9.319988002551188 18.869214744501722 20 -1 9
2872 107 4 -0.2303090603961777 -21.491565295952928 -6.959801659255351 23.481576917398453 20 -1 9
7555 308 5 -0.3207584720952493 -17.111527766884624 -2.611887081878553 21.073413356518447 19 -1 9
10609 499 3 -0.6087709357907254 -2.4333122845284336 -18.82123425179892 23.630633371394065 20 -1 9
5662 210 6 0.07013074435196197 -21.19282052657544 -3.7603376333190113 19.314285246484136 20 -1 9
2953 110 4 -0.2329951691948608 -4.226247018334728 -21.378026555998417 23.509491069720912 19 -1 9
7031 275 3 -0.6068689157407028 -21.8952373919515 -10.18977847222643 23.40208290131147 19 -2 9
5661 210 6 0.07013074435196197 -22.322787449930413 -5.08494542940138 19.672928440269235 20 -1 9
5648 210 4 -0.246651376686211 -22.2203474451528 -3.9529179119150655 19.5980115645789 20 -1 9
9368 421 5 -0.5279999469225248 -17.194138744986194 -8.6302296933057 19.271294836094537 20 -1 9
2875 107 2 -0.5870549157407028 -22.78974049699269 -9.266352743465468 21.50732341427327 20 -1 9
9366 421 5 0.4225710530774751 -18.582687397482676 -8.39564996319131 19.474945352690096 20 -1 9
2873 107 4 0.03731393960382231 -22.794458585914544 -7.813924205621056 23.398349669638048 20 -1 9
5647 210 4 0.02097162331378903 -22.60718506296245 -3.428049744963353 21.023781489360548 20 -1 9
5660 210 6 0.04045862331378903 -21.976165055851705 -4.041897404963205 21.736518333858623 20 -1 9
2874 107 5 0.8055859396038223 -22.521878014561675 -9.16255652035934 22.670283060117054 20 -1 9
9365 421 5 -0.3181409469225249 -18.974520539715616 -7.479252040278698 20.489350119345357 20 -1 9
9373 421 8 0.2124130530774751 -20.009829982142037 -7.398422288614405 20.820230187281435 20 -1 9
9364 421 5 -0.08596194692252487 -18.013428138807573 -6.630464044101696 21.032762654805264 20 -1 9
9372 421 8 0.1651320530774751 -18.262486339088337 -5.881683649533596 21.82465953090374 20 -1 9
2885 107 6 0.0823693590609673 -21.264660303233303 -6.718136241171546 22.494424784792574 20 -1 9
7564 308 8 0.1625145279047508 -18.40957065940642 -3.979834133530275 20.03111767177182 19 -1 9
7556 308 5 -0.08857947209524925 -17.599856356625963 -3.2649875460491025 19.9031565311865 19 -1 9
7563 308 8 0.2097955279047508 -17.525397175210998 -2.820657545673118 22.037829959035033 19 -1 9
2870 107 2 -0.5856896409390328 -19.672935145631822 -4.576598711470545 23.39916448211174 20 -1 9
5454 202 6 0.07942779761748113 -11.058173050661456 -9.592222513357513 23.375739343904446 20 -1 9
9363 421 5 -0.3641939469225249 -16.64342865660474 -6.838562464267191 20.763387522639388 20 -1 9
9362 421 5 0.5321440530774751 -16.247158909301223 -7.831821069200718 19.946510039260918 20 -1 9
9132 406 8 0.1637770842592972 -17.118820347832038 -8.316340817309257 23.130506404582345 20 -1 9
9131 406 8 0.2110580842592972 -16.039600140328155 -5.9741504613633545 23.66133871210273 20 -1 9
5443 202 9 0.43001 -11.60463187337337 -8.874733717030658 19.32425107876119 20 -1 9
5430 202 1 -0.630039 -10.711028688998917 -9.25178656031308 19.596662377438133 20 -1 9
3285 122 6 0.0824319830251343 -12.168846414918146 -5.739021932871616 19.74068920029092 19 -1 9
9361 421 3 -0.9159069469225248 -14.892350496382836 -7.998272532528681 19.723213918168074 20 -1 9
9371 421 8 0.2041141539246778 -15.88717740803132 -6.18098402497472 21.119286595835444 20 -1 9
3272 122 4 -0.2311228160999659 -11.551248255352192 -4.851210455475979 19.981972052291272 19 -1 9
3286 122 6 0.0824319830251343 -12.048151249646436 -4.282233198401158 20.78931834026098 19 -1 9
3273 122 4 0.03650018390003409 -10.201176618276538 -5.4461379091555315 20.50597270772791 19 -1 9
9370 421 7 0.3251981539246778 -14.242713440081088 -7.820949686125154 20.471877026432818 20 -1 9
3274 122 5 0.8047721839000341 -10.363300597237073 -6.243992019722281 21.831303388896277 19 -1 9
3275 122 2 -0.5860538525564805 -11.307305196888926 -6.95253373939758 22.106242642047196 19 -1 9
1201 45 2 -0.5883174720952493 -15.218951644433016 -2.9768415977512213 23.336175489879263 20 -1 9
8550 370 5 0.5301069431711017 -23.695398225586906 -21.031763501598 19.010976089012285 19 -1 8
9264 414 8 0.2370571474435197 -6.842254670144403 -6.278705766675824 23.610229191953007 19 0 9
11213 536 8 0.2169331839000341 -6.4856415647981045 -8.104662031513362 18.894788402939295 20 -1 9
3289 122 6 0.08687918390003409 -10.101680481243068 -7.057926380532752 19.024961366448988 19 -1 9
3277 122 4 -0.2037228160999659 -9.514465772617752 -6.196236991615422 19.375855569702903 19 -1 9
11208 536 5 -0.5234798160999659 -6.2476123361395715 -4.750500536526079 18.74496162535085 20 -1 9
3287 122 6 0.05598718390003409 -9.539366195007753 -4.555082786400899 20.708121005971602 19 -1 9
9249 414 3 -0.6058678525564805 -9.263722499780684 -6.112226884466317 22.640394294436508 19 0 9
11205 536 5 -0.3136208160999659 -6.173353578018514 -7.120806837978975 19.173234126787488 20 -1 9
5444 202 6 0.04853579761748113 -9.334863607001703 -9.3798792042559 21.69502340226118 20 -1 9
3290 122 6 0.08687918390003409 -8.570488302814251 -6.625648454846232 19.745655190296315 19 -1 9
9258 414 7 0.3331431474435196 -8.669978230057543 -5.334215834649505 22.378725993675854 19 0 9
11202 536 5 0.5366641839000341 -5.700408564489841 -4.5841299326978096 19.96016606928678 20 -1 9
11204 536 5 -0.08144181609996591 -5.643562565036834 -6.922189594810863 20.45766544104747 20 -1 9
11203 536 5 -0.3596738160999659 -5.383063084886114 -5.575264787669475 20.84488387933317 20 -1 9
11212 536 8 0.1696521839000341 -5.423641983637367 -7.746807152761331 21.125283316259182 20 -1 9
11201 536 3 -0.9113868160999659 -5.775570587573899 -3.3071633009626 20.53151958457337 20 -1 9
5840 217 2 -0.5950251724137932 -7.397270949372839 -3.7903705418217264 22.049873647668786 20 -1 9
11211 536 8 0.2030878275862069 -5.03443937754388 -5.412605763937904 21.855703215386246 20 -1 9
5839 217 5 0.7979080910119175 -6.630522338007978 -2.9617807608256896 21.561968037367063 20 -1 9
9250 414 5 0.4222171474435196 -8.91867002476533 -6.813140845554727 23.8211428549188 19 0 9
11210 536 7 0.3241718275862069 -5.219193127568545 -2.6361901759728994 20.020335625708935 20 -1 9
10347 482 8 0.2124859830251343 -8.152383154070447 -0.46024873606853944 18.603858478519516 20 -2 9
5838 217 4 0.02963609101191747 -6.419183884432712 -1.527840397421528 22.058402993115582 20 -1 9
12129 594 3 -0.6058678525564805 -0.18182439515356208 -6.133699310807163 22.021214602011053 20 -1 9
12132 594 5 -0.08631585255648036 -2.6335880017026483 -8.5240477654518 20.7798735267199 20 -1 9
12136 594 5 -0.5283538525564804 -1.2125924563531427 -6.217855399693402 19.96226762091324 20 -1 9
12131 594 5 -0.3184948525564804 -1.677366484147779 -7.90562523002078 21.569234596809 20 -1 9
6293 234 5 0.792354726352044 -0.5337961858585345 -5.333350414357298 23.106435665496054 19 -1 9
12130 594 5 0.4222171474435196 -1.0804146798272498 -6.72559796323138 21.20753705723593 20 -1 9
12139 594 8 0.2120591474435196 -1.4744246921945887 -8.312267531407416 22.577818650926762 20 -1 9
12144 594 8 0.2370571474435197 -0.757110027944794 -5.224780449732162 19.684303428657163 20 -1 9
6292 234 2 -0.5860538525564805 -1.6881126721948938 -5.072675824658116 23.230786535019636 19 -1 9
8008 336 5 -0.5310381200131207 -19.715232552656403 -0.25451720020956614 19.636551327263152 19 -1 9
5645 210 5 0.7892436233137891 -22.29426135602541 -1.9081138083399374 21.275610828354285 20 -1 9
8016 336 8 0.2343728799868794 -19.655443003408543 -0.9920745056736386 18.97246995562516 19 -1 9
8007 336 3 -0.9189451200131207 -20.923979267898954 -1.6601298378947966 21.143717398179387 19 -1 9
5644 210 2 -0.5979282556480381 -23.041018537217894 -0.9837549975586448 21.612191451535015 20 -1 9
8015 336 7 0.321268744351962 -20.41088241102945 -2.430000139703818 20.77569471224096 19 -1 9
8006 336 5 0.5291058799868793 -20.387490888481327 -0.4159318318145857 20.866537352676897 19 -1 9
9996 460 8 0.1647781474435197 -16.86278097428455 -17.627502039899717 23.429830279172943 20 -1 9
1203 45 4 -0.2108604720952492 -12.841740361949185 -0.028846800157719343 23.215326941185356 20 -1 9
1199 45 4 0.02895152790475075 -13.434724068042431 -1.3662149189297708 23.791927734142423 20 -1 9
1215 45 6 0.07974152790475075 -12.400543454713773 -0.2761013504845735 22.265833597868625 20 -1 9
7560 308 5 -0.5306174720952492 -15.402864243342623 -1.6061136499578872 19.705261962422075 19 -1 9
1200 45 5 0.7273725279047507 -14.679455512395878 -1.8979217500150725 23.041657403199675 20 -1 9
7562 308 7 0.3308795279047507 -14.86102356614114 -0.293854492692752 21.669286280161 19 -1 9
7554 308 5 0.4199535279047507 -15.896500681084529 -1.847223330013481 20.96546273694189 19 -1 9
7568 308 8 0.2347935279047508 -14.60417875203799 -0.8742623652083559 19.603511729491682 19 -1 9
3268 122 2 -0.5856270169748657 -10.33946313711476 -2.2079454367012517 20.316784233021178 19 -1 9
7553 308 3 -0.6081314720952493 -15.219151625023875 -1.199270200345012 21.96532184952122 19 -1 9
5852 217 6 0.04912309101191747 -7.027289772639435 -0.9776759850220564 21.444708963848523 20 -1 9
5842 217 4 -0.2379869089880825 -6.899111574594166 -1.2016430381031746 23.507009184887085 20 -1 9
5855 217 6 0.07303382758620691 -7.939866591444522 -1.4080896285071205 23.48914805546772 20 -1 9
5850 217 6 0.08001509101191748 -4.219776003990049 -1.676669116074308 22.226803843107906 20 -1 9
7291 291 8 0.2103759431711017 -23.099106326985037 -14.970026166084223 14.53357822822684 20 -1 9
9988 460 5 -0.08631585255648036 -16.003349516352987 -17.063846854753805 23.799417583441976 20 -1 9
3846 143 5 0.7306624737819905 -8.057306953177784 -23.863028236090823 16.208694392855573 20 -1 9
10618 499 7 0.3302400642092747 -3.379647249355692 -18.585890736577344 23.349021911591553 20 -1 9
9317 418 5 -0.3168481380130387 -7.723605418890315 -0.14004674942869855 15.148725792252453 19 -1 9
2691 100 6 0.08358923802279436 -17.93059846729629 -1.532352544221368 12.482499649128503 20 -1 9
2186 81 6 0.07839113592475977 -0.4922480166910468 -14.552422619419472 16.182915248187303 19 -1 9
9987 460 5 -0.3645478525564804 -14.739432027749483 -17.62518497002847 23.8046215986618 20 -1 9
5926 220 2 -0.5870549157407028 -12.227831074279456 -14.806210881637787 12.179933905054195 20 -1 9
1212 45 6 0.03022652790475075 -12.672555509031982 -2.1825262393176317 23.865457865865938 20 -1 9
5905 219 6 0.035024 -2.6726222074333954 -23.770495342538982 13.235396740247356 20 -1 9
6297 234 4 0.02408272635204397 -0.3157757191864832 -2.436332470937579 23.857537893839392 19 -1 9
2884 107 6 0.0823693590609673 -20.602338749666544 -7.5775519042188435 23.788135118094225 20 -1 9
7281 291 3 -0.6075510568288983 -23.1537035309449 -15.170870074925137 11.973311139932004 20 -1 9
1393 52 9 0.43001 -7.796843702359094 -3.957058983717541 12.153751101305293 19 -1 9
9271 415 3 -0.6097719989749477 -17.370841722569704 3.2090474308239436 -17.612750663406686 19 -1 10
9277 415 8 0.2081550010250523 -18.308651248686683 5.634484113852906 -18.395196718897008 19 -1 10
9270 415 5 0.4183130010250523 -18.657067660489396 3.663038560742475 -17.557802682332763 19 -1 10
9269 415 5 -0.3223989989749477 -19.01940420000943 4.911541798734898 -18.047714903155118 19 -1 10
9280 415 8 0.2331530010250523 -19.297108765873492 1.7350831130545892 -17.063553805935488 19 -1 10
9272 415 5 -0.5322579989749476 -19.639579642660415 2.7201559142088065 -17.305661501763854 19 -1 10
4974 185 4 0.03278959010492296 -17.162251656671305 2.8820346569387922 -20.180022098149536 20 -1 9
4990 185 6 0.0781010010250523 -19.28171467986772 3.238388365848877 -20.115990002771163 20 -1 9
4991 185 6 0.0781010010250523 -18.887864410996748 1.6449854524405225 -19.764804422894287 20 -1 9
9268 415 5 -0.0902199989749477 -20.33024287964927 5.290853723186171 -18.098991226427415 19 -1 10
4978 185 4 -0.234833409895077 -18.6376094188173 2.4226858905510866 -20.44066459569468 20 -1 9
4986 185 6 0.08316859010492296 -17.388468899877445 4.982679748277857 -20.597302752009163 20 -1 9
9266 415 5 0.5278860010250523 -20.993304865565 3.031087092514479 -17.39827017385771 19 -1 10
9267 415 5 -0.3684519989749477 -21.348036450629838 4.3937003426059995 -17.679436912174683 19 -1 10
4979 185 4 0.03278959010492296 -19.06818105865642 2.217771244548743 -21.940423315044388 20 -1 9
9265 415 3 -0.9201649989749476 -21.909405258869427 1.9966693674612621 -17.19250024116383 19 -1 10
4319 160 6 0.07811093545134894 -22.838136169651552 4.942839373400105 -21.19121348133216 20 -2 10
4980 185 5 0.8010615901049229 -20.490058895219672 1.6195915095534659 -22.121701928736215 20 -1 9
4972 185 4 0.03237859010492296 -17.37770335106316 4.082434436244792 -22.53365501769209 20 -1 9
9276 415 8 0.1608740010250523 -20.512520382278474 6.263541488679024 -18.50886145931673 19 -1 10
9275 415 8 0.200184744351962 -22.359016713876535 4.7278062440088675 -17.80372087157991 19 -1 10
4992 185 6 0.05227659010492296 -18.326094653937954 1.5256633829152477 -22.401917782510044 20 -1 9
4994 185 6 0.08316859010492296 -19.624317629718437 4.256453810254349 -22.462179916714987 20 -1 9
4983 185 4 -0.2074334098950771 -18.811843480141345 3.539606788464635 -22.735518205398336 20 -1 9
4981 185 2 -0.5950251724137932 -21.345594706980528 2.1987555887137376 -22.721091059205524 20 -1 9
4985 185 6 0.03365359010492296 -17.369049402463222 5.069651782661566 -22.885004702066414 20 -1 9
6347 236 5 0.7982149431711018 -23.209265984320453 1.9114979932154519 -17.585306092719776 20 -1 10
11772 571 8 0.152903744351962 -13.769701292593082 19.48052156380633 -23.72869648438613 20 -1 10
11386 547 7 0.3292489354513489 -22.506092805044023 4.396450317448313 -23.185479026812047 20 -1 10
4973 185 4 -0.2074334098950771 -16.86218681220113 4.183431892930081 -21.02759779941328 20 -1 9
4165 155 5 0.7998981474435196 -2.419192252388793 0.10568345928732015 -19.013084194879557 20 -2 10
5844 217 5 0.7979080910119175 -6.975773329407563 0.4831014078721019 -22.290276967664667 20 -1 10
1122 42 4 -0.219251376686211 -2.0114705853275723 21.624084126774658 -15.932809239209563 20 -2 10
4286 159 6 0.02616660531387101 -10.646188717229682 4.427008481551617 -23.7217109133896 20 -2 10
4975 185 5 0.8010615901049229 -16.601325521456072 3.0309634992100634 -18.701016446940418 20 -1 9
4988 185 6 0.05227659010492296 -16.63711793803186 2.063971373252201 -20.674477816378676 20 -1 9
4987 185 6 0.08316859010492296 -15.763099519242322 4.343107068905567 -20.999772598801357 20 -1 9
4272 159 4 0.02489160531387101 -10.280459260482136 5.162578194892735 -23.03918432335901 20 -2 10
4976 185 2 -0.5899579989749477 -15.385913014236865 3.0158963068753337 -18.548876805802273 20 -1 9
4268 159 5 0.793574605313871 -10.24594318267813 3.1765010786758907 -19.707329923743206 20 -2 10
4267 159 2 -0.5889569357907254 -10.678462922770954 3.639844275709695 -18.696123389094183 20 -2 10
4293 159 6 0.07910206420927468 -12.663048737496776 4.100684923092103 -20.03122236095988 20 -2 10
4281 159 4 -0.242320394686129 -12.216316233893954 4.245809915711185 -21.03675307750464 20 -2 10
4270 159 4 0.02530260531387101 -10.802260919265214 3.5328399273317466 -21.105819086197897 20 -2 10
4290 159 6 0.04478960531387101 -11.697883413320179 6.2698174995631355 -20.570623960598645 20 -2 10
4277 159 4 0.02530260531387101 -12.248805120458432 5.792494361729432 -21.433245676785816 20 -2 10
4283 159 6 0.04478960531387101 -10.931449446265102 2.5964069437088106 -21.67837031878218 20 -2 10
4278 159 5 0.793574605313871 -13.688117219849607 6.372742339897705 -21.62048117342763 20 -2 10
4292 159 6 0.07910206420927468 -12.858474493175246 3.7209694537054183 -21.81029703283906 20 -2 10
4271 159 4 -0.214920394686129 -9.720579986697672 4.458690553572541 -21.779991785260076 20 -2 10
4276 159 4 -0.214920394686129 -11.348761875033116 6.170894412237516 -22.645290400343296 20 -2 10
4279 159 2 -0.5950251724137932 -14.374726337949937 6.104975037702388 -22.556909001333068 20 -2 10
4776 177 6 0.03457763354685787 -10.186767945972417 6.134193501052792 -17.792072501863558 20 -2 10
1205 45 6 0.04884952790475075 -12.326172045068205 1.4542227570077948 -23.088256198774413 20 -1 10
4288 159 6 0.07568160531387101 -11.955711031009871 6.2319587867381365 -23.55377689361063 20 -2 10
4289 159 6 0.07568160531387101 -10.905321653756262 7.181076793656228 -22.503293022505 20 -2 10
10141 469 8 0.2030878275862069 -12.25002090302512 0.58323944863929 -17.708434649955258 20 -1 10
12122 593 7 0.3352306335468578 -10.902513998467414 4.032170878988943 -16.93031703330888 20 -1 10
4970 185 5 0.7307995901049229 -16.345783272560947 3.33259785200768 -23.440268234965288 20 -1 9
4969 185 2 -0.5848904098950771 -16.22489750867978 2.170357472170476 -23.559263654212174 20 -1 9
4763 177 4 0.03330263354685786 -9.592623226040836 6.294921784902282 -16.91876781972622 20 -2 10
10176 471 8 0.2353739431711017 -15.042663538646105 6.9474023799943225 -18.165881667687966 20 -2 10
4274 159 2 -0.592377394686129 -8.403267912030849 6.796855522710317 -23.439978230723355 20 -2 10
10192 472 8 0.2341540642092747 -9.70157003666729 1.8274557040098394 -17.15424053054145 20 -2 10
10183 472 3 -0.6087709357907254 -9.179774990265654 2.2852915616669236 -19.73448551001868 20 -2 10
4284 159 6 0.07568160531387101 -9.318611673408872 5.120609119990473 -20.990417118439705 20 -2 10
4285 159 6 0.07568160531387101 -8.868564756337006 3.8297916757116965 -22.05440374641932 20 -2 10
10191 472 7 0.3302400642092747 -8.937165018009836 1.7691604961950524 -20.52796503346136 20 -2 10
10184 472 5 -0.5312569357907253 -8.667758728014483 1.8340926574826533 -17.39370363564448 20 -2 10
4775 177 6 0.08409263354685786 -8.147629092012318 4.868993080087154 -17.750451807545574 20 -2 10
10182 472 5 0.4193140642092746 -8.265601548480761 2.1940572624153916 -18.693754958963762 20 -2 10
4762 177 4 -0.2065093664531421 -8.20546220663205 5.884058011522875 -17.339423586453883 20 -2 10
10874 515 7 0.3241718275862069 -7.219682687898423 4.9838994667963945 -20.36942065107365 20 -2 9
10181 472 5 -0.3213979357907253 -6.871556955983376 2.240197677564396 -19.037836255859517 20 -2 10
10189 472 8 0.2091560642092747 -6.568261219921538 2.395272975764957 -20.07915608886112 20 -2 10
10865 515 3 -0.9153162256726817 -6.323529214411902 5.277642618180426 -19.997028812906017 20 -2 9
10180 472 5 -0.08921893579072532 -5.93440350874457 2.1490709863851585 -18.017601728025102 20 -2 10
10188 472 8 0.1618750642092747 -4.85119670459412 2.2062254323431 -18.235241775510893 20 -2 10
10880 515 8 0.2380017743273183 -4.1719901519205 4.029270439630505 -19.436400388315334 20 -2 9
10872 515 5 -0.5274092256726817 -4.238647675924977 4.283934446140709 -20.498717415220025 20 -2 9
10866 515 5 0.5327347743273183 -5.29579791371874 5.042556548754735 -20.861918826457742 20 -2 9
10870 515 5 0.4231617743273183 -3.1744153147427774 4.0004679186617835 -21.390496131076087 20 -2 9
4759 177 5 0.8019856335468579 -6.289849874133367 6.325463539619697 -19.087902155403786 20 -2 10
5846 217 1 -0.630039 -8.105149539835983 1.1260571056868969 -22.108940122578566 20 -1 10
10867 515 5 -0.3636032256726817 -5.403191020840612 5.464342050998198 -22.141057122116052 20 -2 9
10869 515 5 -0.3175502256726817 -3.319104763890266 4.387567958489271 -22.69584499917478 20 -2 9
5857 217 9 0.43001 -8.655520937819533 1.1202667741556809 -22.92452561025248 20 -1 10
4772 177 6 0.05320063354685787 -8.318457722880265 6.700892676785674 -19.294005705399773 20 -2 10
4758 177 4 0.03371363354685787 -7.6594746028532725 6.83669934498878 -18.424181127383214 20 -2 10
10875 515 8 0.2030878275862069 -6.144632298307908 6.234009961220092 -22.435269179672076 20 -2 9
10868 515 5 -0.08537122567268171 -4.398247610949941 5.209861616127824 -23.10693888222395 20 -2 9
5859 217 6 0.08001509101191748 -4.7394794556272295 1.386208868526161 -23.482969372455845 20 -1 10
8385 360 3 -0.6087709357907254 -2.570036676475066 7.015481783625837 -17.794334480465224 20 -1 9
8395 360 8 0.2091560642092747 -4.382950835738324 5.084274082325614 -17.182635516002065 20 -1 9
8369 359 3 -0.9170310300262554 -15.815003679453433 23.744912249784353 -14.133086987360885 19 -2 9
10179 472 5 -0.3674509357907254 -6.359134388133814 1.8368762765759747 -16.735978822018282 20 -2 10
1192 45 4 0.02936252790475075 -11.841194644713006 0.7036556369689357 -23.647012151369577 20 -1 10
1133 42 6 0.07135062331378901 -1.5572640656740617 22.429327867259357 -15.498065094414365 20 -2 10
4166 155 2 -0.52268 -2.376029440916991 1.2099170544789288 -18.4795181864078 20 -2 10
6582 247 5 0.5278860010250523 -7.355059924594407 23.184225340627922 -12.291487315491556 19 -2 9
10871 515 3 -0.6049232256726818 -2.110095424043333 3.3383775477469158 -20.974051444351026 20 -2 9
1309 49 2 -0.5851092256726818 -1.7920533343440113 1.9165101201298604 -22.637019491653128 19 -2 10
3819 142 5 0.793574605313871 -1.8286602941795742 6.690457833987452 -18.913516285107853 20 -2 10
10879 515 7 0.3340877743273183 -1.741961013961724 3.6115846966463927 -20.118287468332102 20 -2 9
3830 142 6 0.07910206420927468 -1.565770461513786 6.244768735006144 -21.741024808586722 20 -2 10
1308 49 5 0.7305807743273183 -1.4020462500200388 2.483519789477633 -21.71521376552418 19 -2 10
3820 142 2 -0.5889569357907254 -0.9739250187261455 5.843034691390315 -18.948990996208515 20 -2 10
6312 234 9 0.43001 -1.7300952151521187 0.44340540810426177 -23.310930001915985 19 -1 10
10877 515 8 0.2130037743273183 -2.5668187081201452 4.176371980137027 -23.390868863924748 20 -2 9
4295 160 5 0.796003935451349 -23.212523085141992 7.505889599049784 -20.414849661194275 20 -2 10
11506 555 5 0.4230646309430057 -21.66659812723947 9.51726877680807 -20.73382896594606 21 -1 10
10172 471 8 0.1630949431711017 -18.161847278239616 8.933928417404456 -21.422890730137055 20 -2 10
11511 555 3 -0.9154133690569943 -20.244334566332217 11.314531743761496 -17.847368357327436 21 -1 10
11510 555 5 0.5326376309430056 -20.53522138123219 10.973994961145994 -19.16059306468103 21 -1 10
10171 471 8 0.2103759431711017 -18.91191142726172 8.63479875601291 -19.058005565433312 20 -2 10
10161 471 3 -0.6075510568288983 -17.380016118799723 7.595878355832774 -17.021068073112183 20 -2 10
10162 471 5 0.4205339431711017 -17.05697134220289 7.74722160803999 -18.41680133045869 20 -2 10
10163 471 5 -0.3201780568288983 -17.949969885727622 8.325801744963005 -19.373345883403807 20 -2 10
6169 229 2 -0.5877370568288983 -19.39969970716847 8.493392686658932 -16.73400462793137 20 -1 10
11509 555 5 -0.3637003690569943 -19.739484936261892 11.473038374965387 -20.168918099549504 21 -1 10
11517 555 8 0.201404623313789 -19.196770930614292 12.342197856239356 -19.882185082247208 21 -1 10
11519 555 7 0.322488623313789 -19.812856529747375 10.713590004003951 -17.20697580130743 21 -1 10
10164 471 5 -0.08799905682889826 -17.485833995839943 8.494077044896411 -20.669249315782437 20 -2 10
4403 164 5 0.718981623313789 -20.479632738214278 12.589763988701382 -17.4314490532489 20 -2 10
11508 555 5 -0.0854683690569943 -19.94429654562329 11.042734094815156 -21.504451664661726 21 -1 10
11512 555 5 -0.5275063690569943 -21.46043115309875 9.89817149193711 -19.392492560836097 21 -1 10
11507 555 5 -0.3176473690569943 -20.967299217360345 10.160469246080428 -21.787011034570682 21 -1 10
11520 555 8 0.2379046309430057 -21.963975148789416 9.435627834819808 -18.55896975785262 21 -1 10
6149 228 6 0.05516705009036794 -22.792464368177008 12.458398609349029 -20.328323287394284 20 -2 10
11516 555 8 0.1656256309430057 -19.266343671106277 11.477963350303252 -22.29652701369908 21 -1 10
11505 555 3 -0.6050203690569944 -22.65103742882004 8.57663305155636 -21.070290209209446 21 -1 10
4294 160 2 -0.5852063690569944 -22.974712619007537 7.2940750050477945 -19.234567555709482 20 -2 10
11514 555 7 0.3339906309430057 -22.796075278233914 8.58373681940363 -22.042494654257222 21 -1 10
11515 555 8 0.2129066309430057 -21.085353010237974 9.824840156010207 -22.77535334141157 21 -1 10
6541 244 8 0.2093748799868793 -17.65933360936445 13.012065998796015 -18.3175817227213 20 -2 9
6135 228 4 0.03568005009036794 -23.196870160396823 13.470232693318476 -20.652717114269997 20 -2 10
4402 164 2 -0.596708376686211 -21.002016620363364 13.433992207060786 -18.209158334922083 20 -2 10
6532 244 5 -0.08900012001312065 -16.909429458162883 11.162964157475987 -17.472412992352837 20 -2 9
6533 244 5 -0.3211791200131207 -16.949972854982583 12.183409844656307 -18.424499721629573 20 -2 9
10235 475 8 0.2130037743273183 -20.028795271517314 13.925538652247372 -23.192470854306585 20 -2 10
6152 228 6 0.08294977432731829 -23.509576204712218 13.44061134144933 -18.54108076408009 20 -2 10
10167 471 3 -0.9179440568288982 -14.142359903196596 7.082317735634053 -20.522598543756136 20 -2 10
10175 471 7 0.3241718275862069 -13.544623406356354 7.157170049413921 -19.74379729126566 20 -2 10
10166 471 5 0.5301069431711017 -15.4209121594184 7.3540537902973036 -20.168806270854855 20 -2 10
10168 471 5 -0.5300370568288982 -15.763941030332761 7.296848156128686 -18.841883597827554 20 -2 10
10165 471 5 -0.3662310568288983 -16.255330403445456 7.9617687886394926 -21.06924356698265 20 -2 10
10173 471 8 0.2030878275862069 -15.79787163032838 8.169367370552944 -22.005646492730005 20 -2 10
6531 244 5 -0.3672321200131207 -15.776495442170711 10.368649861723451 -17.38830550242909 20 -2 9
6534 244 5 0.4195328799868793 -15.899385490999066 12.27443864135341 -19.33795985742824 20 -2 9
11861 577 5 -0.3665379089880825 -11.518522588227954 13.071201321073278 -22.04175222389403 20 -2 10
6536 244 5 -0.5310381200131207 -14.858595708770737 11.308287650336663 -19.373170478252018 20 -2 9
6530 244 5 0.5291058799868793 -14.772840178909565 10.452296390830224 -18.33361254908743 20 -2 9
11872 577 8 0.2350670910119175 -11.419751340487062 9.734234764278565 -21.142924776905517 20 -2 10
6544 244 8 0.2343728799868794 -14.090952310537705 11.36504940867464 -20.114582506755045 20 -2 9
6529 244 3 -0.9189451200131207 -13.47889945506701 10.121283064075012 -17.93363730901215 20 -2 9
3460 129 4 0.02894187998687935 -13.3009535653652 12.494633058470686 -17.046111762663053 20 -2 9
6538 244 7 0.321268744351962 -13.182854319705571 9.163085411310046 -17.860151284918878 20 -2 9
3458 129 5 0.7972138799868793 -12.706523610420215 11.062966455508256 -17.234833870880184 20 -2 9
4753 177 2 -0.5880439089880826 -10.868780470386831 8.52258401756784 -19.199631998712178 20 -2 10
11858 577 5 0.4202270910119175 -10.307316980206343 11.312842897079033 -20.289972576539355 20 -2 10
11859 577 5 -0.3204849089880825 -10.119788103175198 12.720764759965679 -20.144539073306643 20 -2 10
11864 577 5 -0.5303439089880825 -11.209103725978801 10.835114344077478 -21.191965868529596 20 -2 10
3474 129 6 0.07932087998687935 -12.793829113156338 12.895493182479836 -19.175967474690605 20 -2 9
11862 577 5 0.5298000910119175 -11.847686914845315 11.703019484834993 -22.051522428693765 20 -2 10
11860 577 5 -0.08830590898808252 -10.778189426894563 13.593406394314126 -21.009429575383955 20 -2 10
3461 129 4 -0.2112811200131207 -12.872742641795668 13.404471527780888 -18.179863593007436 20 -2 9
11869 577 8 0.205735605313871 -12.08497835189498 13.80498751979594 -22.63640412632103 20 -2 10
11863 577 3 -0.9182509089880825 -12.720246969577635 11.217717410486276 -23.00660946111922 20 -2 10
3199 119 2 -0.592377394686129 -14.635063550694316 12.381973423943958 -22.528094282347443 20 -1 10
3208 119 6 0.07568160531387103 -16.557276081607945 10.413980112851387 -23.332742882983077 20 -1 10
3198 119 5 0.723312605313871 -14.045269882621957 11.537228407399464 -23.153413044266586 20 -1 10
11871 577 7 0.326819605313871 -12.336246437532774 10.42759953753571 -23.52833320584874 20 -2 10
4754 177 5 0.8019856335468579 -9.969136784689216 9.20241439588646 -18.811271526904253 20 -2 10
11857 577 3 -0.6078579089880826 -9.715854288982719 10.471230954681328 -19.347743390890606 20 -2 10
1125 42 6 0.07135062331378901 -3.2690717180260975 22.463547273635132 -13.373824626876878 20 -2 10
6881 266 3 -0.6020693478749045 -8.61604184159199 10.190243092496576 -23.242123449939704 19 -2 10
4760 177 2 -0.5950251724137932 -5.254581018188553 6.870108873902392 -18.88192171647198 20 -2 10
8394 360 7 0.3302400642092747 -3.4175821632608105 7.429861693717861 -18.065222790243126 20 -1 9
11867 577 8 0.2100690910119175 -9.51245428154972 13.120883515558486 -19.35208708557677 20 -2 10
6882 266 5 0.4260156521250955 -7.727526653970493 11.174469601624065 -22.774798001507147 19 -2 10
6891 266 8 0.2158576521250955 -9.040710021220534 12.846978485137843 -22.82423515067495 19 -2 10
3831 142 6 0.04478960531387102 -3.1141310842063774 7.742002557192688 -20.286279931156976 20 -2 10
4756 177 4 0.03371363354685787 -9.084368009947479 8.80964377205552 -17.64546993455673 20 -2 10
6883 266 5 -0.3146963478749045 -8.09924802713018 12.474393453123486 -22.544196479936097 19 -2 10
6895 266 7 0.326819605313871 -3.509562809975506 11.880324283091607 -22.56477306333574 19 -2 10
4769 177 6 0.05320063354685787 -9.021025848903188 9.744213158477717 -17.087688253167016 20 -2 10
11866 577 7 0.3311530910119175 -8.810342210695946 10.882690188516865 -19.047388783563736 20 -2 10
4757 177 4 -0.2339093664531421 -7.625186107768268 8.286732743333008 -17.944802505140032 20 -2 10
4564 170 2 -0.5850275262180096 -7.526116798029836 12.024451774562227 -18.255532463375093 20 -2 10
4771 177 6 0.08001509101191748 -7.2119755665250445 8.892230830819887 -18.753526135884893 20 -2 10
4770 177 6 0.08001509101191748 -6.9634977973742025 8.387652703879663 -17.10397103888186 20 -2 10
4565 170 5 0.7306624737819905 -6.687932597540804 11.82792760882337 -17.35961135256631 20 -2 10
3808 142 2 -0.592377394686129 -4.3476945371082 10.046503565060764 -20.186193133110994 20 -2 10
9503 429 7 0.3341694737819905 -5.503845223803005 10.604504293836381 -18.54478004550486 20 -2 9
9495 429 3 -0.6048415262180096 -5.56759635078776 11.005988034020117 -17.587035003535263 20 -2 9
9501 429 8 0.2130854737819904 -3.2677355923659874 12.285324432185877 -18.090901394959335 20 -2 9
9493 429 5 -0.3174685262180095 -3.358866711369437 11.626443288058663 -17.190471249057055 20 -2 9
3809 142 5 0.723312605313871 -3.5450637973249144 10.54400486119707 -20.925650216956633 20 -2 10
6893 266 8 0.205735605313871 -5.152477734249583 13.879922310022753 -21.493069878833033 19 -2 10
6887 266 3 -0.9124623478749044 -4.12494597603197 11.330792860115348 -21.915417389593976 19 -2 10
6885 266 5 -0.3607493478749045 -5.813456321542876 13.030853600468365 -21.77549380059747 19 -2 10
6886 266 5 0.5355886521250955 -5.479212638403883 11.724367227617957 -21.966640863592485 19 -2 10
6884 266 5 -0.0825173478749045 -7.142297672207302 13.399360085424643 -22.03727102200647 19 -2 10
6888 266 5 -0.5245553478749044 -6.409033595302461 10.78414649779587 -22.47350939294494 19 -2 10
6896 266 8 0.2408556521250955 -6.104437272609594 9.809612012694242 -22.572212611275088 19 -2 10
6890 266 7 0.3369416521250955 -8.58059051928606 9.250799670190343 -22.77130240297936 19 -2 10
4587 170 6 0.05213947378199046 -9.49706488750039 13.584586105447709 -16.8105760180616 20 -2 10
3834 142 6 0.07568160531387103 -2.115947528790862 9.323486742584205 -18.965598675170014 20 -2 10
3829 142 6 0.07910206420927468 -0.2661020766831257 7.482102003734994 -21.37043861293915 20 -2 10
3817 142 4 -0.242320394686129 -1.321075859322388 7.289728735827648 -21.453521705602864 20 -2 10
3827 142 6 0.04478960531387102 -2.979355997278457 8.162543066889452 -22.592940166781833 20 -2 10
3811 142 4 0.02489160531387101 -1.9935976797984445 10.212875178410858 -20.988246689792827 20 -2 10
3818 142 4 0.02530260531387101 -2.013313066250724 7.693801903621278 -20.112367564845712 20 -2 10
3822 142 4 -0.214920394686129 -1.598304629658898 9.156684189625022 -19.8846200840061 20 -2 10
3824 142 6 0.02616660531387102 -1.455364765960411 11.107977229249808 -20.757892825058054 20 -2 10
3826 142 6 0.07568160531387103 -1.9486599794571404 10.413259105376216 -23.080796763889033 20 -2 10
3813 142 4 0.02530260531387101 -1.8828900910522997 8.184691224783688 -22.576279147473798 20 -2 10
3812 142 4 -0.214920394686129 -1.5239855349225344 9.75939236215093 -22.361477303403436 20 -2 10
3833 142 6 0.07568160531387103 -0.534352011490455 9.278401289773992 -19.692107615003234 20 -2 10
3825 142 6 0.07568160531387103 -0.4342935238352261 9.87919402927594 -22.501678930767916 20 -2 10
155 6 6 0.0445094048404602 -0.3375206412252325 16.15587297792636 -21.8216313027306 19 -2 9
10234 475 7 0.3340877743273183 -20.90322967850822 14.262261754466156 -19.932660755825015 20 -2 10
4101 152 6 0.04942994317110173 -20.640413232411607 17.837714550452095 -22.77749138721219 20 -2 10
4078 152 2 -0.5950251724137932 -23.349997917567894 20.421373170064992 -20.695689149139803 20 -2 10
4081 152 4 0.02994294317110173 -22.314529228217218 20.159975873281073 -22.76482831669682 20 -2 10
6139 228 4 -0.231942949909632 -23.50890420857697 14.149175411100995 -19.329061603012207 20 -2 10
6136 228 5 0.803952050090368 -22.144275898153477 14.225548105449139 -21.506225963139503 20 -2 10
11602 561 5 0.5228188275862069 -21.518358192871183 19.619619019191074 -16.868926487948944 20 -2 10
10230 475 5 0.5327347743273183 -17.83645808610902 16.44804647738985 -21.131642733962604 20 -2 10
10232 475 5 -0.5274092256726817 -19.100923790376136 16.07926416056988 -20.68058312334722 20 -2 10
2005 75 5 0.7892436233137891 -17.533204959150336 18.641371556434354 -20.0253781436202 19 -2 9
2021 75 6 0.07135062331378904 -18.003441029902273 18.82386406717669 -17.314489604791525 19 -2 9
10240 475 8 0.2380017743273183 -19.531386933879922 16.310876500856505 -19.700228555152023 20 -2 10
10225 475 3 -0.6049232256726818 -20.966305825578704 14.625959270981173 -20.86557416523476 20 -2 10
2006 75 2 -0.5950251724137932 -18.45890684740838 19.091376550776896 -20.6625375713207 19 -2 9
11607 561 3 -0.6148391724137932 -21.255511154746493 19.679927605403396 -20.548786376849442 20 -2 10
10226 475 5 0.4231617743273183 -19.84359319858638 15.220523345555467 -21.472752423688554 20 -2 10
11608 561 5 -0.5373251724137931 -21.717924526793965 19.30663974143528 -18.198272147388337 20 -2 10
11606 561 5 0.4132458275862069 -21.070674211271808 20.052453523595855 -19.21714324748426 20 -2 10
4079 152 5 0.7982149431711018 -22.366297546109475 20.0626175109748 -21.226309765756977 20 -2 10
11616 561 8 0.2280858275862069 -22.45085799980852 18.56756034977128 -18.555687902389476 20 -2 10
6151 228 6 0.08294977432731829 -22.693569999364456 14.865902582279443 -19.087238450852045 20 -2 10
6137 228 2 -0.5851092256726818 -22.304945798673767 14.58212959069898 -22.686581209127798 20 -2 10
11615 561 7 0.3241718275862069 -20.414154740686463 19.505509571365128 -21.06889729927249 20 -2 10
10227 475 5 -0.3175502256726817 -19.39373277650558 14.679653407039705 -22.714880733211153 20 -2 10
10229 475 5 -0.3636032256726817 -17.4429319006109 16.044972840513854 -22.42590512026621 20 -2 10
4097 152 6 0.03080694317110173 -23.32814660018484 17.465414965585037 -23.048648946808022 20 -2 10
10231 475 3 -0.9153162256726817 -17.18826163412373 17.367287106304122 -20.30059754986058 20 -2 10
4104 152 6 0.07013074435196197 -20.099940335004653 20.4125637034987 -22.982630027022907 20 -2 10
10228 475 5 -0.08537122567268171 -18.158650003117494 15.077248024439502 -23.200296833327865 20 -2 10
2018 75 6 0.04045862331378903 -17.35027223921655 20.504778655582424 -18.977272294863354 19 -2 9
11775 571 7 0.321268744351962 -18.503910707855052 19.39878041100494 -23.166736543765055 20 -1 10
11605 561 5 -0.3274661724137931 -20.100695874675377 21.003297052518743 -18.773058967436018 20 -2 10
4094 152 6 0.04942994317110173 -22.424271766449923 21.250970558649808 -22.90247221471158 20 -2 10
11604 561 5 -0.09528717241379309 -19.829891530076367 21.305602698068913 -17.444670237101473 20 -2 10
11613 561 8 0.2030878275862069 -19.506795059538018 21.503874179637837 -19.60385127453561 20 -2 10
1112 42 4 -0.219251376686211 -3.7509901024052574 21.765544450386596 -14.076984721158539 20 -2 10
4082 152 4 -0.2102800568288983 -23.44344820360874 19.490981697737464 -23.629788957825586 20 -2 10
4092 152 4 -0.2376800568288983 -20.934665492692567 19.900814658054987 -23.437677159658726 20 -2 10
3475 129 6 0.07932087998687935 -11.920767036069977 13.890685197037218 -17.914593046216037 20 -2 9
6535 244 3 -0.6085521200131208 -15.67621560478377 13.551668191170226 -19.96161137149354 20 -2 9
6543 244 7 0.3304588799868793 -15.93393304449781 13.718810049074524 -20.95640044699146 20 -2 9
11868 577 8 0.1627880910119175 -10.661674768565998 14.619928897699925 -20.831242089488576 20 -2 10
10237 475 8 0.2030878275862069 -16.56731295809177 16.54904667232959 -22.921822055734044 20 -2 10
2008 75 4 -0.219251376686211 -16.932686518670035 18.995533183660587 -17.55789809590526 19 -2 9
2004 75 4 0.02097162331378903 -16.785229137672566 19.53597848850465 -19.04166454652625 19 -2 9
2020 75 6 0.07135062331378904 -16.400740106565653 18.06271785817083 -17.4570549736102 19 -2 9
10239 475 7 0.3241718275862069 -16.406774512106367 16.960731145842015 -19.854799215593307 20 -2 10
2009 75 4 0.02056062331378903 -16.395502782999532 20.06776998428047 -16.53855244603203 19 -2 9
2003 75 4 -0.246651376686211 -15.246168295589863 19.73045417823663 -19.29097422019589 19 -2 9
2013 75 4 -0.219251376686211 -14.914641849872016 20.37326819258089 -16.804752064732345 19 -2 9
2016 75 6 0.07013074435196197 -14.758822842878072 18.69752264833969 -19.22087468914168 19 -2 9
3463 129 5 0.7269518799868793 -14.814169087966096 14.555609882585689 -19.6254968196993 20 -2 9
3464 129 2 -0.5887381200131208 -14.873573051627963 15.67150226039588 -20.211417997788566 20 -2 9
2024 75 6 0.07135062331378904 -14.280643868650882 19.512982398150047 -16.453167172540475 19 -2 9
3462 129 4 0.02853087998687934 -13.883561848636802 14.570734121308089 -18.317945815514243 20 -2 9
3476 129 6 0.02980587998687935 -13.2308768869535 15.383968980057436 -18.517233220263165 20 -2 9
2017 75 6 0.07013074435196197 -15.07797409094514 20.162453302440948 -20.296801437930608 19 -2 9
6923 268 8 0.2154533064972616 -12.905698906236719 16.140052058316474 -21.91322488658279 19 -2 10
3512 131 5 0.7330303064972615 -10.42109824138501 18.61048660590713 -23.24663343642356 20 -2 10
6915 268 5 -0.3151006935027384 -13.035041045717247 16.201894531242157 -22.98911374849449 19 -2 10
6924 268 8 0.1681723064972616 -14.87039929612723 15.086774622382325 -22.825926777709512 19 -2 10
2015 75 6 0.04045862331378903 -13.465180506604634 20.588984204371325 -18.362671032114264 19 -2 9
2002 75 4 0.02097162331378903 -14.588003163612143 20.66095762168973 -18.25342680065868 19 -2 9
11773 571 8 0.200184744351962 -15.994419492189902 18.827095153236836 -22.752465820496063 20 -1 10
6913 268 3 -0.6024736935027385 -10.887036460757447 17.290981230491926 -23.274931255113916 19 -2 10
2022 75 6 0.02183562331378903 -16.981705987332145 20.94644268065753 -16.629439610137158 19 -2 9
6916 268 5 -0.08292169350273842 -14.163195660758802 15.57475960020211 -23.537110755343825 19 -2 10
4576 170 2 -0.5935972736479561 -10.403169987589367 15.922128319807033 -16.921239423225845 20 -2 10
1117 42 4 -0.246651376686211 -3.913390851973361 23.241091070334168 -16.200233564123693 20 -2 10
6892 266 8 0.1685766521250955 -7.499004786860489 14.425404048188422 -21.895721839205876 19 -2 10
3529 131 6 0.08539930649726157 -9.986084517611841 19.603745961691413 -20.84565293406605 20 -2 10
3536 131 6 0.08539930649726157 -7.003964374025852 19.535312118831772 -23.397957470479074 20 -2 10
12077 590 8 0.2085756489429237 -3.768333812372507 14.3995971595585 -18.96236668965149 20 -2 10
3515 131 4 -0.2052026935027384 -9.216280013337252 19.99396669610203 -21.460702320218434 20 -2 10
7983 334 7 0.3251981539246778 -5.548360963253714 17.47143613696043 -22.53893557330039 19 -2 9
3527 131 6 0.03588430649726158 -8.595928180197172 18.07430592094556 -22.258198213118373 20 -2 10
3528 131 6 0.08539930649726157 -8.273430236080701 19.906518023943004 -20.869116246208225 20 -2 10
7980 334 8 0.1677798308051392 -6.177355488291372 20.030385746744063 -18.332924016186656 19 -2 9
7973 334 5 -0.3615461691948608 -5.590115007822742 18.94581712212997 -20.071348941559414 19 -2 9
7972 334 5 -0.08331416919486079 -5.639223187256199 20.12991946497065 -19.263763742909127 19 -2 9
12069 590 5 -0.3219783510570763 -3.574407791025532 15.229443516759051 -18.326071036483214 20 -2 10
7981 334 8 0.2041141539246777 -6.019247167799072 18.023639793137637 -19.807749250898517 19 -2 9
7974 334 5 0.5347918308051393 -4.841338746825034 18.945133702530068 -21.269403251802107 19 -2 9
7976 334 5 -0.5253521691948607 -4.204400684674454 20.088211292056318 -21.71344435403181 19 -2 9
7975 334 3 -0.9132591691948607 -4.722600107793635 17.845989035776828 -22.11415040419512 19 -2 9
7984 334 8 0.2400588308051392 -3.5970603922260977 20.086107136385568 -22.47234153018045 19 -2 9
4030 150 5 0.7216911539246778 -3.5494631071086964 17.36163600992882 -22.514215310403785 20 -2 10
3514 131 4 0.03460930649726157 -9.016555751561821 18.996898970621178 -22.643345655181452 20 -2 10
4857 180 6 0.04045862331378901 -18.709549795461985 0.3282831230242671 -14.165301475331052 20 -1 9
12076 590 8 0.1612946489429237 -5.130365679144074 14.79376369732837 -16.810507339353418 20 -2 10
4590 170 6 0.08303147378199047 -7.247149093251938 14.38200898196055 -17.21561564607486 20 -2 10
12068 590 5 -0.0897993510570763 -4.35427095984064 15.476625406145462 -17.1534979672501 20 -2 10
6922 268 7 0.3365373064972615 -10.21470157443038 16.63152902139063 -22.97055151678 19 -2 10
4639 172 6 0.0824319830251343 -1.7909624930246437 0.16217722083787933 -12.213384823415149 20 -2 10
1113 42 4 0.02097162331378901 -4.712669736600432 22.636936662342716 -14.963119415877314 20 -2 10
1319 49 6 0.08294977432731829 -0.046592209627565495 0.7208251380422865 -19.935203434709823 19 -2 10
12070 590 5 0.4187336489429236 -2.6056149598822635 16.18676833454288 -18.695133192881674 20 -2 10
12072 590 5 -0.5318373510570763 -2.3019021732374654 17.248107958823145 -17.86906136193792 20 -2 10
4031 150 2 -0.5939988460753223 -2.55348803815696 17.747864395687902 -21.994423510580507 20 -2 10
12080 590 8 0.2335736489429237 -1.52082225055117 17.94545478865515 -18.1051315310351 20 -2 10
8845 388 8 0.2030878275862069 -1.342209306136553 19.51314022924262 -20.25794959319223 19 -2 10
12079 590 7 0.3296596489429237 -1.925753898179277 16.800173943370336 -20.581624819385624 20 -2 10
12071 590 3 -0.6093513510570764 -1.8552129425068173 16.064961417497077 -19.869027567921894 20 -2 10
143 6 2 -0.5895373510570764 -0.6409387501341897 14.207772301910833 -19.339121866115207 19 -2 9
142 6 5 0.7932944048404602 -0.7309227268191911 15.266455316820196 -19.96708903154847 19 -2 9
4042 150 6 0.07406015392467777 -1.6695803535875307 15.213206427734878 -23.34089708867208 20 -2 10
8837 388 5 -0.3662310568288983 -0.8712226378452073 20.448549106832484 -20.662457612348323 19 -2 10
8847 388 7 0.3241718275862069 -1.5315948352989501 20.78619271742593 -18.214240119985323 19 -2 10
8844 388 8 0.1630949431711017 -0.30807379548958735 19.362954287724126 -22.357870862884116 19 -2 10
4641 172 6 0.05153998302513429 -0.09466133788298947 2.633226038042803 -12.27006848388093 20 -2 10
11466 552 7 0.361446 -21.865739967799435 23.153972511431373 -19.786633041956694 20 -2 9
11467 552 8 0.18405 -23.194636717564997 23.219774785578725 -17.53301493116927 20 -2 9
11612 561 8 0.1558068275862069 -19.01092892363987 22.03852338243397 -17.23861744333937 20 -2 10
4273 159 5 0.723312605313871 -9.011179121505652 5.776982887005371 -23.783410947387367 20 -2 10
3530 131 6 0.05450730649726158 -10.464458269064803 21.503425245353842 -22.23918760766011 20 -2 10
6599 248 3 -0.6177422556480381 -14.022377632992415 23.036793298049137 -18.14960933558643 19 -2 9
1999 75 2 -0.5979282556480381 -15.974729940262534 22.4423488741183 -19.126993024210144 19 -2 9
2000 75 5 0.7892436233137891 -14.917545049109842 22.099981251404568 -18.57275058864864 19 -2 9
6607 248 7 0.321268744351962 -13.255395710283178 22.681581960579575 -17.558680095173656 19 -2 9
3518 131 2 -0.5889569357907254 -10.77287775739153 22.321687597090918 -20.062066276025675 20 -2 10
11297 542 3 -0.6148391724137932 -20.681343803900493 0.36667393314372987 -21.519574847974503 21 -1 10
11648 563 8 0.2341540642092747 -9.97029962270385 22.758286606354655 -17.832701949903047 20 -1 10
11638 563 5 0.4193140642092746 -8.531272240619998 23.868866335689457 -19.028083751003898 20 -1 10
3516 131 4 0.03502030649726157 -9.438847624930666 21.452193704849993 -21.877092542531564 20 -2 10
7971 334 5 -0.3154931691948608 -5.15332840926067 21.33625830870189 -19.77958245024106 19 -2 9
7970 334 5 0.4252188308051392 -4.404004652767831 21.26708694318523 -20.9500377952052 19 -2 9
1131 42 6 0.04045862331378901 -3.6756487532502398 21.28900902194123 -17.3213346114101 20 -2 10
3517 131 5 0.8032923064972616 -9.676530548236327 22.34916516773949 -20.654710401262214 20 -2 10
3532 131 6 0.07910206420927468 -7.42236953419728 21.898676666314262 -22.617082140906504 20 -2 10
11639 563 3 -0.6087709357907254 -8.660808289663478 23.112494441304893 -20.20884797813464 20 -1 10
11647 563 7 0.3302400642092747 -7.850247117928092 23.222622354472467 -20.759257021486576 20 -1 10
7979 334 8 0.2150608308051392 -5.158020850142599 22.256716975790173 -19.137824145510088 19 -2 9
7969 334 3 -0.6028661691948608 -3.6675855738779717 22.350433883959642 -21.370805265232832 19 -2 9
3520 131 4 -0.2326026935027384 -8.459898805430278 21.939825582530975 -23.03123041247927 20 -2 10
2945 110 5 0.7326378308051392 -4.158947842302215 23.47906881146982 -21.89846058041592 19 -2 10
3533 131 6 0.07910206420927468 -8.708021972110354 22.948423009309348 -23.34344002333193 20 -2 10
11640 563 5 -0.5312569357907253 -9.248508697730495 23.586510226935165 -17.866787729665422 20 -1 10
11492 554 5 -0.0815389594842785 -14.13522239941006 23.417685755049074 -22.669782470400452 20 -2 9
4029 150 4 0.02327015392467776 -3.635384147011173 16.347340418374035 -23.655846651270316 20 -2 10
5719 212 6 0.0781010010250523 -0.7535693737252274 9.126911976202766 -12.128375743118662 19 -1 10
7978 334 7 0.3361448308051392 -2.681694415639903 22.314396888102127 -21.382738155396062 19 -2 9
1119 42 5 0.7892436233137891 -2.423526370039429 22.60655260579559 -18.276859669560643 20 -2 10
8839 388 3 -0.9179440568288982 -1.539163959758266 21.640214734900812 -18.727216835621256 19 -2 10
8838 388 5 0.5301069431711017 -0.8448954672189188 21.647347616711766 -19.953240945844612 19 -2 10
8836 388 5 -0.08799905682889826 -0.25656465271690365 20.36447846028896 -21.859479801837793 19 -2 10
8840 388 5 -0.5300370568288982 -0.18447294448905183 22.79535260371026 -20.47772469338308 19 -2 10
9917 455 8 0.2030878275862069 -15.677396974423996 12.845769243433669 -12.03717997818177 20 -2 9
9279 415 7 0.3292390010250523 -16.85385567517868 3.1969814159624086 -16.728761071562744 19 -1 10
9274 415 7 0.321268744351962 -21.62318772718724 1.2408545517933796 -16.595988457297196 19 -1 10
4860 180 6 0.07013074435196197 -16.61892320445626 0.003430773176777535 -12.985018645653133 20 -1 9
11765 571 5 -0.330369255648038 -15.92661530170058 19.09747170532955 -23.794055145401085 20 -1 10
7616 311 8 0.2280858275862069 -23.05202014725339 4.541993642330166 -12.653226339189514 20 -2 10
7602 311 5 0.5228188275862069 -23.299511016963848 5.298622743105124 -14.691936646114726 20 -2 10
7608 311 5 -0.5373251724137931 -22.96878903129986 5.297254933878982 -13.345535566653 20 -2 10
12236 600 8 0.1648034105977681 -22.114401106759903 1.4989862834186134 -13.439853409036472 20 -2 10
6183 229 6 0.08032194317110174 -17.401329695523984 5.897186150129247 -14.75411233156673 20 -1 10
12237 600 8 0.200184744351962 -20.904732994131997 3.6016963759308283 -14.302065953604474 20 -2 10
12229 600 5 -0.3645225894022319 -20.575677678526702 3.000789080490513 -13.41324272627627 20 -2 10
12239 600 7 0.321268744351962 -18.473652608931637 4.525667420312658 -14.14727937577586 20 -2 10
12231 600 3 -0.9162355894022318 -18.74135720861715 4.585446277904403 -13.1775211714646 20 -2 10
12230 600 5 0.5318154105977682 -19.40395444161267 3.4444205569469624 -12.792762080397498 20 -2 10
6158 229 5 0.7982149431711018 -18.451410695053887 5.61439075193508 -12.323699738349855 20 -1 10
12228 600 5 -0.0862905894022319 -21.277071808527552 1.8883825203546145 -12.910409678080232 20 -2 10
4834 180 2 -0.5979282556480381 -17.022948304636454 2.1311774842575986 -15.216641819269439 20 -1 9
6160 229 4 0.02994294317110173 -17.39754907676724 6.719519577743483 -12.709901857181041 20 -1 10
6171 229 4 -0.2102800568288983 -17.195809771742727 6.827726237352266 -14.246489856882679 20 -1 10
7606 311 5 0.4132458275862069 -22.21845624386487 6.444497822147312 -12.849698581251253 20 -2 10
7603 311 5 -0.3735191724137931 -23.057274681069508 6.410371505682235 -15.581131118715506 20 -2 10
11500 554 8 0.1695550405157215 -15.080961212677467 23.284565450504832 -22.163947480522562 20 -2 9
6372 236 6 0.07013074435196197 -23.69890577802019 1.3683428156592043 -15.14930111786871 20 -1 10
3511 131 2 -0.5826596935027385 -11.088356350698755 19.476860885115638 -23.755910865597208 20 -2 10
7611 311 8 0.18405 -23.295714646420944 6.432265703082191 -16.644403392184394 20 -2 10
6173 229 6 0.04942994317110173 -16.417303034358106 6.401556884971733 -12.33463346566596 20 -1 10
6182 229 6 0.08032194317110174 -16.1291874366093 7.064456418514485 -14.610980482761079 20 -1 10
12128 593 8 0.2391446335468579 -12.658374812766002 2.418302554880139 -16.406214790350038 20 -1 10
12113 593 3 -0.6037803664531421 -11.00512448783732 4.513320478408048 -16.06425088008348 20 -1 10
10140 469 8 0.1618750642092747 -12.163861433182232 0.48160758305376916 -15.08311859112301 20 -1 10
4835 180 5 0.7892436233137891 -16.10803819521802 1.3118717803680084 -15.264586714240764 20 -1 9
12125 593 8 0.200184744351962 -15.851471672699605 3.9363281312547507 -14.134856095257401 20 -1 10
4764 177 5 0.7317236335468579 -10.11372359059443 5.471294242339358 -15.74393482490454 20 -2 10
12127 593 7 0.321268744351962 -14.12346133617795 1.0412165403457152 -15.324339734534451 20 -1 10
12120 593 5 -0.5262663664531421 -13.024664182316704 3.188242021620429 -15.763331305098644 20 -1 10
12114 593 5 0.4243046335468578 -12.26368423144529 4.341040545896181 -15.505069577548552 20 -1 10
12119 593 3 -0.9141733664531421 -14.825081081605642 1.741965638744027 -15.522907640116552 20 -1 10
12124 593 8 0.1668656335468579 -14.647489290196877 5.892896468610267 -13.58241817804663 20 -1 10
12115 593 5 -0.3164073664531422 -12.860251048533744 5.312802579459763 -14.6898962329659 20 -1 10
12117 593 5 -0.3624603664531422 -14.855945104266826 4.000550129948341 -14.514521822612016 20 -1 10
12118 593 5 0.5338776335468579 -14.278211342057437 3.0370674080449405 -15.280986452618977 20 -1 10
12116 593 5 -0.08422836645314213 -14.137600256925683 5.1756220035773985 -14.244679408150084 20 -1 10
1021 38 6 0.07974152790475075 -10.73154685879989 2.246053669280691 -13.150798020133871 20 -1 10
12123 593 8 0.2141466335468579 -12.326768661137152 6.2293330540661 -14.458127087582707 20 -1 10
1022 38 6 0.07974152790475075 -9.996758866303841 0.6250305399398428 -13.59920806333497 20 -1 10
4765 177 2 -0.5839663664531421 -9.910179418655334 5.759850077131457 -14.589118696292061 20 -2 10
1009 38 4 -0.2108604720952492 -9.992214551929267 1.4863756683735225 -12.841712850497991 20 -1 10
4774 177 6 0.08409263354685786 -7.559950587385828 5.908212798292414 -16.49453849357463 20 -2 10
8386 360 5 0.4193140642092746 -2.7518450503771916 6.288592593822916 -16.598795882902778 20 -1 9
10178 472 5 0.5288870642092747 -7.708907470393836 1.708147389682864 -16.402361164792463 20 -2 10
8387 360 5 -0.3213979357907253 -3.8211094709848688 5.45705338290642 -16.358513824258857 20 -1 9
10187 472 8 0.2030878275862069 -5.640286670514151 1.8095236990159052 -15.912097153976866 20 -2 10
10186 472 7 0.3241718275862069 -8.649444515148566 0.6716350169662206 -14.903213299625289 20 -2 10
1010 38 4 0.02936252790475075 -8.593181324001662 2.084347603479962 -12.674191704619187 20 -1 10
10177 472 3 -0.9191639357907253 -8.101165887820539 1.5153454145926766 -15.061588422144974 20 -2 10
1011 38 5 0.7976345279047508 -7.919843374535189 2.375892175115215 -14.005278462579634 20 -1 10
1012 38 2 -0.5950251724137932 -7.338973743738212 3.4606014129989333 -14.156050693821786 20 -1 10
8388 360 5 -0.08921893579072532 -4.142904871639232 4.985615778396923 -15.049863465098648 20 -1 9
8396 360 8 0.1618750642092747 -5.0826717204153375 4.374796133004779 -14.941180020751352 20 -1 9
4625 172 2 -0.5856270169748657 -4.838445570397987 1.0230842074243292 -12.99247213545366 20 -2 10
8389 360 5 -0.3674509357907254 -3.2966742514075627 5.426629999606806 -14.005776969696726 20 -1 9
8397 360 8 0.2030878275862069 -3.454299743366935 5.111448915833876 -13.01589044696546 20 -1 9
4624 172 5 0.7300629830251343 -4.093523637865523 1.7524331970692515 -12.376058161154287 20 -2 10
4636 172 6 0.0824319830251343 -3.158404732489892 2.432626974474772 -15.047171697998841 20 -2 10
1023 38 6 0.04884952790475075 -8.004691917068284 1.3104072527178374 -12.184153273232338 20 -1 10
4995 185 6 0.08316859010492296 -19.049344759517673 3.416413641193113 -23.79106439676094 20 -1 9
6583 247 3 -0.9201649989749476 -6.683606456427416 22.768564584862023 -13.425256453238294 19 -2 9
6346 236 2 -0.5979282556480381 -23.78676814120666 2.7555138529249916 -18.27042584403852 20 -1 10
4635 172 6 0.0824319830251343 -2.8006926303885535 0.7995297729654496 -14.547112077516955 20 -2 10
3525 131 4 -0.2052026935027384 -8.05160644001383 19.614509304075117 -23.73796042163418 20 -2 10
4623 172 4 0.0316419830251343 -2.6331713976091358 2.0943227670962763 -12.931873089169589 20 -2 10
8390 360 5 0.5288870642092747 -2.27459306949919 6.347425935230898 -14.22113668332642 20 -1 9
4628 172 4 0.0320529830251343 -0.2537517766172357 1.5729842904373896 -12.435345105497113 20 -2 10
4637 172 6 0.03291698302513429 -2.3343023291489295 3.1181916759123105 -12.739356494081385 20 -2 10
4622 172 4 -0.2081700169748657 -2.4784026329156923 1.8312795324678781 -14.456108539072522 20 -2 10
8392 360 5 -0.5312569357907253 -2.1068925202999047 6.861848711864418 -15.521811007782844 20 -1 9
4634 172 6 0.05153998302513429 -0.9236463437528926 1.449702712621054 -15.803754070568397 20 -2 10
4627 172 4 -0.2081700169748657 -1.6953034559677391 1.2303891007239045 -12.098042284408898 20 -2 10
4619 172 5 0.8003249830251343 -0.5372526599381189 3.376726915112439 -15.257876710350237 20 -2 10
4621 172 4 0.0320529830251343 -0.95095672367707 1.9119013374635685 -14.87155085313675 20 -2 10
4618 172 2 -0.52268 -0.6645279005975304 3.8228463932619583 -16.370183967076542 20 -2 10
5704 212 5 0.7959940010250524 -1.1569620261726108 6.3493322521354685 -12.043166061922621 19 -1 10
5843 217 4 0.02963609101191747 -6.573505764243823 0.22731503468004277 -23.72468530690842 20 -1 10
6540 244 8 0.1620938799868794 -17.69634595005586 11.151038779597048 -16.675936231919902 20 -2 9
6168 229 5 0.7279529431711017 -18.425893997334185 8.061413779296558 -16.283101282842864 20 -1 10
7605 311 5 -0.3274661724137931 -21.857778506489943 7.485257790670282 -13.692315668842056 20 -2 10
4405 164 4 0.02056062331378901 -20.18828467667204 12.800319213628828 -15.915940100283482 20 -2 10
4419 164 6 0.07135062331378901 -22.197208742168513 12.344606530735145 -15.36546932795972 20 -2 10
7604 311 5 -0.09528717241379309 -22.287103302031618 7.482643943405279 -15.054400111710212 20 -2 10
4418 164 6 0.02183562331378901 -19.687200721086803 11.896805059598623 -15.429381557538383 20 -2 10
7613 311 8 0.2030878275862069 -21.228141198307057 8.257880077686128 -13.266414316633874 20 -2 10
6178 229 6 0.08032194317110174 -17.411476347537125 10.006073251243745 -14.688023952322936 20 -1 10
6167 229 4 0.02953194317110173 -18.183907521379002 7.956243376996234 -14.754327779645946 20 -1 10
4409 164 2 -0.5979282556480381 -20.864814094097206 11.25192884711981 -13.262272492602763 20 -2 10
6180 229 6 0.03080694317110173 -19.153787351994474 7.764878253067913 -14.279325181217475 20 -1 10
4408 164 5 0.7892436233137891 -21.104262784480483 12.369398755177496 -12.814168303932405 20 -2 10
6166 229 4 -0.2102800568288983 -17.88647149314582 9.302762995609594 -14.037303595038054 20 -1 10
6179 229 6 0.08032194317110174 -18.8043006211498 9.828727279988374 -13.927324332350924 20 -1 10
4414 164 2 -0.5950251724137932 -17.767394254954603 12.705689132714088 -13.836703803615128 20 -2 10
6162 229 4 0.02994294317110173 -17.1827594837105 9.304730066952299 -12.635538780963282 20 -1 10
6176 229 6 0.04942994317110173 -17.37763202079723 10.21134508034078 -12.021218490955972 20 -1 10
1025 38 6 0.07013074435196197 -9.340564819408762 4.019169405527329 -12.159553469478068 20 -1 10
7612 311 8 0.1558068275862069 -21.987913000101038 8.277274393135155 -15.800641964379178 20 -2 10
4406 164 4 -0.219251376686211 -21.53507998998898 13.180157593217142 -15.303381248436098 20 -2 10
4413 164 5 0.7892436233137891 -18.144375480923998 13.78657313254023 -13.370744921152912 20 -2 10
4407 164 4 0.02097162331378901 -21.477002254549493 13.600639991082861 -13.796370966372548 20 -2 10
4427 164 6 0.07135062331378901 -18.200472516692425 13.868096082563529 -16.159644918829933 20 -2 10
1196 45 2 -0.5950251724137932 -12.715207911974844 0.6428928867443204 -19.95999328119259 20 -1 10
6591 247 7 0.321268744351962 -6.871757404630447 21.82939973768133 -13.708681111077707 19 -2 9
3473 129 6 0.04842887998687935 -14.361036894458257 12.39552934010499 -17.15487297770805 20 -2 9
6539 244 8 0.200184744351962 -15.65384110020059 9.737994875916709 -16.51055941300204 20 -2 9
3457 129 2 -0.5979282556480381 -11.63507798048417 10.82082901253516 -16.743861364454226 20 -2 9
10170 471 7 0.3314599431711017 -16.661918996453284 7.246530906676838 -16.42108762410971 20 -2 10
4779 177 6 0.08409263354685786 -10.79680074392156 8.14805449107266 -16.6059988003686 20 -2 10
3471 129 4 -0.2386811200131206 -13.25517115593438 13.103537758628416 -15.653013453753344 20 -2 9
6163 229 5 0.7982149431711018 -15.659537686935892 9.314092576446011 -12.892780003470381 20 -1 10
6164 229 2 -0.5950251724137932 -15.141698549584927 9.259544848201262 -14.01925772430452 20 -1 10
3482 129 6 0.07013074435196197 -14.060782340129165 12.595099621420243 -15.036848466724605 20 -2 9
6349 236 4 0.02994294317110174 -23.815926712993203 0.560016116493447 -17.138737655424652 20 -1 10
7370 296 7 0.3331431474435196 -11.125977321994037 10.813239867301004 -14.613378131632173 20 -1 10
7361 296 3 -0.6058678525564805 -10.585640956018555 10.549403322184613 -13.78240818751182 20 -1 10
7610 311 7 0.361446 -23.75935981748321 4.106717907469605 -16.193004178909632 20 -2 10
7376 296 8 0.2370571474435197 -13.114972018155157 10.8518226805658 -12.939974237360241 20 -1 10
7368 296 5 -0.5283538525564804 -12.670941636317272 9.915176408145161 -12.62083506933789 20 -1 10
7362 296 5 0.4222171474435196 -11.30956005425414 9.673283979540937 -12.927338276428523 20 -1 10
7363 296 5 -0.3184948525564804 -10.805777798988839 8.346821891324854 -12.587380088485325 20 -1 10
4586 170 6 0.07446172635204396 -10.414042493666036 13.332307771420144 -14.44963279473054 20 -2 10
3483 129 6 0.07013074435196197 -12.22045652870003 12.98928710725757 -15.232709543256275 20 -2 9
11496 554 5 -0.5235769594842785 -11.553246036442262 23.47982825049763 -23.775187741697057 20 -2 9
7371 296 8 0.2120591474435196 -9.811188743010364 8.119682923706577 -12.95692473720927 20 -1 10
9494 429 5 0.4232434737819905 -4.467508429568717 10.886264386665172 -16.763049593374582 20 -2 9
4767 177 4 -0.2065093664531421 -9.744722714097376 7.853155920039697 -16.626523844924648 20 -2 10
4570 170 5 0.8009244737819905 -9.322050166213034 10.993057012493683 -13.618650784654237 20 -2 10
4778 177 6 0.08409263354685786 -9.163164947156314 8.142239795875216 -15.69825508551772 20 -2 10
4573 170 4 -0.2349705262180095 -9.358881866871572 13.348394846394566 -14.674635994390956 20 -2 10
4583 170 6 0.05213947378199046 -9.26841954000287 11.446455311377289 -15.649268172989006 20 -2 10
4567 170 4 0.03224147378199046 -6.822685909287497 12.624185452578036 -15.987265730547136 20 -2 10
4571 170 2 -0.5860538525564805 -8.597959441895323 10.633079771983095 -12.653270868776259 20 -2 10
4580 170 6 0.03351647378199046 -5.7945281207543395 12.759626866210322 -15.742416366443644 20 -2 10
4569 170 4 0.03265247378199046 -8.88767829611611 11.89554269694344 -14.715197741707618 20 -2 10
9496 429 5 -0.5273275262180095 -4.476888395657948 10.17211560060844 -15.582009115367347 20 -2 9
9504 429 8 0.2380834737819905 -5.384582336869457 9.620333726799398 -15.335599494512893 20 -2 9
4582 170 6 0.08303147378199047 -6.9034150810508415 10.862351645664749 -14.64783128454123 20 -2 10
4568 170 4 -0.2075705262180096 -7.348248230732793 11.844665295180764 -14.744709683626835 20 -2 10
9490 429 5 0.5328164737819905 -3.3871735620042145 10.17625467152492 -14.80752069867129 20 -2 9
4581 170 6 0.08303147378199047 -7.056225440376206 12.41191377319458 -13.85823580608917 20 -2 10
9498 429 7 0.3241718275862069 -3.4883318945231068 8.422773223928427 -13.910532453830196 20 -2 9
9489 429 3 -0.9152345262180095 -3.3380685492143343 9.383154578871359 -13.679369628236207 20 -2 9
1964 73 6 0.05275986198696135 -4.604763215481572 11.68181676245997 -12.999313416461394 19 -1 9
1951 73 5 0.8015448619869614 -3.8146905150256494 9.737014662017135 -12.506327456190387 19 -1 9
4585 170 6 0.07446172635204396 -8.931254673798376 13.858576322678314 -13.829493312932987 20 -2 10
1950 73 4 0.03327286198696135 -4.143154101506692 11.25343204930844 -12.104547934826847 19 -1 9
1127 42 6 0.04045862331378901 -5.342238646994989 22.008630239758514 -15.444088377520437 20 -2 10
8093 341 8 0.2091560642092747 -0.39404016097691397 12.77506658958853 -14.183866515556025 19 -2 9
8391 360 3 -0.9191639357907253 -1.7099367360884052 6.9447019272470065 -13.13359125579139 20 -1 9
8400 360 8 0.2341540642092747 -1.3404106354021081 7.586840391068478 -15.693579403730643 20 -1 9
9500 429 8 0.1658044737819905 -1.341067146688836 12.054976033148431 -16.70673299968299 20 -2 9
9492 429 5 -0.08528952621800953 -2.2443743481084013 11.597597439149883 -16.34974161315557 20 -2 9
9491 429 5 -0.3635215262180095 -2.2468794664000953 10.834277114443712 -15.15185282365434 20 -2 9
1963 73 6 0.07910206420927468 -2.0906235902869312 11.989351973154829 -12.595841781169868 19 -1 9
8399 360 7 0.3241718275862069 -1.9702507633159527 7.8894791877381145 -12.962887307661985 20 -1 9
9499 429 8 0.2030878275862069 -1.408535772606708 10.716449184481238 -14.451943241133614 20 -2 9
11603 561 5 -0.3735191724137931 -20.63440655568217 20.651943578686097 -16.476356176391807 20 -2 10
11609 561 7 0.361446 -22.93911706180162 18.29815626079039 -16.302835953246294 20 -2 10
11601 561 3 -0.9252321724137931 -22.22155866236078 18.95240983929258 -15.938063054880871 20 -2 10
4420 164 6 0.07135062331378901 -21.990897723718053 13.9893895897907 -15.872076335994143 20 -2 10
4416 164 4 -0.219251376686211 -19.20455471516094 14.068922125708493 -15.732432359176295 20 -2 10
4428 164 6 0.07135062331378901 -19.572164435094482 14.847217294462308 -16.344489745983065 20 -2 10
11610 561 7 0.361446 -22.31856388053679 19.40868609612266 -15.027702132297804 20 -2 10
7770 321 7 0.322488623313789 -18.19531923194613 18.756328902616016 -15.44337303865856 19 -2 10
4421 164 6 0.04045862331378901 -22.500798435468596 13.944317494170281 -13.510676894802774 20 -2 10
7771 321 8 0.201404623313789 -20.02756660030102 19.115146564016502 -14.05562112054052 19 -2 10
6914 268 5 0.4256113064972615 -12.128839639736132 16.851924855363333 -23.79629006683782 19 -2 10
4424 164 6 0.07013074435196197 -20.886135116417123 15.603253610417877 -14.325934321711683 20 -2 10
4412 164 4 0.02097162331378901 -19.07315517720511 14.618003363032411 -14.273652377201884 20 -2 10
4425 164 6 0.04045862331378901 -18.543567495068807 15.649176795245733 -14.330230309703897 20 -2 10
7762 321 5 0.411562623313789 -18.09483886866624 18.51272943157974 -13.451458190070742 19 -2 10
4411 164 4 -0.246651376686211 -20.4943515760043 14.828286812240517 -13.692356201431712 20 -2 10
7763 321 5 -0.329149376686211 -19.48473364189715 18.75741871777188 -13.232809271785271 19 -2 10
4423 164 6 0.07013074435196197 -20.466741511593533 15.273144319046882 -12.676839020790602 20 -2 10
6121 227 6 0.07568160531387103 -13.167251219430089 23.627559052224942 -13.996925701951065 19 -2 10
7761 321 3 -0.616522376686211 -17.576491829631287 18.817986471569025 -14.679198203460777 19 -2 10
7768 321 5 -0.5390083766862109 -17.36841609416191 17.743812095820626 -12.536815525240755 19 -2 10
11611 561 8 0.18405 -20.561139046330084 20.861016836735626 -15.429060339662254 20 -2 10
1118 42 4 0.02097162331378901 -3.048382412760848 22.186868518102617 -16.928846114096057 20 -2 10
11535 556 7 0.3241718275862069 -12.189069937070462 14.509065791355933 -13.908456283238593 20 -2 9
3466 129 4 -0.2112811200131207 -14.529222601790332 15.051979876594952 -16.958838348872714 20 -2 9
3478 129 6 0.07932087998687935 -15.435018134564524 14.516785123505844 -16.85185881563632 20 -2 9
3479 129 6 0.07932087998687935 -14.751344749437365 16.105464470908505 -16.82342710356445 20 -2 9
2025 75 6 0.07135062331378904 -14.544290483666776 21.26567381370217 -16.164330241414373 19 -2 9
2010 75 5 0.718981623313789 -16.36028254017194 19.443811994097157 -15.045890190336367 19 -2 9
7776 321 8 0.226402623313789 -16.35855001502133 17.38330456716896 -12.762668280466995 19 -2 10
3480 129 6 0.04842887998687935 -12.708299697813 15.24876898758951 -16.11009182105176 20 -2 9
3467 129 4 0.02894187998687935 -13.577775168116299 14.640775340719284 -15.769121320580489 20 -2 9
2011 75 2 -0.596708376686211 -15.369966796591035 19.577660771272097 -14.312206325356732 19 -2 9
3469 129 2 -0.5950251724137932 -14.972301116496318 15.779525363891157 -14.044488577052984 20 -2 9
12012 586 8 0.157234726352044 -12.265298069827487 19.85399304388662 -14.680900110954893 20 -1 10
12004 586 5 -0.09385927364795604 -11.275546160506364 19.49166971845661 -14.820055303870836 20 -1 10
12005 586 5 -0.3260382736479561 -10.915638883509978 18.155528729697355 -14.79886165853809 20 -1 10
12013 586 8 0.204515726352044 -11.691492476568625 17.425611705908008 -14.615167122898644 20 -1 10
3468 129 5 0.7972138799868793 -13.97156912940701 15.224563095603362 -14.408700245256341 20 -2 9
11527 556 3 -0.9179440568288982 -12.970173095704778 14.99304530572871 -13.516941492585438 20 -2 9
12003 586 5 -0.3720912736479561 -10.315927795429289 20.439551269423863 -15.13182251883697 20 -1 10
9567 433 7 0.361446 -13.869543989362237 20.195013890240592 -13.05479597054587 20 -2 9
11533 556 8 0.2030878275862069 -13.208604788426697 17.467349758015214 -12.344637679850862 20 -2 9
6508 242 8 0.1618750642092747 -11.04317342750289 20.2129566037764 -12.059805807879115 19 -2 9
4578 170 4 -0.2075705262180096 -7.44771844393906 14.008994448446156 -16.1998985709009 20 -2 10
12066 590 5 0.5283066489429237 -3.020181989596125 17.425564894024863 -16.658379428366544 20 -2 10
12067 590 5 -0.3680313510570764 -4.082791618843917 16.590490225985544 -16.365928506483332 20 -2 10
4574 170 4 0.03265247378199046 -9.010405643706257 14.033976608781604 -16.017855749110538 20 -2 10
1945 73 2 -0.5889569357907254 -5.0489388837460965 14.173846203639908 -13.713154615016261 19 -1 9
12006 586 5 0.4146737263520439 -9.582665701034895 17.751756825707776 -15.020135791851208 20 -1 10
1946 73 5 0.8015448619869614 -3.8634933963796385 13.95883986697594 -13.443940686524224 19 -1 9
12010 586 7 0.361446 -7.1210568924511435 20.59093803245589 -15.912704436334321 20 -1 10
4575 170 5 0.8009244737819905 -9.600937602568324 15.520424101591185 -16.07944730739698 20 -2 10
1111 42 4 0.02056062331378901 -2.76103200406779 20.81763691671789 -14.841361696358144 20 -2 10
12002 586 5 0.5242467263520439 -8.965150683009098 20.050362544424875 -15.266575452387192 20 -1 10
12007 586 3 -0.6134112736479561 -9.134970165800404 16.411968626733714 -15.146706192797502 20 -1 10
12015 586 7 0.3255997263520439 -8.507972946147296 16.052505086761155 -14.434926182858588 20 -1 10
12065 590 3 -0.9197443510570763 -2.7004935098315848 18.46555732450624 -15.860316949071644 20 -2 10
12008 586 5 -0.535897273647956 -8.583869929984152 18.710864464219757 -15.23780782616676 20 -1 10
12075 590 8 0.201404623313789 -4.695897680392257 16.708332919604775 -15.47302164978019 20 -2 10
4589 170 6 0.08303147378199047 -7.054265162241297 14.710538490047416 -15.457008908094704 20 -2 10
6509 242 8 0.2091560642092747 -8.658149929605495 19.865896755275674 -12.655398948327626 19 -2 9
1108 42 2 -0.596708376686211 -4.650542145023255 19.50121441909798 -15.701950664228798 20 -2 10
1109 42 5 0.718981623313789 -3.479401462654497 19.504050946836582 -15.429843096428439 20 -2 10
12016 586 8 0.229513726352044 -7.610412347828259 18.447955627904438 -15.49971650866173 20 -1 10
1045 39 6 0.07910206420927468 -3.672396082538782 18.110844845621738 -12.517353875189036 19 -2 10
8095 341 7 0.3302400642092747 -3.1041638934337428 13.999455521118708 -15.393355744853393 19 -2 9
8087 341 3 -0.6087709357907254 -2.876469760808522 14.073369779513332 -14.402081991413917 19 -2 9
1124 42 6 0.02183562331378901 -2.0908387454052644 20.34757247824965 -14.137836544975803 20 -2 10
12001 586 3 -0.923804273647956 -8.067691041486905 20.954289463492334 -15.630818710476587 20 -1 10
1007 38 2 -0.5883174720952493 -12.768261923138626 0.6466589909182794 -12.256457869064537 20 -1 10
8082 341 5 0.5288870642092747 -0.4362680319248291 16.47976694641247 -13.255214998821069 19 -2 9
4043 150 6 0.02454515392467777 -4.194864831455735 15.556330456905837 -23.175231386819082 20 -2 10
8085 341 5 -0.3213979357907253 -0.3882927302135357 13.84246186531934 -13.943697359016868 19 -2 9
1134 42 6 0.07135062331378901 -1.2361311277216949 21.01181856289497 -16.39215574740164 20 -2 10
8096 341 8 0.2341540642092747 -2.5712980674118597 16.45724979819852 -13.54447816629676 19 -2 9
12074 590 7 0.322488623313789 -1.7678537692860807 18.471684435951058 -15.552478256150879 20 -2 10
8088 341 5 -0.5312569357907253 -1.6299053304340845 15.899168548695908 -13.622676025780724 19 -2 9
8086 341 5 0.4193140642092746 -1.623886775360635 14.579275438660002 -14.03656700125118 19 -2 9
10779 509 8 0.200184744351962 -22.603240478995666 21.885465703257463 -12.027036028559586 20 -2 9
12009 586 7 0.361446 -8.171904976215254 21.928530113760065 -15.312647147286688 20 -1 10
8376 359 5 -0.5291240300262554 -16.974846117458828 22.40452740741772 -12.461677623321457 19 -2 9
8371 359 5 -0.3653180300262555 -18.187097564969385 23.394857019745263 -14.248239509681065 19 -2 9
1130 42 6 0.07013074435196197 -4.644608568922571 23.63459451764285 -16.926450430343408 20 -2 10
8370 359 5 0.5310199699737446 -16.98487572002862 23.15390581950042 -13.598854330146368 19 -2 9
8372 359 5 -0.08708603002625546 -19.37576084427749 22.89496950642585 -13.73890958966417 19 -2 9
8380 359 8 0.1640079699737445 -20.320623709987693 23.11180286953503 -14.29834256483265 19 -2 9
8373 359 5 -0.3192650300262555 -19.328896902780187 22.163647116505413 -12.600727209682097 19 -2 9
8381 359 8 0.2112889699737445 -20.214989769970583 21.583408283821694 -12.23240453749554 19 -2 9
3212 119 6 0.07568160531387103 -14.578234800896844 8.708035177168558 -23.5942924409595 20 -1 10
6581 247 5 -0.3684519989749477 -8.738318987688375 23.011099971792074 -12.225363125909208 19 -2 9
8384 359 8 0.2362869699737445 -16.097186603063996 22.101079576864418 -11.937918469210905 19 -2 9
8378 359 7 0.326819605313871 -14.996969634445856 23.118787460240792 -14.167297461177267 19 -2 9
9566 433 7 0.361446 -12.606250878074352 21.275578248588406 -13.187745425536736 20 -2 9
12011 586 8 0.18405 -10.52494214670103 21.482443249092707 -15.295565094381445 20 -1 10
9559 433 3 -0.928135255648038 -13.486015471586521 21.103682769641313 -12.767496787349419 20 -2 9
1114 42 5 0.7892436233137891 -5.683849279332925 23.472227405320478 -14.13141634224961 20 -2 10
1126 42 6 0.07135062331378901 -4.421502858100574 21.166132274701855 -13.394510981812243 20 -2 10
6589 247 8 0.200184744351962 -9.334393876453957 22.703419590816136 -13.127001172952658 19 -2 9
8081 341 3 -0.9191639357907253 -0.4500253595080075 17.72976128497776 -12.709900842358312 19 -2 9
1206 45 6 0.07013074435196197 -10.650456873851713 0.4181869835114185 -21.79881944998793 20 -1 10
4088 152 4 0.02994294317110173 -20.67563111951366 18.37587786352996 -23.74226608263084 20 -2 10
6103 227 2 -0.5950251724137932 -11.74759511184921 23.51635324517515 -16.011286303261873 19 -2 10
9572 434 5 -0.08322730326891972 -23.710703371672032 23.563576720028404 -23.074777437854326 20 -2 9
9911 455 3 -0.6148391724137932 -18.017103039539034 14.211227917175048 -12.074082099199925 20 -2 9
11306 542 7 0.3241718275862069 -19.889575914301947 0.0013664221980072 -20.97752998240191 21 -1 10
1948 73 4 0.03327286198696135 -3.3687912701298472 13.661313763569144 -11.957415569263285 19 -1 9
1120 42 2 -0.5950251724137932 -2.642424054908613 23.52165596214196 -18.940811554857852 20 -2 10
11526 556 5 0.5301069431711017 -13.025128299759032 15.279432209426542 -12.164974548188074 20 -2 9
2944 110 2 -0.5830521691948608 -5.392676196780851 23.688972209405993 -22.00815295774663 19 -2 10
8848 388 8 0.2353739431711017 -0.17292901216778844 23.774911483494176 -20.092094866919393 19 -2 10
5705 212 2 -0.5950251724137932 -1.0039406771351693 5.13928635515763 -12.037185814136745 19 -1 10
9919 455 7 0.3241718275862069 -18.437020413289652 15.145572610147813 -11.954523761694276 20 -2 9
6175 229 6 0.07013074435196197 -18.795801437825787 8.271621729976584 -11.941683300679246 20 -1 10
2970 110 6 0.08500683080513921 -2.068311207674192 23.43519736428885 -23.858730210686144 19 -2 10
7501 304 8 0.2054554048404602 -19.059516633009277 1.637419344978639 -6.633950061866809 20 -2 10
7493 304 5 -0.3654146508791558 -19.2686854184714 1.603893882549432 -5.540199206824621 20 -2 10
899 34 2 -0.5860285894022319 -18.342504021594646 2.460761762063555 -8.596366328992962 20 -2 9
9965 458 8 0.2120591474435196 -18.361218151137443 5.219678921589132 -8.434994749950455 20 -2 9
7495 304 3 -0.9171276508791557 -20.46721966511641 3.4944655802156426 -6.088668145411258 20 -2 10
898 34 5 0.7296614105977681 -18.18076509548655 1.416097556124921 -9.20926983750073 20 -2 9
1721 64 6 0.0258864048404602 -20.576127747371114 6.063383429058568 -6.8733973526443215 19 -2 9
1724 64 6 0.07540140484046021 -21.175513775010394 4.794509656470289 -8.936482187931134 19 -2 9
12225 600 3 -0.6058425894022319 -19.16093374762705 0.9297402173046656 -10.050691108495217 20 -2 10
1708 64 5 0.7230324048404602 -21.731379463757897 4.145859938344895 -6.252210970423569 19 -2 9
9957 458 5 -0.3184948525564804 -17.538919756847985 5.947172635246382 -8.387595363361546 20 -2 9
1707 64 4 0.02461140484046019 -21.60994978782556 5.576633366318287 -6.907759856902981 19 -2 9
4907 182 6 0.05546939259785008 -21.73612686996694 1.4628059473960384 -7.589460762587837 20 -1 9
1711 64 4 -0.2152005951595398 -21.878025291645578 5.487835072333404 -8.440496083166561 19 -2 9
12226 600 5 0.4222424105977681 -19.718204735710007 1.7469745711259748 -11.044198673958839 20 -2 10
1709 64 2 -0.5926575951595399 -22.6535406553905 3.528416245498864 -5.851561132842132 19 -2 9
1723 64 6 0.07540140484046021 -22.848961118038066 5.0150063740084185 -8.56272248105917 19 -2 9
4893 182 4 0.03598239259785008 -22.336098979321598 0.5417329789202086 -7.693652451305599 20 -1 9
12240 600 8 0.2370824105977681 -18.09950900248964 3.164892823265731 -11.171180755984524 20 -2 10
12232 600 5 -0.5283285894022318 -18.946767845691262 2.720681049286217 -11.70187222595017 20 -2 10
6157 229 2 -0.5979282556480381 -19.149485643887893 5.740348982728381 -11.34587454784468 20 -1 10
7503 304 7 0.3265394048404602 -19.642215849089038 4.007355679265775 -6.346786774624977 20 -2 10
1706 64 4 -0.2152005951595398 -22.59174017196258 6.551390368012484 -6.174199296519255 19 -2 9
12227 600 5 -0.3184695894022319 -20.849639933408668 1.2427421673460124 -11.706228814811736 20 -2 10
7615 311 7 0.3241718275862069 -20.805657650291145 6.343316764058901 -11.487886155469836 20 -2 10
1712 64 4 0.0250224048404602 -21.721812648080853 6.927095972945558 -9.080534990740187 19 -2 9
7607 311 3 -0.6148391724137932 -21.78666679209757 6.460896532083698 -11.54701116869702 20 -2 10
7589 310 5 -0.412413 -23.81231226115079 17.151854070886447 -9.751267551543352 20 -2 10
1720 64 6 0.07540140484046021 -22.13675015524537 6.968323965657099 -5.304523009741754 19 -2 9
4894 182 5 0.8042543925978501 -23.25158156327941 0.8561831478265383 -8.915613658833022 20 -1 9
1713 64 5 0.7932944048404602 -22.399980600203452 6.958790476091053 -10.453835877427363 19 -2 9
1725 64 6 0.0445094048404602 -20.592015104143613 7.013591575409524 -9.211314015242705 19 -2 9
897 34 4 0.0312404105977681 -16.861066904121863 0.6917491726956229 -9.128845316033036 20 -2 9
1719 64 6 0.07540140484046021 -23.534983193756485 6.094115741425018 -5.9062068331410735 19 -2 9
909 34 6 0.0820304105977681 -17.005949431350217 0.06237651745627204 -7.0507397920620924 20 -2 9
7711 317 7 0.3345710462093567 -23.504810952739266 2.8233068011426603 -8.215064658887265 20 -2 10
7703 317 3 -0.6044399537906434 -23.807447324173875 2.138860454673832 -8.985684307513516 20 -2 10
12235 600 8 0.2120844105977681 -21.34443561893378 0.3429411519537844 -11.374327346911086 20 -2 10
9967 458 7 0.3331431474435196 -16.712272354586684 3.6777391407015365 -8.668272557845755 20 -2 9
908 34 6 0.05113841059776809 -16.28903376656532 2.6888715875403264 -7.292869572920846 20 -2 9
896 34 4 -0.2085715894022319 -16.282906296526505 0.5460724714532361 -7.710457115790149 20 -2 9
913 34 6 0.0820304105977681 -16.305891396009557 1.7440452248587874 -11.073237560939058 20 -2 9
9958 458 5 0.4222171474435196 -16.283423401696584 5.610099159223122 -8.898979537694668 20 -2 9
9959 458 3 -0.6058678525564805 -16.12078953216023 4.251453145504545 -9.20712739605812 20 -2 9
895 34 4 0.0316514105977681 -15.557530376252416 1.812269811823647 -7.212483902184243 20 -2 9
901 34 4 -0.2085715894022319 -15.862163342506932 1.267061233297369 -10.173406710945645 20 -2 9
904 34 2 -0.5860538525564805 -14.754850771280399 4.316867263113661 -10.978860641992153 20 -2 9
903 34 5 0.7999234105977682 -15.178587876828272 3.7136486218459446 -10.02055656116128 20 -2 9
902 34 4 0.0316514105977681 -14.786679582889336 2.2522548325232847 -9.654549855844445 20 -2 9
906 34 4 -0.2359715894022319 -14.419617484680842 1.9819867422050983 -8.178645870283066 20 -2 9
917 34 6 0.07446172635204397 -13.711324946715207 2.714051758983441 -7.800262210808469 20 -2 9
918 34 6 0.07446172635204397 -13.759461526938825 1.0805970281644086 -8.155419181640974 20 -2 9
10979 522 5 -0.3655489157407028 -9.852734457998027 5.546231099768864 -6.163889350908114 20 -2 9
1018 38 6 0.07974152790475075 -10.875159687793559 1.4908406567799197 -9.461651005822759 20 -1 10
915 34 6 0.05113841059776809 -13.855710980500987 2.0527798669443023 -10.120881317440604 20 -2 9
1004 38 4 -0.2108604720952492 -10.533714529180136 1.9508936166507418 -10.367988380469034 20 -1 10
1017 38 6 0.07974152790475075 -11.385683129154359 2.5669927898831624 -10.56192448144429 20 -1 10
9968 458 8 0.2370571474435197 -14.211548755960887 6.319242150896201 -9.209429790629756 20 -2 9
10987 522 8 0.200184744351962 -10.685881158591892 6.156484965125337 -6.402932114943098 20 -2 9
9960 458 5 -0.5283538525564804 -15.231329982327635 6.5439929289938625 -8.891667569467776 20 -2 9
1005 38 4 0.02895152790475075 -10.490512815565943 0.8846934067540424 -11.487654036434126 20 -1 10
10980 522 5 -0.08731691574070276 -9.797949291687491 4.484127490153853 -5.231589779036906 20 -2 9
914 34 6 0.0820304105977681 -15.36978578290861 0.33325329635176715 -10.53975447495106 20 -2 9
1006 38 5 0.7273725279047507 -11.852512864965986 0.1669096812932338 -11.621947130848712 20 -1 10
7440 300 8 0.2370571474435197 -0.1868479993954999 13.51827114057988 -3.31955516917278 19 -2 9
9051 401 8 0.200184744351962 -9.71991988760076 0.7514652725783435 -5.844481433576998 19 -1 10
1019 38 6 0.03022652790475075 -9.767020079752038 0.055098165877527805 -11.25278297767373 20 -1 10
1016 38 6 0.04884952790475075 -9.446705198753964 3.795773829228299 -9.847207350760419 20 -1 10
7799 323 3 -0.6054410169748657 -4.528023749205051 2.039776552101486 -11.072238496332483 19 -2 10
9050 401 7 0.321268744351962 -9.523888051563198 1.5934071270275396 -7.9521828534824 19 -1 10
1003 38 4 0.02936252790475075 -9.201518231696289 2.8335409686679043 -10.272496710973801 20 -1 10
10978 522 5 0.5307890842592973 -8.659884617035106 6.045017444672926 -6.7994405758386485 20 -2 9
9043 401 5 -0.330369255648038 -8.607701676994296 0.6806841896077351 -5.880926396399023 19 -1 10
9041 401 3 -0.6177422556480381 -8.54757386843821 1.5580366935439152 -8.082719503724437 19 -1 10
1001 38 5 0.7976345279047508 -8.088224289689132 2.1371431786426527 -9.302485314794193 20 -1 10
9042 401 5 0.4103427443519619 -7.873314139067087 1.0046303820854021 -7.013327827643209 19 -1 10
10982 522 5 0.4212160842592972 -7.38298774373278 4.540929758307126 -5.406324520749646 20 -2 9
9048 401 5 -0.540228255648038 -6.4814061173800255 1.0028324637542703 -6.929988621116799 19 -1 10
9046 401 5 0.519915744351962 -5.916031166998149 0.4516874192947178 -5.7611941670618805 19 -1 10
10991 522 7 0.3321420842592973 -5.547483443091068 3.485407916252875 -5.533255787127672 20 -2 9
4244 158 4 -0.2044025024651715 -3.1910234792325056 4.974972451537614 -5.110297261630073 20 -2 10
4257 158 6 0.08619949753482851 -3.7131354337618134 4.564735702221142 -5.963558860561289 20 -2 10
9056 401 8 0.225182744351962 -5.859122264518934 1.4432594892070334 -7.747462537431076 19 -1 10
4258 158 6 0.08619949753482851 -3.1998560474236015 6.080913515517906 -5.245503214014992 20 -2 10
10984 522 5 -0.5293549157407027 -7.448718357357521 5.5274629777099875 -6.371844416687843 20 -2 9
1000 38 2 -0.5979282556480381 -6.959285230513618 1.9870057059437443 -9.725468749247067 20 -1 10
7800 323 5 -0.5279270169748657 -3.4940568210710197 1.3207933142939403 -9.040715314278689 19 -2 10
7797 323 5 -0.3180680169748657 -2.8339511154960633 3.4772314605333 -9.97861405698013 19 -2 10
7798 323 5 0.4226439830251343 -3.6722987281152797 2.347170387786292 -9.999518209610434 19 -2 10
7805 323 8 0.2124859830251343 -3.101753648791785 4.30772299480595 -10.69293459054544 19 -2 10
10992 522 8 0.2360560842592972 -6.511751928639569 5.917310115833889 -6.785439533602801 20 -2 9
7807 323 7 0.3335699830251343 -5.473274693916384 1.7241615431309114 -10.741012468766757 19 -2 10
10983 522 3 -0.6068689157407028 -6.147104903379315 4.044236406189967 -4.906816474449446 20 -2 9
7793 323 3 -0.9158340169748657 -2.027017752748005 0.08452390162375778 -7.600208669977992 19 -2 10
7808 323 8 0.2374839830251343 -4.258051373452503 0.47756044414210663 -8.981978251126316 19 -2 10
1768 66 2 -0.5880439089880826 -6.315274814110971 21.018337418494045 -2.3181564258852205 19 -1 9
4899 182 5 0.7339923925978501 -23.23097366396273 0.13086645980374456 -3.9225568335473433 20 -1 9
1026 38 6 0.07013074435196197 -7.726597355384193 3.7827575054148994 -11.614648739545386 20 -1 10
1014 38 4 -0.2382604720952492 -8.676224721295286 3.2938747530649373 -11.698455149403703 20 -1 10
7794 323 5 0.5322169830251343 -2.3343111936379053 1.2984606247571584 -8.25279630883227 19 -2 10
7796 323 5 -0.0858890169748657 -1.6450057842427768 3.41971382626172 -9.25562907152262 19 -2 10
4265 158 6 0.08619949753482851 -1.8615417260128737 2.5755371446863187 -5.682504389856277 20 -2 10
4243 158 4 0.03540949753482851 -1.714372383779498 4.64765189580352 -5.140340381286652 20 -2 10
7795 323 5 -0.3641210169748657 -1.4378103319038331 2.3459886315546576 -8.392527833195361 19 -2 10
7804 323 8 0.1652049830251343 -0.8864369497267326 4.171103863594659 -9.406640070195026 19 -2 10
7803 323 8 0.200184744351962 -0.3904937226643703 2.2690835280691957 -7.918599307758797 19 -2 10
4256 158 6 0.03668449753482852 -1.3982544251430262 4.870937531398738 -6.15548719929825 20 -2 10
4640 172 6 0.0824319830251343 -1.703905015441638 1.4880566262767125 -11.023654810060183 20 -2 10
5716 212 6 0.07303382758620691 -2.3883979515734453 6.826324824871943 -9.594577491111542 19 -1 10
2357 88 2 -0.5979282556480381 -0.08193127755307117 0.4762235212590582 -6.4331046827592 19 -1 9
4254 158 4 -0.2044025024651715 -1.4649250613843492 3.1229261056935265 -4.879497293461732 20 -2 10
4266 158 6 0.08619949753482851 -0.41616043004828995 3.083375477943619 -4.922180767295355 20 -2 10
11908 580 5 -0.09528717241379309 -23.8163185494745 10.653242517375762 -11.765901198673424 20 -2 10
6174 229 6 0.07013074435196197 -17.338293843382132 7.907024827166854 -10.896502928650241 20 -1 10
11242 538 7 0.361446 -21.12006436687958 11.621044058476866 -5.975537315135824 20 -2 9
11233 538 3 -0.928135255648038 -21.02044404576356 12.283514397206762 -6.76755255388429 20 -2 9
11240 538 5 -0.540228255648038 -21.024067891277753 12.461784906374678 -9.095161888305503 20 -2 9
11235 538 5 -0.3764222556480381 -19.862934001449332 10.53976721434842 -8.010505086891634 20 -2 9
9659 439 8 0.18405 -17.661077817099134 11.16470543694172 -5.22591493680623 20 -2 9
11243 538 8 0.18405 -19.548543816993977 9.883774460866352 -7.1642072827741465 20 -2 9
9660 439 8 0.152903744351962 -19.75395971677395 9.739428777694545 -5.087364964801544 20 -2 9
9956 458 5 -0.08631585255648036 -17.769225679670814 7.228818243162266 -7.909373085250392 20 -2 9
9964 458 8 0.1647781474435197 -18.77117081100233 7.511859795256996 -7.531296676691273 20 -2 9
11234 538 5 0.519915744351962 -20.521534358710742 11.748293222794114 -7.9758709635470755 20 -2 9
11236 538 5 -0.09819025564803803 -19.619510039127906 10.042876419848884 -9.290892447139651 20 -2 9
11244 538 8 0.152903744351962 -19.020078180966483 9.146985922507131 -9.376381683378025 20 -2 9
1728 64 6 0.07852164894292371 -20.929819155862567 8.194841221097409 -7.614203729974388 19 -2 9
11248 538 8 0.225182744351962 -21.53538365711845 13.407683126331829 -8.951466267507781 20 -2 9
11238 538 5 0.4103427443519619 -20.723899957890108 11.9587937754395 -10.348367308908367 20 -2 9
11237 538 5 -0.330369255648038 -19.929730739280448 10.795788997457532 -10.399738740811665 20 -2 9
1727 64 6 0.07852164894292371 -22.1691649936341 8.974826366980889 -8.845907271034632 19 -2 9
1716 64 4 -0.2426005951595398 -21.871062606427007 8.11012861013355 -8.160282762364554 19 -2 9
9910 455 5 0.4132458275862069 -17.36151822544467 13.675778450066755 -10.975891433580417 20 -2 9
9906 455 5 0.5228188275862069 -17.333519830481904 13.548008274798118 -8.562070825250087 20 -2 9
11241 538 7 0.361446 -21.715416026670717 13.002207295109368 -6.821649111021678 20 -2 9
9905 455 3 -0.9252321724137931 -17.90693849329256 14.012562034258448 -7.456294003311001 20 -2 9
8831 387 7 0.3241718275862069 -19.158131356916982 14.236557602959262 -5.113867725249857 20 -2 10
9912 455 5 -0.5373251724137931 -17.97228976026652 13.86901141001427 -9.767284322928521 20 -2 9
9913 455 7 0.361446 -17.383321441665018 14.118202614210109 -6.619268029888428 20 -2 9
11247 538 7 0.321268744351962 -21.573405188050113 13.574735757556748 -11.31767900257981 20 -2 9
7199 285 7 0.3241718275862069 -5.772523918906817 22.90869905302989 -3.843778249024414 19 -2 9
9651 439 5 -0.3764222556480381 -17.70495255444921 10.257329853622412 -4.642429558843276 20 -2 9
1705 64 4 0.0250224048404602 -22.997915511395345 7.7565380826747585 -7.155624801464764 19 -2 9
1714 64 2 -0.5950251724137932 -23.58474857226847 7.242696864464111 -10.574291237266682 19 -2 9
11239 538 3 -0.6177422556480381 -21.10781384925378 12.697305379256424 -11.489014733348961 20 -2 9
12234 600 7 0.3331684105977681 -18.98109625165598 0.005461053107278957 -10.435192843484604 20 -2 10
1703 64 5 0.7932944048404602 -23.36378429449743 9.090637845455927 -6.3889192297599635 19 -2 9
1702 64 2 -0.5895373510570764 -22.630654054924143 9.595053670859425 -5.552724537447279 19 -2 9
7387 297 8 0.2151993040559551 -13.697656806789835 4.8327482309974386 -0.5027296324673785 20 -2 10
6588 247 8 0.1608740010250523 -10.41505201166075 23.20912766779833 -10.877711691757245 19 -2 9
11245 538 8 0.200184744351962 -19.731941521508034 10.433992455274723 -11.432535545628442 20 -2 9
5230 194 6 0.07013074435196197 -20.127088153134054 23.653752994539044 -6.218651659051332 20 -2 9
9963 458 8 0.2030878275862069 -16.890781428101675 9.180481256580652 -7.7366324219274425 20 -2 9
9955 458 5 -0.3645478525564804 -16.714155256219268 8.176232130468616 -8.013616193672844 20 -2 9
9909 455 5 -0.3274661724137931 -16.119007789091143 13.09546512410962 -11.083048935197619 20 -2 9
7373 296 8 0.2030878275862069 -13.565578408058684 6.932482242631938 -11.15252535047671 20 -1 10
7375 296 7 0.3241718275862069 -15.347491434255096 8.904831061216786 -10.96975575897092 20 -1 10
9907 455 5 -0.3735191724137931 -16.02044992655495 13.097643526119615 -8.637487069528273 20 -2 9
9916 455 8 0.1558068275862069 -14.37805067474075 12.351671876368922 -9.894061480388316 20 -2 9
9915 455 8 0.18405 -15.505092053779462 12.922457320120945 -7.7012592982951595 20 -2 9
9954 458 5 0.5317901474435196 -15.407020539295274 7.788408597144585 -8.354010264850347 20 -2 9
9908 455 5 -0.09528717241379309 -15.428634351990647 12.78971747312399 -9.877715007293814 20 -2 9
9962 458 7 0.3241718275862069 -14.668317249648702 9.656054868257076 -8.803317082533319 20 -2 9
9953 458 3 -0.9162608525564804 -14.413775750423447 8.689732405888943 -8.611071718749095 20 -2 9
3304 123 4 -0.2376800568288983 -10.87768089738578 9.146600718534163 -9.318082014598618 19 -1 10
3296 123 5 0.7279529431711017 -11.116054942843924 12.463020828892983 -9.309693905281982 19 -1 10
3306 123 5 0.7982149431711018 -13.110573101086805 8.598826517986932 -8.186446171022382 19 -1 10
3321 123 6 0.08032194317110174 -12.860995293280489 11.241995532147921 -7.2785477886464705 19 -1 10
3320 123 6 0.08032194317110174 -11.423867639714224 10.32253655089195 -6.6199868697000674 19 -1 10
3309 123 4 -0.2102800568288983 -11.85701932784289 10.771908561604778 -7.5348045131342225 19 -1 10
3298 123 4 0.02953194317110173 -10.73486882317245 11.725276084688833 -8.015124690082013 19 -1 10
3307 123 2 -0.5950251724137932 -12.774820767279818 7.615495698696453 -7.562109656389637 19 -1 10
3311 123 6 0.03080694317110174 -10.46214497921058 12.479343674928682 -7.278646374712228 19 -1 10
3305 123 4 0.02994294317110174 -12.150004333213989 9.706898133893628 -8.629620295296348 19 -1 10
3316 123 6 0.07013074435196197 -11.032688095926419 8.044823072308287 -9.473680166980978 19 -1 10
3318 123 6 0.04942994317110173 -12.795797009151565 10.23035930741646 -9.408398544673386 19 -1 10
3317 123 6 0.07013074435196197 -10.73338606836119 9.657748330795396 -10.28533968720824 19 -1 10
3295 123 2 -0.5877370568288983 -10.650967641831189 12.178419783363136 -10.461325438673844 19 -1 10
11521 556 3 -0.6075510568288983 -12.045420988672324 13.454670874250514 -9.059441071768031 20 -2 9
11530 556 7 0.3314599431711017 -12.204286167665687 13.621095047611778 -8.066563825537006 20 -2 9
11536 556 8 0.2353739431711017 -12.67518162365708 13.275093239712202 -11.760005397984267 20 -2 9
7191 285 3 -0.9179440568288982 -5.357012641300333 23.79008238475625 -3.7561235887544093 19 -2 9
4910 182 6 0.08636139259785008 -23.82405802602607 1.2930228754547066 -6.221627451991381 20 -1 9
10986 522 7 0.321268744351962 -8.853553757827983 6.713475671155386 -8.694225874840885 20 -2 9
3299 123 4 -0.2102800568288983 -9.36800870788235 10.961932240626528 -8.231649317375963 19 -1 10
9657 439 7 0.361446 -15.461750935400293 11.796847386935578 -4.299650384665608 20 -2 9
3300 123 4 0.02994294317110174 -9.52473908502653 9.428783946902069 -8.638074548024662 19 -1 10
3312 123 6 0.08032194317110174 -8.781340511828338 10.976050810904187 -7.269979698971344 19 -1 10
3302 123 2 -0.5979282556480381 -9.202609575254336 8.796180626368898 -6.318948564605456 19 -1 10
3301 123 5 0.7982149431711018 -9.179800432506982 8.38204775752273 -7.464185913290276 19 -1 10
1954 73 4 -0.2069501380130387 -5.129609311245588 11.428463327845382 -10.927630842893452 19 -1 9
10977 522 3 -0.9172619157407027 -8.824636699132007 7.046982836373971 -7.78917560023282 20 -2 9
3313 123 6 0.08032194317110174 -8.702404512311736 11.390353291674554 -9.022906415410066 19 -1 10
1955 73 4 0.03286186198696135 -5.62985933771613 12.89881579970557 -10.851924004878628 19 -1 9
3314 123 6 0.04942994317110173 -8.658213854231123 9.269527151997789 -9.441339686580593 19 -1 10
10928 518 8 0.2379701742461625 -6.151172785738744 9.751106473627726 -5.687420237138895 20 -1 9
10927 518 7 0.326819605313871 -4.699762006915293 10.805218509523758 -6.6820804035518755 20 -1 9
10919 518 3 -0.9153478257538376 -3.878422420391516 10.423960805908 -6.274994607783441 20 -1 9
1957 73 2 -0.5844071380130387 -6.504614693835656 12.877005772666887 -8.518043677051429 19 -1 9
1755 65 6 0.07568160531387103 -4.915838323991643 12.834252849525111 -6.484081166746247 19 -1 9
1743 65 4 -0.214920394686129 -3.964558107924045 13.32123928304664 -6.550640266479572 19 -1 9
1966 73 6 0.08365186198696135 -4.559500056949158 11.180876601270288 -9.992680836379602 19 -1 9
1739 65 4 0.02530260531387101 -3.4699516873408385 13.632515682362328 -5.120410214700588 19 -1 9
1956 73 5 0.7312828619869614 -6.514261381653789 13.322496299953702 -9.658163147970129 19 -1 9
1970 73 6 0.08365186198696135 -3.9383419776782027 14.094843366299312 -9.928660286968782 19 -1 9
1967 73 6 0.08365186198696135 -5.944818247881276 10.657468162155208 -11.026626544782653 19 -1 9
7772 321 8 0.154123623313789 -21.063870212307577 18.724905999283816 -11.725624835795255 19 -2 10
1959 73 4 -0.2069501380130387 -4.441905844273279 13.924886897626731 -10.905396033826138 19 -1 9
1745 65 6 0.02616660531387102 -3.3323074976155596 12.314121613473635 -8.337177306161916 19 -1 9
1732 65 4 0.02489160531387101 -2.9569407972857995 12.4784813522086 -7.27699076710276 19 -1 9
1730 65 5 0.723312605313871 -2.7896270283092406 11.060371874927231 -6.724338463743226 19 -1 9
10918 518 5 0.5327031742461624 -4.115793721974828 9.524465321184753 -5.23460709132593 20 -1 9
1952 73 2 -0.5950251724137932 -4.327933388399067 8.856267553798002 -11.867014750314635 19 -1 9
5713 212 9 0.43001 -0.7931782319035214 8.876813647539652 -6.528479905478399 19 -1 10
5700 212 1 -0.630039 -0.3694793526774056 7.993683890493177 -6.5090489767072555 19 -1 10
1962 73 6 0.07910206420927468 -2.4679523172926245 11.96835018745433 -10.908270761796206 19 -1 9
5715 212 6 0.07303382758620691 -2.5211594155198007 8.258960469294347 -10.441078556117327 19 -1 10
5703 212 4 0.02772200102505229 -0.6178646760406146 7.216673418795406 -10.9948970188142 19 -1 10
5714 212 6 0.04720900102505229 -2.1099564947846225 8.726409417713963 -8.222031783973632 19 -1 10
1729 65 2 -0.592377394686129 -1.7119752293748043 10.510150287579489 -6.617743155970981 19 -1 9
1733 65 4 -0.214920394686129 -1.6752893024445612 13.388979010847333 -7.378320569280618 19 -1 9
5723 212 6 0.0781010010250523 -1.2248250477498885 10.39107351674959 -9.64989253309904 19 -1 10
5702 212 4 -0.2399009989749477 -1.7775823679216671 7.594773619574806 -10.015962407108267 19 -1 10
5701 212 4 0.02772200102505229 -1.2277227871998129 8.415945933340335 -8.812189507319127 19 -1 10
1747 65 6 0.07568160531387103 -0.983306751449696 12.708534247299855 -7.972431645581544 19 -1 9
1748 65 6 0.04478960531387102 -0.8231147715186111 12.882859988254776 -5.550950679810182 19 -1 9
1734 65 4 0.02530260531387101 -1.0206811866591998 13.819955971489474 -6.035709104186488 19 -1 9
5712 212 4 -0.2125009989749477 -0.4626742242678539 9.709169674834722 -9.309211905871699 19 -1 10
5699 212 5 0.7959940010250524 -0.39641962669664466 7.587236087563262 -7.7839302417381475 19 -1 10
9055 401 7 0.361446 -3.938610401775673 0.3758703804447592 -6.477366315294631 19 -1 10
422 16 6 0.05024634912084425 -16.901481076824673 4.944982784154192 -0.4505866356519377 19 -2 9
7765 321 5 -0.375202376686211 -19.173215182502524 17.88655825741974 -10.963949772911477 19 -2 10
9914 455 7 0.361446 -18.880712058665313 14.36547045196205 -7.512111397909468 20 -2 9
7586 310 5 0.509507 -22.805892781307197 15.730674348871371 -7.4928280762959965 20 -2 10
7585 310 3 -0.888722 -22.37320965487396 15.003651701151693 -6.40095070177799 20 -2 10
7596 310 8 0.147224 -22.0276218243136 18.361329562724716 -9.370894003568253 20 -2 10
9920 455 8 0.2280858275862069 -18.94268464165126 14.409675700963763 -9.724383322451898 20 -2 9
7773 321 8 0.18405 -19.538065014103072 17.605582362427814 -9.994137740319056 19 -2 10
3361 125 2 -0.5950251724137932 -20.011912962434028 16.29923604086 -5.073448626851089 20 -2 9
5224 194 2 -0.5868240300262555 -18.116535842686158 20.06141844748205 -8.84465221249866 20 -2 9
7595 310 8 0.18405 -21.158655630562738 16.94748361069617 -7.575364629773144 20 -2 10
5237 194 6 0.08123496997374453 -20.74259507881573 20.317429387180898 -8.285216952849222 20 -2 9
5223 194 5 0.7288659699737445 -18.54637548705724 20.916195304095883 -9.653837986203373 20 -2 9
7593 310 7 0.361446 -21.55140802105884 15.346470690271705 -5.924095904160708 20 -2 10
7587 310 5 -0.412413 -22.117906567726177 16.757272531481387 -8.024226415579445 20 -2 10
883 33 6 0.07932087998687935 -17.586056895474727 17.986960624359984 -5.622435076751412 20 -2 9
888 33 6 0.04842887998687935 -16.62484059228644 16.02522191883651 -5.1158624380653706 20 -2 9
7588 310 5 -0.0512 -22.619876017809133 17.5135687814422 -9.148437145563815 20 -2 10
8383 359 7 0.3323729699737445 -17.434931080622725 20.123655444124335 -11.145163378088636 19 -2 9
5212 194 2 -0.5979282556480381 -22.223932567112886 21.206375225069497 -5.8640035383026365 20 -2 9
7594 310 7 0.361446 -23.174459417122307 14.786597086676377 -5.868907440472263 20 -2 10
8374 359 5 0.4214469699737445 -18.166181023365414 21.89033922537926 -11.901614414617942 19 -2 9
1759 66 4 0.03430369673108026 -10.059038763908791 22.95506988205779 -3.2307486186572447 19 -1 9
7766 321 5 0.521135623313789 -17.859115784342332 17.567534854511816 -11.270068937153109 19 -2 10
10772 509 5 -0.09819025564803803 -23.715252922560623 20.86715829179261 -10.54268688592047 20 -2 9
877 33 2 -0.5950251724137932 -15.045190203220766 13.942703219404184 -4.731313433990891 20 -2 9
882 33 6 0.07932087998687935 -16.980871199082646 19.58770782758985 -6.3994964860935895 20 -2 9
7775 321 7 0.361446 -17.413803458136158 16.699405349251503 -9.449823360574374 19 -2 10
7767 321 3 -0.9269153766862109 -17.119408252662474 16.867105423319554 -10.390746046498656 19 -2 10
11927 581 3 -0.9191639357907253 -8.20985989698643 14.450861792348942 -0.031548056591081064 20 -1 10
869 33 4 -0.2112811200131207 -16.74617614590981 18.629515379137484 -5.8856424749286305 20 -2 9
9568 433 8 0.225182744351962 -15.00492101267838 19.605980263645872 -11.213927187331 20 -2 9
884 33 6 0.04842887998687935 -16.470079088789088 17.44546442327866 -7.718699522407903 20 -2 9
11528 556 5 -0.5300370568288982 -12.736287391712855 14.245668426207875 -11.297087509548257 20 -2 9
7774 321 7 0.361446 -16.199672929659375 16.482628507983048 -10.628426737060472 19 -2 10
6500 242 5 -0.08921893579072532 -10.30774219035091 20.126657114252634 -11.292648855202271 19 -2 9
875 33 4 0.02894187998687935 -15.688037471324499 16.324459342435777 -4.808845689285505 20 -2 9
9562 433 7 0.321268744351962 -16.31626749040019 19.710272968380632 -8.754626666670253 20 -2 9
870 33 4 0.02894187998687935 -15.826423844856087 17.880383633458013 -6.914862982622992 20 -2 9
887 33 6 0.07013074435196197 -15.134778429256846 15.800887599595303 -6.898218996939363 20 -2 9
874 33 4 -0.2386811200131206 -15.15657213934573 16.67338394335673 -6.215770430300793 20 -2 9
9553 433 3 -0.6177422556480381 -15.31891369165796 19.559172165905895 -8.657963465219852 20 -2 9
11532 556 8 0.1630949431711017 -13.093497945428965 17.809470645125526 -9.954080826022626 20 -2 9
10796 510 8 0.1664248619869614 -10.680429567429092 17.557529019004104 -9.768264002462061 20 -2 9
11531 556 8 0.2103759431711017 -12.654916327000663 16.077635895182052 -8.343486465513607 20 -2 9
11523 556 5 -0.3201780568288983 -12.725834413566151 15.804134239516177 -9.457176966795101 20 -2 9
871 33 5 0.7972138799868793 -14.779860974143057 18.86318998907598 -7.625716204513594 20 -2 9
886 33 6 0.07013074435196197 -14.100940875535771 16.881705945143 -6.107914786416465 20 -2 9
872 33 2 -0.5979282556480381 -13.60032111763722 18.918306703631284 -7.325262818675025 20 -2 9
10797 510 8 0.200184744351962 -10.8345119990061 17.428761857479802 -7.307478008744905 20 -2 9
11522 556 5 0.4205339431711017 -12.50768286608242 14.482049918476914 -9.922655251095817 20 -2 9
6499 242 5 -0.3674509357907254 -10.61052625832664 20.22197003132104 -9.917694288160886 19 -2 9
11524 556 5 -0.08799905682889826 -13.035133448950313 16.83137994663816 -10.32129332018863 20 -2 9
6507 242 8 0.2030878275862069 -11.665935053828788 20.241864019629542 -9.651227742023917 19 -2 9
9560 433 5 -0.540228255648038 -14.41091574772951 20.371219000550578 -10.760489078355603 20 -2 9
6497 242 3 -0.9191639357907253 -9.920658700628305 20.20466730349027 -7.619363273600204 19 -2 9
9554 433 5 0.4103427443519619 -14.515596171147108 20.395341313959026 -9.37097425524019 20 -2 9
10789 510 5 -0.3629011380130387 -10.074122587109358 16.79379970406959 -7.799934989362885 20 -2 9
11525 556 5 -0.3662310568288983 -13.077421398022988 16.64344713024001 -11.718414702027408 20 -2 9
6506 242 7 0.3241718275862069 -9.474959050678708 19.572532378453293 -7.029392503705331 19 -2 9
6498 242 5 0.5288870642092747 -9.603310582722091 20.16923070646128 -8.96626096542614 19 -2 9
10788 510 5 -0.08466913801303864 -9.923435377329167 16.93855839704234 -9.185369397942168 20 -2 9
10799 510 7 0.321268744351962 -9.947792491438372 14.9774109644333 -5.412913999221477 20 -2 9
1034 39 2 -0.5889569357907254 -6.48797474380854 17.9744299280558 -11.836489306266767 19 -2 10
10791 510 3 -0.9146141380130386 -9.47764599912803 15.741797058710628 -5.738999829185449 20 -2 9
1754 65 6 0.07568160531387103 -4.019981821791351 14.195733974578207 -7.189045172697536 19 -1 9
1031 39 4 -0.242320394686129 -3.6736222722460496 17.68304608004941 -11.466321119873358 19 -2 10
10785 510 3 -0.6042211380130387 -7.342630569866543 14.380928043620049 -10.000124403681244 20 -2 9
10794 510 7 0.3347898619869613 -7.131279852895908 14.841362765464492 -10.86586346643107 20 -2 9
1033 39 5 0.793574605313871 -5.946447098445276 18.9031610809426 -11.22004669384007 19 -2 10
10790 510 5 0.5334368619869614 -9.303547982872407 15.89264991547584 -7.129322384304459 20 -2 9
10787 510 5 -0.3168481380130387 -9.038409303695072 16.156266751347946 -9.821086575048245 20 -2 9
10795 510 8 0.2137058619869613 -9.052548920942641 16.212579066705214 -10.92053899935173 20 -2 9
1778 66 6 0.08001509101191748 -8.284560030518499 20.32120363979178 -5.76663363888267 19 -1 9
6502 242 5 0.4193140642092746 -7.934805100544638 20.167847728743762 -10.739315625634312 19 -2 9
10792 510 5 -0.5267071380130386 -8.43271443825592 14.989107498494537 -7.777619492027391 20 -2 9
6504 242 5 -0.5312569357907253 -8.303054332612337 20.195658583902226 -9.366756817673828 19 -2 9
10786 510 5 0.4238638619869613 -8.235696440034134 15.184967727154476 -9.182835775249561 20 -2 9
10800 510 8 0.2387038619869614 -7.793677655816758 14.379444049770104 -7.118643563338196 20 -2 9
1036 39 4 -0.214920394686129 -4.331262428148712 18.49865106384925 -9.232339144650215 19 -2 10
11552 557 8 0.2350670910119175 -6.052250575209875 18.21929747800301 -5.647266034876711 19 -2 9
11543 557 3 -0.9182509089880825 -3.56554188685649 17.812882350544253 -6.456047973466632 19 -2 9
11551 557 7 0.326819605313871 -4.181532601315485 17.210144965346796 -7.009644743116446 19 -2 9
1037 39 4 0.02489160531387101 -2.8627548960589735 18.567576882056965 -8.712530759063883 19 -2 10
1049 39 6 0.07568160531387101 -4.877297420544199 19.26401113269846 -8.774682955019125 19 -2 10
1048 39 6 0.07568160531387101 -4.9067854255237044 17.569026961887165 -8.991414664700486 19 -2 10
1032 39 4 0.02530260531387101 -4.473320152093891 18.779739832483283 -10.694793999680241 19 -2 10
6503 242 3 -0.6087709357907254 -6.559233355671754 20.084123074400207 -10.96117366411961 19 -2 9
1046 39 6 0.04478960531387101 -3.8890954222159664 19.73549992842619 -10.8482230403753 19 -2 10
6512 242 8 0.2341540642092747 -7.526419866391965 20.27082370655093 -8.655297401709872 19 -2 9
1971 73 6 0.08365186198696135 -4.892896810573987 14.83787178024114 -11.1023383524981 19 -1 9
6501 242 5 -0.3213979357907253 -8.935848150170772 20.009428741340724 -11.662130675614494 19 -2 9
1044 39 6 0.07910206420927468 -4.214116350893313 16.695713775554115 -11.531262121811 19 -2 10
1038 39 5 0.723312605313871 -2.8376721330593178 18.7039046974699 -7.16866263704571 19 -2 10
1052 39 6 0.07568160531387101 -2.523724433316577 16.435672961867343 -8.97014023270232 19 -2 10
1765 66 4 -0.2329083032689197 -8.547587070679505 21.231790555980997 -5.1450674662991425 19 -1 9
1750 65 6 0.07910206420927468 -2.435398419756055 15.36806396108285 -5.752908354423003 19 -1 9
1027 39 2 -0.5950251724137932 -0.9209515549381386 19.408039235210342 -11.324077229874908 19 -2 10
1028 39 5 0.793574605313871 -1.155144802541141 18.262091868429142 -11.648949492155829 19 -2 10
1746 65 6 0.07568160531387103 -1.9496739649182686 14.237469331139788 -7.952876824528905 19 -1 9
1050 39 6 0.02616660531387101 -2.5153956452186783 19.508472818775356 -9.055814684877673 19 -2 10
1043 39 6 0.04478960531387101 -2.0384925137925833 16.357104189689704 -11.179491207868187 19 -2 10
1738 65 4 -0.242320394686129 -2.173236278009128 14.51513108137453 -5.1715956849639255 19 -1 9
1030 39 4 0.02530260531387101 -2.2714568762722145 17.3839816426126 -10.932083200117289 19 -2 10
1041 39 4 -0.214920394686129 -2.1228349481146083 17.345092461469736 -9.389899612194034 19 -2 10
1039 39 2 -0.592377394686129 -2.126799116228735 19.55664069738135 -6.704730693997671 19 -2 10
1053 39 6 0.07568160531387101 -1.064467716994173 17.492513944164845 -9.131608539937146 19 -2 10
1961 73 6 0.05275986198696135 -2.6082954193490515 14.398608639615706 -11.7527874461833 19 -1 9
8375 359 3 -0.6066380300262555 -18.04223387235806 20.919670709733442 -10.929693226881744 19 -2 9
5228 194 6 0.05034296997374453 -19.211711720494836 20.731424576619485 -6.570173384662969 20 -2 9
5213 194 5 0.7991279699737446 -21.054333126645915 21.211582511707423 -5.649863405100053 20 -2 9
5226 194 4 -0.2093670300262555 -20.536136705514174 21.40974478763682 -8.115515792090875 20 -2 9
5217 194 4 0.03085596997374453 -18.410880778201847 23.40629101611135 -7.599368150298513 20 -2 9
5229 194 6 0.07013074435196197 -18.678160837289283 22.961244219393937 -5.58554224812136 20 -2 9
5238 194 6 0.08123496997374453 -21.53021708089809 21.927826923666533 -8.056253735883493 20 -2 9
10770 509 5 0.4103427443519619 -23.08788951658289 23.30580089039856 -10.4478230609609 20 -2 9
5221 194 4 -0.2093670300262555 -19.172037897515533 23.335510951071786 -8.97321917262227 20 -2 9
5235 194 6 0.03171996997374453 -20.371488947960074 21.974068553874364 -10.056638626663325 20 -2 9
5222 194 4 0.03044496997374452 -19.64462327680625 21.887670453468548 -9.275752288175852 20 -2 9
5215 194 4 0.03085596997374453 -19.950344039354228 21.516197472299755 -6.6915652913100026 20 -2 9
5218 194 5 0.7991279699737446 -16.9434465929205 22.84898715842184 -7.704579009446245 20 -2 9
5216 194 4 -0.2367670300262555 -19.380526394932755 22.947045847696824 -6.40999725275465 20 -2 9
10771 509 5 -0.330369255648038 -23.03425141485465 22.000513799208033 -11.067284976478552 20 -2 9
5233 194 6 0.08123496997374453 -18.655526865346456 23.756724050469753 -9.853443908344074 20 -2 9
10776 509 5 -0.540228255648038 -23.681233328785844 23.33537569915323 -9.129020659021355 20 -2 9
1782 66 6 0.08509369673108028 -8.475950225025048 22.367566008464262 -1.9354949595888478 19 -1 9
9558 433 5 0.519915744351962 -13.746693093998402 21.367266497563502 -11.42543879793929 20 -2 9
5219 194 2 -0.5950251724137932 -16.53498248857062 21.86369791100991 -7.20862491660381 20 -2 9
8449 364 3 -0.9191639357907253 -16.043236010472643 23.621639120474807 -8.389693720982953 19 -2 9
9564 433 8 0.152903744351962 -12.754300774705696 23.300392614040756 -8.78630817809697 20 -2 9
8458 364 7 0.3241718275862069 -15.190242584958009 23.156452686663304 -8.697603357186152 19 -2 9
9555 433 5 -0.330369255648038 -13.788767808745607 21.41439101229607 -8.700037771981115 20 -2 9
7900 329 8 0.1635873220558731 -14.643684579154604 23.0218831020621 -6.0911522421355855 19 -3 10
9563 433 8 0.200184744351962 -13.854841634638154 21.47403070645269 -7.6169691318854476 20 -2 9
1763 66 2 -0.5950251724137932 -11.037533251237738 22.197051835128693 -7.449854232157666 19 -1 9
1761 66 4 0.03471469673108027 -10.102730837042554 21.323535818053127 -5.356887330545042 19 -1 9
1762 66 5 0.8029866967310803 -10.428685754719952 21.29499293939828 -6.925827504175068 19 -1 9
9556 433 5 -0.09819025564803803 -13.15396704570122 22.474866110302845 -9.366396669674584 20 -2 9
9557 433 5 -0.3764222556480381 -13.184526785794318 22.445950446511187 -10.757179649438667 20 -2 9
6578 247 5 0.4183130010250523 -7.126358643185206 23.527643136022338 -9.984607965153861 19 -2 9
1766 66 4 0.03471469673108027 -8.372129405515272 21.060763002381467 -3.6173681181504875 19 -1 9
6511 242 7 0.3302400642092747 -6.065165744567448 20.820594577989514 -10.55932156620313 19 -2 9
1781 66 6 0.08509369673108028 -7.9533424434482995 23.14394647005822 -3.517229693244058 19 -1 9
6592 247 8 0.2331530010250523 -5.488376707367319 23.472953897990227 -11.496307456617862 19 -2 9
1777 66 6 0.08001509101191748 -7.935925046696786 22.066783423275194 -5.61648037200316 19 -1 9
4332 161 5 0.8020626532891454 -5.2054020176149045 22.9229078833834 -8.585771813371032 20 -2 10
4333 161 2 -0.5899579989749477 -5.1585975546087575 21.75796812706768 -9.05207020304937 20 -2 10
4347 161 6 0.0781010010250523 -5.454792308792431 22.15730665019282 -6.041304891928807 20 -2 10
4335 161 4 -0.2338323467108546 -4.37857719676423 22.354971110197713 -6.2830020803815 20 -2 10
4346 161 6 0.0781010010250523 -4.113494688069643 21.282098296613615 -6.58179647354077 20 -2 10
4331 161 4 0.03379065328914535 -4.36777327038568 23.425808825809415 -7.430013900945713 20 -2 10
6584 247 5 -0.5322579989749476 -6.54664673405977 23.43324032943359 -11.258001142011874 19 -2 9
9054 401 7 0.361446 -4.211476944785009 0.2006104551471246 -4.7446478683226445 19 -1 10
4324 161 4 0.03379065328914535 -3.4170692301789565 22.71603084394945 -5.088407078528615 20 -2 10
6161 229 4 -0.2376800568288983 -17.720431754730143 8.03442928580565 -11.93053696335228 20 -1 10
5707 212 4 -0.2125009989749477 -0.023822189530676496 8.561728892086013 -11.541461874819532 19 -1 10
8058 339 7 0.3353076532891454 -0.7879036870786322 23.361717464482314 -8.851065430008733 19 -2 9
4342 161 6 0.08416965328914536 -2.478132689366223 22.683135479990167 -8.233240616521911 20 -2 10
4338 161 6 0.08416965328914536 -1.505821044972759 22.220778286493154 -6.206726070282521 20 -2 10
4325 161 4 -0.2064323467108547 -2.012627471233994 23.119394073914965 -5.703246821610861 20 -2 10
4322 161 5 0.8020626532891454 -4.024482661385996 23.816863941892816 -4.064827214579413 20 -2 10
7494 304 5 0.5309233491208443 -20.170189076002714 2.540606947522793 -5.128447149489347 20 -2 10
6701 254 8 0.2164153925978501 -23.032389137379795 3.702025786487109 -1.9951810097128089 20 -2 9
7492 304 5 -0.08718265087915575 -18.88017879266734 0.5353923229712514 -4.703242365350697 20 -2 10
7496 304 5 -0.5292206508791557 -20.63941319341115 2.5734644461773613 -3.8486160432160723 20 -2 10
7491 304 5 -0.3193616508791557 -19.365792206531985 0.6274624904985977 -3.4263421828221006 20 -2 10
406 16 2 -0.5979282556480381 -19.053947890318383 5.621291744886939 -2.7146097900564357 19 -2 9
7504 304 8 0.2361903491208443 -21.239386426430183 3.3572585795688745 -3.4092873822936234 20 -2 10
407 16 5 0.7990313491208443 -18.166572888938262 5.856979401348909 -1.9383273395461806 19 -2 9
7498 304 7 0.3322763491208442 -21.37277885501864 0.5332266740680325 -1.6016712597538394 20 -2 10
7490 304 5 0.4213503491208442 -20.321057516240238 1.5942719847080369 -2.9729794911976875 20 -2 10
7489 304 3 -0.6067346508791558 -20.926371812777774 1.4411660770887913 -1.7013379843698075 20 -2 10
424 16 6 0.08113834912084425 -18.091462884851694 2.8708097251451434 -1.4177759051888437 19 -2 9
409 16 4 0.03075934912084425 -17.993523991532648 4.95534078342401 -0.6289479034332572 19 -2 9
410 16 4 -0.2094636508791557 -18.514724484013186 3.513210218473219 -0.5822048859988627 19 -2 9
411 16 4 0.03034834912084425 -20.077872036332447 3.491417300198293 -0.5654112289492161 19 -2 9
425 16 6 0.03162334912084425 -20.528187827360256 3.9494442778589516 -1.468691537519387 19 -2 9
429 16 6 0.05024634912084425 -20.49293121446616 6.093402996981762 -0.37923389228619087 19 -2 9
7367 296 3 -0.9162608525564804 -14.868784013041218 9.199464566374143 -11.778610795233513 20 -1 10
6703 254 7 0.3374993925978501 -23.22089952072905 2.1997743274726 -4.295086590095533 20 -2 9
412 16 5 0.7287693491208442 -20.6033099913776 2.034803454669067 -0.5297430438201438 19 -2 9
7391 297 7 0.3255997263520439 -15.186856080803336 3.8907580631139744 -5.875569230901018 20 -2 10
893 34 5 0.7999234105977682 -15.299361941068744 1.8289392936690874 -5.690252235176729 20 -2 9
10988 522 8 0.1637770842592972 -10.7774156320505 4.158582627063566 -4.80605660904034 20 -2 9
7383 297 3 -0.9131206959440449 -15.111876939810088 3.1161234341755453 -5.212202674448783 20 -2 10
892 34 2 -0.5935972736479561 -15.147264416363104 0.7870259613969388 -5.169069113001207 20 -2 9
7372 296 8 0.1647781474435197 -11.161517400372821 6.358133017926363 -11.740759758116674 20 -1 10
10400 485 8 0.229513726352044 -9.731043734531971 1.8484570982847117 -0.3114905664520329 20 -2 9
7389 297 8 0.204515726352044 -14.778628868056778 5.465667173174218 -4.6562054264500645 20 -2 10
10397 485 8 0.18405 -12.40860915465695 1.679950359873068 -3.70697287843268 20 -2 9
7392 297 8 0.2401973040559552 -15.185570478884877 1.6905655119977396 -2.715114744752494 20 -2 10
7382 297 5 0.5349303040559551 -14.964845488488622 3.5367687253446363 -3.8775604643681376 20 -2 10
10398 485 7 0.361446 -11.690220757285275 3.6000893036611465 -2.8761334464149044 20 -2 9
10389 485 5 -0.3720912736479561 -11.94336616556534 1.1325378506317918 -2.9253288810811746 20 -2 9
7381 297 5 -0.3614076959440449 -14.768535738863937 4.870060924789723 -3.7355131115384914 20 -2 10
7384 297 5 -0.5252136959440449 -14.885937862020429 2.6781606044677524 -2.7779959010770767 20 -2 10
7378 297 5 0.4253573040559551 -14.496313500361946 3.1271293566986103 -1.5492442623388918 20 -2 10
7380 297 5 -0.08317569594404485 -14.515255452908098 5.385002239020949 -2.4294486868167233 20 -2 10
7379 297 5 -0.3153546959440449 -14.142116329007228 4.446689483684494 -1.367715924845104 20 -2 10
10391 485 3 -0.923804273647956 -11.048222749255627 3.226555341103875 -2.162018618680573 20 -2 9
10390 485 5 0.5242467263520439 -11.082051161445587 1.8624783726689031 -2.007467228592507 20 -2 9
10399 485 7 0.361446 -10.805853402125923 3.8089400839781895 -1.360416343444566 20 -2 9
134 5 6 0.07866688956075413 -10.664217136637859 5.788253416515456 -2.232182399942083 20 -2 9
10392 485 5 -0.535897273647956 -10.397050425725133 1.2684942611552223 -0.9319424692784963 20 -2 9
7388 297 8 0.1679183040559551 -14.198303732435281 6.382660909730809 -2.137758507183385 20 -2 10
1949 73 4 -0.2343501380130386 -2.9045722122474373 12.194253712765633 -11.842358449416334 19 -1 9
123 5 4 -0.2119351104392459 -9.847556827157339 6.412205835350317 -1.7827975219130323 20 -2 9
119 5 4 0.02787688956075413 -10.379613314744478 6.946005099465712 -0.3760803212167225 20 -2 9
10981 522 5 -0.3194959157407027 -8.584497056416378 3.950520663263365 -4.978189227869006 20 -2 9
7099 279 8 0.212551526328291 -6.135643392546751 4.995813940980753 -0.572156219220858 19 -2 9
4261 158 6 0.08236935906096732 -4.058691877828402 2.547364924406679 -4.522682465508282 20 -2 10
6579 247 5 -0.3223989989749477 -8.528764646174194 23.482666693792257 -9.811311959165291 19 -2 9
10989 522 8 0.2110580842592972 -8.566786858946784 3.163538570575625 -4.265688155656289 20 -2 9
135 5 6 0.07866688956075413 -8.997667273247378 5.722835465677726 -1.672547740323548 20 -2 9
4246 158 5 0.8040924975348286 -5.438097614321478 4.736316214980903 -3.9469806091151867 20 -2 10
4245 158 4 0.03582049753482851 -3.8804975001064044 4.4601180164148 -3.886912385739336 20 -2 10
4249 158 4 -0.2318025024651715 -3.5805166944131592 2.996078315038332 -3.5890500382230393 20 -2 10
4247 158 2 -0.5870549157407028 -6.0114541667770744 5.589043890888291 -3.2707937813142998 20 -2 10
4259 158 6 0.05530749753482852 -3.5884492940660806 5.101350556954941 -3.0396166447863386 20 -2 10
4262 158 6 0.08236935906096732 -4.193190827957675 2.6836417676195765 -2.702864844657281 20 -2 10
7100 279 8 0.165270526328291 -7.614029778318912 3.3711774066275986 -1.6070737006568834 19 -2 9
7101 279 8 0.204515726352044 -6.993166358114102 0.9573893665700552 -1.707866210238059 19 -2 9
7092 279 5 -0.08582347367170895 -6.752601532696904 3.0288470424601073 -1.0620767208884985 19 -2 9
7093 279 5 -0.364055473671709 -6.463685354562543 1.6996957749313566 -1.108322984986149 19 -2 9
4911 182 6 0.03684639259785008 -21.526560423896235 0.3614045657806173 -5.217188954366495 20 -1 9
7091 279 5 -0.318002473671709 -5.907903656056856 3.9403801145389536 -0.455988873609968 19 -2 9
7094 279 5 0.5322825263282911 -5.406316578249413 1.1808706302350807 -0.3624932317071057 19 -2 9
6587 247 8 0.2081550010250523 -9.031603099014236 23.55507164706425 -8.86515019704228 19 -2 9
4252 158 2 -0.5856896409390328 -2.74917132770533 0.4285888757301919 -2.935988993232204 20 -2 10
1770 66 4 -0.2055083032689198 -8.633982814963554 22.47001254158472 -3.0066116200642554 19 -1 9
125 5 6 0.04777488956075412 -9.305728476195483 6.999855127542183 -3.7881638166961054 20 -2 9
4250 158 4 0.03582049753482851 -2.0544467134639355 2.6705198127632777 -3.508932645021165 20 -2 10
4241 158 5 0.7338304975348285 -0.8515692576715566 5.538784916194441 -4.307136864891355 20 -2 10
4251 158 5 0.8040924975348286 -1.823958582616548 1.1728699435925343 -3.160294054519227 20 -2 10
4263 158 6 0.05530749753482852 -1.5531604905035792 3.2166145543054476 -2.7560057878848987 20 -2 10
4240 158 2 -0.5818595024651715 -1.263146292128205 6.272317690173981 -3.4499076779373397 20 -2 10
7473 303 3 -0.6055036409390328 -0.5071532710586304 0.6633604795698496 -3.1219443705005467 19 -2 9
9536 431 8 0.2343728799868794 -14.020165448559258 22.589014936853655 -2.402561996049254 20 -3 9
401 15 6 0.07469942650331293 -1.6307898384923334 7.026287385344553 -0.04697952296597663 19 -2 9
7200 285 8 0.2353739431711017 -5.426317914573346 23.312295709208794 -1.1337252996851106 19 -2 9
9652 439 5 -0.09819025564803803 -18.846131200165033 9.433337469925302 -4.57348464520134 20 -2 9
9429 425 5 -0.3735191724137931 -23.1882729216302 8.095787413947264 -2.4436853594995718 20 -2 9
9655 439 3 -0.6177422556480381 -17.413895636771848 7.02901872751303 -2.0265119334084893 20 -2 9
8823 387 3 -0.9179440568288982 -19.41069459609282 14.436331614420563 -4.112055256095708 20 -2 10
9439 425 7 0.361446 -21.534958209139617 9.425038943698336 -3.9195326719415817 20 -2 9
9661 439 8 0.200184744351962 -19.694799393957947 7.787049111670925 -3.4454099085977568 20 -2 9
9440 425 8 0.2280858275862069 -20.622470501286287 9.210510999088608 -0.3903102650118946 20 -2 9
9653 439 5 -0.330369255648038 -18.757410574003888 8.336942335592088 -3.690494092638332 20 -2 9
9430 425 5 0.5228188275862069 -22.033257008517275 8.862753796841812 -2.0510764435793263 20 -2 9
9431 425 3 -0.9252321724137931 -21.464514748209332 9.71718033540606 -2.9599670460856764 20 -2 9
9432 425 5 -0.5373251724137931 -21.43915921917177 8.639724953684347 -0.7819069481491603 20 -2 9
8822 387 5 0.5301069431711017 -19.14521374700076 13.410690799425591 -3.1834468391508146 20 -2 10
8832 387 8 0.2353739431711017 -21.278898049218437 13.000217607382677 -2.980189152596214 20 -2 10
8829 387 8 0.2030878275862069 -16.929218008403062 13.389121659800221 -3.2127223924227266 20 -2 10
9654 439 5 0.4103427443519619 -17.560085227721636 8.07405022939139 -2.9670013535473316 20 -2 9
9438 425 7 0.361446 -20.56055739504664 10.151193031903968 -2.744833956917212 20 -2 9
8824 387 5 -0.5300370568288982 -20.289580084450705 12.854974978823886 -2.5894419231999564 20 -2 10
8821 387 5 -0.3662310568288983 -17.8574287531152 13.024115561810039 -2.7692102200758626 20 -2 10
8817 387 3 -0.6075510568288983 -21.217533542821336 12.5339593432759 -0.4488144466239383 20 -2 10
8820 387 5 -0.08799905682889826 -17.731616073004304 12.295967348326084 -1.5796337708816601 20 -2 10
8818 387 5 0.4205339431711017 -20.135046906131556 12.381597429799914 -1.2934270056669526 20 -2 10
8819 387 5 -0.3201780568288983 -18.90398782206467 11.987840076838534 -0.7840614944371502 20 -2 10
8828 387 8 0.1630949431711017 -16.74316377383269 11.911213130128115 -1.3480094564489953 20 -2 10
3350 125 5 0.7279529431711017 -21.689471618865337 13.774285468026914 -0.026070120026272292 20 -2 9
9663 439 7 0.321268744351962 -16.814515000744713 7.30502804388988 -1.344045697112307 20 -2 9
6611 249 5 -0.3166261822307468 -13.445067719464882 12.55739541404768 -0.038615321137253744 19 -2 9
9649 439 3 -0.928135255648038 -15.485443314101996 10.809624494172578 -3.943823999908176 20 -2 9
9650 439 5 0.519915744351962 -16.57981011904164 10.03128210017066 -3.9137015336713645 20 -2 9
9656 439 5 -0.540228255648038 -16.461141648057875 8.940545258680974 -3.116442711951123 20 -2 9
130 5 6 0.07866688956075413 -12.381962925950846 7.1969869589783535 -1.0199320658036122 20 -2 9
9658 439 7 0.361446 -14.680456855092128 10.511670505834108 -3.406143811722007 20 -2 9
9664 439 8 0.225182744351962 -15.681287880049442 8.753764032316365 -2.36606317611637 20 -2 9
6624 249 8 0.2389258177692532 -12.78673391805294 13.164206417011311 -3.3044337924214346 19 -2 9
126 5 6 0.08387381776925321 -11.284841870238335 7.886372940889771 -3.507276243174182 20 -2 9
127 5 6 0.08387381776925321 -10.223984957087708 9.362667752384976 -3.4742362913772418 20 -2 9
113 5 4 -0.2393351104392459 -10.552434484281205 8.507336243279855 -2.91550301719764 20 -2 9
116 5 2 -0.5841851822307469 -13.416903164367898 9.688478681057926 -1.7575010735464147 20 -2 9
6609 249 3 -0.6039991822307469 -11.958688783724707 11.34666760525911 -1.4882084413425716 19 -2 9
6618 249 7 0.3350118177692532 -10.977692835902278 11.48939531339607 -1.3534199517900447 19 -2 9
115 5 5 0.7965598895607542 -12.268069028172695 10.000681259162103 -1.6351596032249276 20 -2 9
6610 249 5 0.4240858177692532 -12.916399832675339 12.389132419637296 -1.3135077981402397 19 -2 9
114 5 4 0.02828788956075413 -11.08862947524004 8.995952772122354 -1.483637780513913 20 -2 9
128 5 6 0.04777488956075412 -10.17082140476187 9.47623881223284 -1.0412473309972547 20 -2 9
118 5 4 -0.2119351104392459 -11.620649282334865 7.8244418799277575 -0.5818649394591162 20 -2 9
6616 249 5 -0.5264851822307468 -13.241955823399028 13.202683837184093 -2.335624457855321 19 -2 9
6580 247 5 -0.0902199989749477 -9.338050745733343 23.31843625264857 -10.997960400483231 19 -2 9
9427 425 5 -0.3274661724137931 -23.373447026030792 7.2748759372360965 -0.22344748629322808 20 -2 9
6614 249 5 0.5336588177692532 -14.10768981780242 14.255700915975769 -2.0527617852004596 19 -2 9
8130 344 5 0.4243816532891453 -0.16843123985783848 17.97283789250439 -0.3494305330195111 19 -2 9
10920 518 5 -0.5274408257538375 -5.46088416698338 9.342727893245783 -5.002633587265503 20 -1 9
10922 518 7 0.3340561742461624 -7.804244495448238 8.36856740476593 -4.575031221870297 20 -1 9
4330 161 4 -0.2064323467108547 -2.9051263305313384 23.644220130619903 -7.855946418298231 20 -2 10
112 5 4 0.02828788956075413 -9.349050578733735 7.476219747812337 -2.7809078875458546 20 -2 9
10917 518 5 -0.3636348257538376 -3.1956138497347446 9.05044873196847 -4.326400917063399 20 -1 9
10914 518 5 0.4231301742461624 -5.946709636325721 8.73859663482408 -3.845303735816895 20 -1 9
10913 518 3 -0.6049548257538376 -7.324335196543171 8.441748496312176 -3.6714054807958227 20 -1 9
10916 518 5 -0.08540282575383756 -3.6297200255127677 8.501620818217763 -3.0731416087493457 20 -1 9
110 5 5 0.7965598895607542 -8.002358321092467 8.179019036047823 -2.50694574593825 20 -2 9
10915 518 5 -0.3175818257538376 -5.002709382188719 8.278431426455125 -2.8769072238630677 20 -1 9
109 5 2 -0.5851408257538376 -7.514649297596591 8.40347292318788 -1.4274417818567713 20 -2 9
11931 581 8 0.2091560642092747 -4.6684332258720325 11.130139973137144 -1.7809514781472835 20 -1 10
10923 518 8 0.2129721742461624 -5.355021554853007 7.828454772726051 -2.083141225154268 20 -1 9
11923 581 5 -0.3213979357907253 -5.279320651373805 11.909923268968964 -1.2874703275166048 20 -1 10
11924 581 5 -0.08921893579072532 -6.191883601460308 11.496690931613958 -0.3174050225005729 20 -1 10
11922 581 5 0.4193140642092746 -5.209497376170411 13.222701854247259 -1.8074163851642808 20 -1 10
11926 581 5 0.5288870642092747 -7.073258342616178 13.704317315215075 -0.41046129653519614 20 -1 10
11930 581 7 0.3302400642092747 -3.390995419089368 13.098926469545592 -2.634054156739918 20 -1 10
5508 204 6 0.07446172635204397 -2.9456933074856124 13.398375716859821 -0.31179857029432867 19 -2 9
11921 581 3 -0.6087709357907254 -4.267342109156431 13.547034004600537 -2.798666519924982 20 -1 10
1752 65 6 0.04478960531387102 -3.072471904922704 12.613377084706197 -4.706562983468647 19 -1 9
4683 174 5 0.7972138799868793 -9.491532481016907 14.175640191553828 -0.45952038624336566 20 -2 10
1740 65 5 0.793574605313871 -4.552244970689696 13.969254147766431 -4.100439494872209 19 -1 9
11928 581 5 -0.5312569357907253 -6.152239217026725 14.171152470146001 -1.3393942269694215 20 -1 10
6695 254 3 -0.6015116074021499 -23.504619188685535 1.503871597036813 -3.6098468425949797 20 -2 9
9565 433 8 0.18405 -12.682590395900077 23.18558069820781 -11.311155955252538 20 -2 9
10925 518 8 0.205735605313871 -2.163079238220625 9.36233539571052 -4.502306494830524 20 -1 9
10924 518 8 0.1656911742461624 -2.918522509927584 8.132018383647594 -2.3679859653868256 20 -1 9
5482 204 2 -0.5860538525564805 -1.8919944499984958 11.865646888765685 -2.068687726838615 19 -2 9
5483 204 5 0.7919531539246778 -1.0087008938586877 11.84495167474621 -1.2162314659043325 19 -2 9
9047 401 3 -0.928135255648038 -4.552834906497566 0.25761808199139935 -5.676506244608795 19 -1 10
1968 73 6 0.03413686198696135 -6.226909011566125 13.061476126021649 -11.779127947520129 19 -1 9
3360 125 5 0.7982149431711018 -19.99127489942349 15.671980321878923 -4.008928037295348 20 -2 9
3372 125 6 0.04942994317110173 -21.050474336006243 17.198994450374745 -3.123154779498023 20 -2 9
865 33 2 -0.5887381200131208 -17.780349571018753 20.274249480793063 -3.884091677929682 20 -2 9
3359 125 4 0.02994294317110174 -20.527399909792457 16.300341466896196 -2.704121826871525 20 -2 9
3371 125 6 0.07013074435196197 -18.957980513460765 17.928156965040973 -2.3704952274297426 20 -2 9
3375 125 6 0.08032194317110174 -22.265828955254353 16.52612754872131 -1.5904404512449197 20 -2 9
3374 125 6 0.08032194317110174 -22.176442224155753 14.908479112316204 -2.493114706248175 20 -2 9
3363 125 4 -0.2102800568288983 -21.651382088546303 15.67774935677981 -1.9030973940161964 20 -2 9
3358 125 4 -0.2376800568288983 -19.367250239926925 17.04924328153444 -1.847481949263173 20 -2 9
3370 125 6 0.07013074435196197 -18.533617567715964 16.358779825010924 -1.7500637424742713 20 -2 9
3352 125 4 0.02953194317110173 -20.986047419056586 15.027797980232595 -0.6568361202599675 20 -2 9
3368 125 6 0.04942994317110173 -20.688630193526915 18.028579430868316 -0.5037513941761311 20 -2 9
3365 125 6 0.03080694317110174 -19.99270382628389 14.702231247895174 -0.8585537690836773 20 -2 9
9903 454 7 0.321268744351962 -17.245858301369246 17.82184389571572 -0.8178492436735354 20 -2 9
3354 125 4 0.02994294317110174 -19.85061358900893 17.317309556465116 -0.37755343861710955 20 -2 9
6989 272 8 0.200184744351962 -20.188996183988653 19.876858725896266 -1.966864550673776 19 -2 9
11916 580 8 0.1558068275862069 -23.318795714319478 10.024594728458784 -11.01657416311676 20 -2 10
6981 272 5 -0.330369255648038 -21.082946435364814 20.523853912071306 -1.943595954858413 19 -2 9
6980 272 5 -0.09819025564803803 -21.855724927984593 20.67562965637128 -0.7739890957567219 19 -2 9
7386 297 7 0.3362833040559551 -13.87308880239684 1.4604977327649422 -0.576435038841268 20 -2 10
7365 296 5 -0.3645478525564804 -12.924089004957901 7.653619552243271 -11.616239594985611 20 -1 10
881 33 6 0.02980587998687935 -14.918454296618865 19.170516263724938 -4.823933722680163 20 -2 9
1775 66 6 0.05420169673108027 -10.657200634702892 20.473867550981897 -5.051840088107909 19 -1 9
868 33 4 0.02853087998687934 -15.953872612708071 18.886374694572627 -4.628856138290107 20 -2 9
866 33 5 0.7269518799868793 -16.58882756481622 19.9845005382267 -3.8284147596364697 20 -2 9
891 33 6 0.07932087998687935 -16.88187709540883 17.353082470829047 -3.3910236511960115 20 -2 9
6613 249 5 -0.3626791822307468 -14.722297535827739 14.37717508239702 -0.8010961762707574 19 -2 9
9527 431 3 -0.6085521200131208 -15.770708885406806 20.732142122178725 -2.9788327333476765 20 -3 9
876 33 5 0.7972138799868793 -14.994838844891785 15.031544984434756 -4.206231906966977 20 -2 9
879 33 4 -0.2112811200131207 -15.91292595892937 17.568777592492093 -3.834925757577224 20 -2 9
890 33 6 0.07932087998687935 -15.125306765044192 17.582171916817803 -3.0356696315798963 20 -2 9
6621 249 8 0.2030878275862069 -15.40662400208233 15.175433441546335 -0.5797607804291616 19 -2 9
6615 249 3 -0.9143921822307468 -14.484367949116841 15.182597061028222 -2.986401999752413 19 -2 9
4691 174 6 0.04842887998687935 -11.252127405329647 16.208378606569806 -3.779811807542419 20 -2 10
4677 174 4 0.02894187998687935 -10.235489867982754 16.637469926801796 -3.4917755535791066 20 -2 10
9904 454 8 0.2343728799868794 -15.34394337336141 17.382918893068446 -0.5457826533077608 20 -2 9
6623 249 7 0.3241718275862069 -14.33636688775864 16.158115090461347 -2.6531468354995837 19 -2 9
4690 174 6 0.07932087998687935 -10.916190831710859 18.73516832117704 -3.2372214285022913 20 -2 10
4676 174 4 -0.2112811200131207 -10.373183434842767 17.962037757348465 -2.6558590025175235 20 -2 10
4672 174 2 -0.5887381200131208 -13.12010524932422 17.410077359670165 -1.9080264984939106 20 -2 10
4695 174 6 0.04842887998687935 -11.3481725444094 15.097676221257327 -1.259737622442202 20 -2 10
4682 174 4 0.02894187998687935 -10.21449398206589 15.365214399983554 -1.199323236172809 20 -2 10
4673 174 5 0.7269518799868793 -12.411036570785871 17.782196504661652 -1.0807629856142036 20 -2 10
4675 174 4 0.02853087998687934 -10.915654392223102 17.867198574897298 -1.2269601271529211 20 -2 10
4688 174 6 0.02980587998687935 -10.63042968859732 18.86258036261354 -0.7777204693581936 20 -2 10
4686 174 4 -0.2112811200131207 -10.112986748463776 16.755108333394578 -0.45404230388392364 20 -2 10
9535 431 7 0.3304588799868793 -14.776181398208076 20.481086123442918 -2.9496013070237836 20 -3 9
1774 66 6 0.08509369673108028 -11.646036852664375 22.777322149679325 -4.822807542907228 19 -1 9
4897 182 4 -0.2042406074021499 -23.32339506886112 0.33274721014979036 -6.460875225517761 20 -1 9
4679 174 2 -0.5979282556480381 -9.081884923600484 17.975602584177036 -5.03067213354435 20 -2 10
11542 557 5 0.5298000910119175 -3.912701786970395 18.090546792140888 -5.14598483526396 19 -2 9
4678 174 5 0.7972138799868793 -9.517704100440456 16.85378106691469 -4.81009088707459 20 -2 10
4694 174 6 0.07013074435196197 -9.76929575937346 14.481649406674915 -3.081476625391833 20 -2 10
4681 174 4 -0.2386811200131206 -9.621217134611479 15.467265632771298 -2.635310922659727 20 -2 10
11544 557 5 -0.5303439089880825 -5.263878763803859 18.334446659758516 -4.919883519089794 19 -2 9
1741 65 2 -0.5889569357907254 -5.562451821465839 14.497257038277393 -4.409108357310394 19 -1 9
4689 174 6 0.07932087998687935 -9.320534658176616 18.40629465341277 -2.575801765547954 20 -2 10
11547 557 8 0.2100690910119175 -4.863126424304255 18.86754513990717 -1.5547846841298352 19 -2 9
1767 66 5 0.8029866967310803 -7.098667542558399 20.40376176561084 -3.057331994512154 19 -1 9
11539 557 5 -0.3204849089880825 -4.69858804584409 18.574180473237003 -2.613206748481815 19 -2 9
11936 581 8 0.2341540642092747 -6.202059550687263 15.173526791399421 -1.7214388550080457 20 -1 10
11540 557 5 -0.08830590898808252 -3.388873490120517 18.133371902393346 -2.789150554989021 19 -2 9
1779 66 6 0.05420169673108027 -9.139781163488427 20.39133121684979 -3.178703952216388 19 -1 9
11546 557 7 0.3311530910119175 -7.511767188793129 18.90222584365623 -4.21047674747949 19 -2 9
4693 174 6 0.07013074435196197 -8.539689272610536 15.643371280263185 -2.569990314038563 20 -2 10
11538 557 5 0.4202270910119175 -5.652731392795069 18.648482058883854 -3.622787778409144 19 -2 9
11537 557 3 -0.6078579089880826 -6.945149197387629 19.133243331080063 -3.46474947904764 19 -2 9
11541 557 5 -0.3665379089880825 -2.963136104303235 17.92457428284275 -4.11298139530594 19 -2 9
4337 161 6 0.05327765328914535 -3.3915640287468136 21.80428755386907 -4.437100116820073 20 -2 10
11548 557 8 0.1627880910119175 -2.6491223193616307 17.866810455387746 -2.019844420322265 19 -2 9
5724 212 6 0.0781010010250523 -0.06983471927421547 10.229658038289156 -8.423506697137693 19 -1 10
4684 174 2 -0.5950251724137932 -9.932048348768992 13.058276911638668 -0.469638505388712 20 -2 10
9428 425 5 -0.09528717241379309 -23.8464752723231 7.2580761178024 -1.550634888599955 20 -2 9
9532 431 8 0.1620938799868794 -18.55476901344712 23.73153342832637 -0.8393685998140761 20 -3 9
8144 344 8 0.2392216532891454 -0.2584441297568816 19.695533657408557 -1.6465812802269042 19 -2 9
4339 161 6 0.08416965328914536 -1.3519357262474223 23.388583633637023 -4.854363830917649 20 -2 10
8143 344 7 0.3241718275862069 -0.2927330766069325 19.11830252885922 -4.073944890759048 19 -2 9
11549 557 8 0.205735605313871 -1.9886254536349277 17.556501263943 -4.30759396875759 19 -2 9
7377 297 3 -0.602727695944045 -14.485838681309383 2.2424166659487206 -0.40606865339458764 20 -2 10
1751 65 6 0.07910206420927468 -1.7964754251859567 14.867210455252337 -4.2312897088455905 19 -1 9
9044 401 5 -0.09819025564803803 -8.081428425752724 0.13701555903684692 -4.744705344867189 19 -1 10
9533 431 8 0.2093748799868793 -18.079316384399302 21.46058390778123 -1.7979959270340764 20 -3 9
6982 272 5 0.4103427443519619 -21.44737299468856 21.262644512168034 -3.1519461432806644 19 -2 9
6983 272 3 -0.6177422556480381 -20.63888287357913 21.12172587060272 -4.304008684738768 19 -2 9
6991 272 7 0.321268744351962 -19.792868037198748 20.67078906920607 -4.166513646087871 19 -2 9
6978 272 5 0.519915744351962 -23.154259330909042 22.397392630060548 -1.8968795530754718 19 -2 9
6984 272 5 -0.540228255648038 -22.46501543434688 22.248126383070204 -3.057418844665019 19 -2 9
6992 272 8 0.225182744351962 -22.869998880970734 22.775463227212075 -3.9045171455996055 19 -2 9
6979 272 5 -0.3764222556480381 -22.772587573771183 21.686064272789476 -0.7509949661704596 19 -2 9
9525 431 5 -0.3211791200131207 -17.286205359419395 22.19611712646753 -1.7324702903108822 20 -3 9
9524 431 5 -0.08900012001312065 -17.548482405711628 23.43104211166641 -1.1624247606263154 20 -3 9
1773 66 6 0.08509369673108028 -10.088278864825707 23.36652086302112 -5.29005333545431 19 -1 9
1760 66 4 -0.2055083032689198 -10.600782434616457 22.62289288063911 -4.6509424363674725 19 -1 9
11287 541 3 -0.6027793032689198 -10.959060929965561 23.142470335909753 -0.9623178862886732 20 -1 9
9528 431 5 -0.5310381200131207 -15.015176490260915 22.845794413034188 -2.1501779585279692 20 -3 9
9526 431 5 0.4195328799868793 -16.054184380974824 21.919304884234204 -2.3097074260848736 20 -3 9
1756 66 2 -0.5829653032689198 -11.566037446592295 21.42705597772473 -2.157982747209843 19 -1 9
1757 66 5 0.7327246967310802 -11.053327073417853 22.462423337309804 -2.1517650815817824 19 -1 9
6577 247 3 -0.6097719989749477 -6.223273872472724 23.749374198265063 -8.930774196887143 19 -2 9
9045 401 5 -0.3764222556480381 -6.710897946702801 0.023744560084406174 -4.702150953811323 19 -1 10
4697 174 6 0.07932087998687935 -9.10120582821575 17.05315827915935 -0.29953516589757 20 -2 10
9437 425 8 0.18405 -23.495502491647724 8.176668985071093 -3.5248886605285783 20 -2 9
10780 509 8 0.152903744351962 -23.704340225987753 19.887958080787048 -11.007774353089436 20 -2 9
11915 580 8 0.18405 -23.83452584044659 12.356324777804769 -10.530186754361798 20 -2 10
1718 64 6 0.0445094048404602 -23.785001736900927 7.5000372068451675 -7.807460687059116 19 -2 9
11932 581 8 0.1618750642092747 -6.308358179194929 10.374371949629658 -0.2178978798921989 20 -1 10
5507 204 6 0.07446172635204397 -1.434626166079699 14.264313526623493 -0.04144609569000224 19 -2 9
7366 296 5 0.5317901474435196 -13.43933855578553 8.937294807212087 -11.926276073700953 20 -1 10
7364 296 5 -0.08631585255648036 -11.595565365050007 7.363468835367023 -11.911504207543393 20 -1 10
7764 321 5 -0.09697037668621096 -20.028768155075607 18.429465019640634 -11.922563078323446 19 -2 10
10008 461 5 -0.5283538525564804 -17.748340662446296 4.529756806586484 5.944192103705504 19 -2 9
10002 461 5 0.4222171474435196 -18.78068732100587 5.402590802907568 5.550697654157464 19 -2 9
3425 127 6 0.07910206420927468 -17.232149975934913 1.8192815676686003 5.018382774090433 20 -2 9
224 9 2 -0.5860538525564805 -20.065970646342617 3.2158331491037337 4.419200392289817 19 -2 9
10001 461 3 -0.6058678525564805 -20.1237678680384 5.006694741293057 5.798432426024135 19 -2 9
223 9 5 0.7962841359247598 -20.720561888023116 3.9954508541401204 5.115228645395447 19 -2 9
11994 585 7 0.3302400642092747 -19.62253038458586 1.5294725659041397 3.624572274815847 20 -1 9
10010 461 7 0.3331431474435196 -20.67875625854638 5.655416257325889 6.371331311862136 19 -2 9
3422 127 6 0.05425330405595514 -17.49287350717266 1.8570412878294853 2.4875548251316495 20 -2 9
222 9 4 0.02801213592475976 -22.231071774082608 3.8500950913601066 5.217909876371166 19 -2 9
235 9 6 0.08343304620935668 -22.07134345959138 1.7338335441847939 5.737262376457078 19 -2 9
234 9 6 0.08343304620935668 -22.282351772945376 2.0358656954323386 4.005452032370144 19 -2 9
427 16 6 0.08113834912084425 -20.26536203892328 3.7470350539411186 1.5921206282064908 19 -2 9
236 9 6 0.04749913592475975 -22.416071797427797 4.1455312278584415 6.247586977724531 19 -2 9
221 9 4 -0.2396108640752402 -22.5781646081005 2.349948950148139 5.036916752343341 19 -2 9
431 16 6 0.07013074435196197 -18.131666970634654 5.325516422145409 1.5887940604245756 19 -2 9
413 16 2 -0.5869206508791558 -20.585837692885097 1.2845818244714522 0.43379172867867766 19 -2 9
226 9 4 -0.2122108640752403 -23.049550817033527 4.727278828433057 4.228490925707966 19 -2 9
238 9 6 0.07839113592475976 -22.826087316930973 4.714781529949423 3.1849579326196356 19 -2 9
239 9 6 0.07839113592475976 -22.844472245911373 5.763665762026662 4.41394907811744 19 -2 9
6962 271 5 0.4132458275862069 -16.313661822868333 3.806331136425488 11.704521301120852 20 -2 9
415 16 4 -0.2094636508791557 -20.564344655891425 4.268329464506067 0.7006225591095898 19 -2 9
10003 461 5 -0.3184948525564804 -18.465369297623372 6.537671095238391 4.841041604008971 19 -2 9
416 16 4 0.03075934912084425 -20.120806807596566 5.766483390623019 0.6301500229755206 19 -2 9
420 16 4 -0.2368636508791557 -18.57764577717562 5.711388571758089 0.6400307030967234 19 -2 9
418 16 2 -0.5950251724137932 -20.6785468563751 6.307714677036824 2.9579327437111225 19 -2 9
417 16 5 0.7990313491208443 -20.802792805496182 6.588517908763745 1.7364938595461368 19 -2 9
428 16 6 0.08113834912084425 -21.688045502717618 4.275983910001489 0.7534372586593179 19 -2 9
10016 461 8 0.2370571474435197 -18.011258339319095 3.6847364266625995 6.4722418779324045 19 -2 9
423 16 6 0.08113834912084425 -18.192521697577273 3.054543278349321 0.35487416024326635 19 -2 9
10004 461 5 -0.08631585255648036 -17.108180827466377 6.802519084322093 4.508049345998874 19 -2 9
3408 127 4 0.03476630405595514 -17.107650498362403 0.9413829184303637 2.9552900374523112 20 -2 9
11293 541 8 0.2151476967310803 -13.148465844985907 23.749250002383224 0.47834635750529486 20 -1 9
3412 127 4 -0.2328566959440448 -16.448670405371313 1.4396398217362467 4.320287006085319 20 -2 9
3424 127 6 0.07910206420927468 -15.934767288172416 0.6473374934452245 4.997113793932392 20 -2 9
10006 461 5 0.5317901474435196 -16.42795991435884 4.859293013007605 5.706055321901523 19 -2 9
3403 127 2 -0.582913695944045 -15.78853057072479 3.3726755716240504 0.9697957812375861 20 -2 9
3407 127 4 -0.2054566959440449 -15.929297726144766 0.35546718564090796 2.0766840573485794 20 -2 9
10005 461 5 -0.3645478525564804 -16.091162710343475 5.922993854028594 4.9598060132968875 19 -2 9
3426 127 6 0.05425330405595514 -15.808531312617268 3.490965003599115 3.7209781060507616 20 -2 9
10007 461 3 -0.9162608525564804 -15.493756180773374 4.024694088777675 6.229707853349538 19 -2 9
3413 127 4 0.03476630405595514 -15.393335532187741 2.574442570066658 4.148094604498606 20 -2 9
3414 127 5 0.8030383040559551 -14.884160164907087 2.992887129452246 5.580496968542096 20 -2 9
3417 127 4 -0.2054566959440449 -14.234944332416623 2.186064137451101 3.1504294906177854 20 -2 9
3428 127 6 0.08514530405595515 -13.488304221333255 1.6950917217708152 3.7503037664647074 20 -2 9
3415 127 2 -0.5950251724137932 -14.049446128906423 2.405331468611031 6.19583848697868 20 -2 9
11692 566 8 0.1614398895607541 -12.840926659181031 5.1109050372821905 6.015590054208886 20 -1 10
11688 566 5 -0.5316921104392458 -10.032300297807872 4.4878722749965405 3.4498506868564007 20 -1 10
11684 566 5 -0.08965411043924587 -12.076198686743624 4.932151666887684 5.262467662356261 20 -1 10
11693 566 8 0.18405 -11.000508561996915 3.4991550004317737 6.53836833638783 20 -1 10
11685 566 5 -0.3678861104392459 -10.991788131472896 4.047945468662647 5.578719013843632 20 -1 10
11686 566 5 0.5284518895607542 -10.025445208326545 3.8144549762679816 4.630185574188449 20 -1 10
11683 566 5 -0.3218331104392459 -12.069010719463014 5.650535121047184 4.015072054161994 20 -1 10
3429 127 6 0.08514530405595515 -13.724868589595413 3.1069144091846432 2.8730078646905284 20 -2 9
11682 566 5 0.4188788895607541 -11.049002910454332 5.326628646827672 3.1112247335172967 20 -1 10
3406 127 4 0.03435530405595514 -14.753551981409615 1.3950838683742894 1.8997663197569992 20 -2 9
11681 566 3 -0.6092061104392459 -10.873441093391174 6.2371014252832815 1.9867806752159005 20 -1 10
3419 127 6 0.03563030405595514 -13.848576284590282 0.8824756279251105 1.5759868309103098 20 -2 9
10013 461 8 0.2030878275862069 -15.056171109595732 6.164062455955548 4.766741181698027 19 -2 9
3404 127 5 0.7327763040559551 -15.136435928879193 2.3852247403690363 0.7590934121831552 20 -2 9
11691 566 8 0.2087208895607541 -12.765048899199924 6.4212962930936826 3.7758313903458607 20 -1 10
120 5 5 0.7262978895607541 -10.59736718075435 5.8397304669376915 0.6914299992924526 20 -2 9
121 5 2 -0.5893921104392459 -10.722504377389205 4.607310628899931 0.41222933473562406 20 -2 9
8419 362 5 -0.3223989989749477 -0.24753675730541858 0.5106344135750014 9.717772846965882 19 -1 9
9455 426 7 0.3331684105977681 -11.532653834151304 0.035644054170912653 6.022178168978492 20 -1 9
11690 566 7 0.3298048895607541 -11.100118805119822 7.204859326803135 2.1695769683147255 20 -1 10
5485 204 4 0.02368115392467776 -1.3272646940990782 12.06497306274424 0.22418008774267761 19 -2 9
11933 581 8 0.2030878275862069 -7.936576300479256 12.12104946096235 0.7575794503978557 20 -1 10
864 32 6 0.08203041059776808 -9.532201012931457 0.5488741414062979 3.6593002087328657 19 -2 9
11694 566 7 0.361446 -8.715574108712715 2.92625607730783 5.874455038666582 20 -1 10
11687 566 3 -0.9195991104392458 -8.935317799895765 3.057346781419554 4.8863854053507865 20 -1 10
11696 566 8 0.2337188895607542 -9.244922598457771 4.287969274981222 2.723232233433585 20 -1 10
7098 279 7 0.333635526328291 -4.545052957977827 5.153132366476392 1.3240252917822026 19 -2 9
11695 566 7 0.361446 -8.165328402395172 3.0878489287166815 4.223067463406199 20 -1 10
6788 260 5 -0.08415134671085464 -7.1056331072864545 2.884530282341064 2.200429037217905 19 -2 9
6797 260 8 0.2142236532891453 -6.64334234381516 0.8394663850984578 2.385524495421052 19 -2 9
6799 260 7 0.3353076532891454 -5.863987137308083 0.8194375899943758 5.827821800767616 19 -2 9
6794 260 7 0.3241718275862069 -6.599642949224691 5.688220100589213 5.235183904158049 19 -2 9
6785 260 3 -0.9140963467108546 -6.0468748404636905 5.589113647882968 4.423342712216741 19 -2 9
6792 260 5 -0.5261893467108546 -5.772943784788424 3.288199168712513 4.535340641972677 19 -2 9
6790 260 5 0.4243816532891453 -5.962263739091785 1.9880589894775902 4.042695901852607 19 -2 9
6791 260 3 -0.6037033467108547 -5.670913864446906 0.8802934406626086 4.8419130490989595 19 -2 9
6800 260 8 0.2392216532891454 -5.415729749008467 3.3629257219422257 5.597589840447064 19 -2 9
6667 252 8 0.2136393673298639 -3.8606713615562356 4.912390755007046 6.4672297794062175 19 -2 9
6786 260 5 0.5339546532891454 -6.147230510781373 4.40522808501656 3.816035730282806 19 -2 9
6789 260 5 -0.3163303467108546 -6.559528595802451 1.7615016036991697 2.8525655199457276 19 -2 9
6659 252 5 -0.3169146326701361 -3.9753211947994274 5.941207906267845 6.764363822237772 19 -2 9
6787 260 5 -0.3623833467108546 -6.787169879485923 4.1821854701686725 2.5871366452583935 19 -2 9
6795 260 8 0.2030878275862069 -7.180913526624433 5.035832026564133 2.0305353686820524 19 -2 9
6796 260 8 0.1669426532891453 -7.728206393889575 2.715585325501767 1.3363415529606222 19 -2 9
5197 193 2 -0.5950251724137932 -5.015310773632759 6.726223975739394 2.7520024326980526 20 -2 9
5196 193 5 0.8022427796413308 -5.759253262620103 6.745528625854622 3.705107429316957 20 -2 9
7089 279 3 -0.605375473671709 -4.0618175393516225 4.408808737045803 0.8812127480592302 19 -2 9
9773 446 8 0.2091560642092747 -3.1467270042796507 1.2470310780864828 6.154814549725884 20 -2 9
11478 553 5 0.4240053682288425 -7.8028691661292555 20.999828496138026 7.444544086860521 19 -2 9
5902 219 9 0.43001 -3.2240140786788345 22.26735061831238 10.05044752535576 20 -2 9
3598 134 5 0.8059732578021873 -3.5479454645525337 18.31984617495436 11.768788384356572 20 -2 9
9447 426 3 -0.605842589402232 -10.777247654606628 0.06655341355799749 6.609203329719762 20 -1 9
402 15 6 0.05269336732986395 -2.7299005352231944 6.22952993779365 1.9267340389301495 19 -2 9
405 15 6 0.08358536732986395 -2.0426574446489028 4.343112011263241 3.2754472312751375 19 -2 9
389 15 4 0.03320636732986394 -2.0047550423388323 5.5921757251808835 1.4843712452684912 19 -2 9
6666 252 7 0.3347233673298639 -1.356716872929919 5.671952739496369 6.050841890867801 19 -2 9
9772 446 8 0.1618750642092747 -1.3944851822175188 1.954006992011898 4.475423034615073 20 -2 9
9764 446 5 -0.08921893579072532 -1.3511328476255144 2.3861590588870563 5.472704810882064 20 -2 9
393 15 4 -0.2070166326701361 -1.3151281811214126 4.946794265357251 2.704603240513393 19 -2 9
9763 446 5 -0.3674509357907254 -0.33166681325415226 3.24058962461152 5.8510262547404785 20 -2 9
382 15 4 0.03279536732986394 -0.5899466681791097 6.003209640400925 3.543385409671089 19 -2 9
404 15 6 0.08358536732986395 -0.5061677462008483 4.2351561072162305 2.416326618238493 19 -2 9
388 15 4 -0.234416632670136 -1.0474208870499133 6.439277287501991 0.6169204593007898 19 -2 9
6657 252 3 -0.6042876326701361 -1.866546414972298 6.462738877798248 5.673548647907033 19 -2 9
380 15 5 0.7312163673298639 -1.5736715143437472 6.899261021064699 4.420462484516236 19 -2 9
390 15 5 0.801478367329864 -2.706536420973638 4.418158156530232 0.7552156102908754 19 -2 9
9765 446 5 -0.3213979357907253 -2.385179013380732 1.989436977901562 6.361360660029074 20 -2 9
11985 585 3 -0.6087709357907254 -19.475703176059547 0.5204190596925926 3.5979936860608817 20 -1 9
8595 373 5 -0.3629011380130387 -23.307783815652368 10.713970432078451 11.90903291427686 20 -1 9
3353 125 4 -0.2102800568288983 -20.512430496126903 16.100613265241112 0.314836475107672 20 -2 9
432 16 6 0.07013074435196197 -18.146045773319482 6.749130504357918 0.5998299466586943 19 -2 9
3658 136 2 -0.5844071380130387 -23.532513410255085 15.620277859662526 10.439267495478408 20 -2 9
10011 461 8 0.2120591474435196 -19.2031004856214 7.196916623747928 4.416086204018569 19 -2 9
9000 398 5 -0.5269259537906433 -22.96336163801093 10.886412871196658 2.886554804901749 19 -1 10
8994 398 5 0.5332180462093566 -21.620754553274015 10.613805306113452 3.252989250852277 19 -1 10
2054 77 5 0.7892436233137891 -19.22773379890775 11.127552089483718 2.688723672072161 20 -2 9
2075 77 6 0.07135062331378904 -17.5982902454897 12.04781875468058 6.747900434221702 20 -2 9
2062 77 4 -0.219251376686211 -17.453896398940778 12.438481952325905 5.729783975106606 20 -2 9
2076 77 6 0.04045862331378903 -19.50540726045543 12.269610615047338 5.224765791082021 20 -2 9
2072 77 6 0.02183562331378903 -17.54288387097262 10.481200558067268 4.868150884202482 20 -2 9
9003 398 8 0.2030878275862069 -20.404560277347127 9.050538372208205 4.271172397970819 19 -1 10
8993 398 3 -0.9148329537906433 -20.506848350954037 11.458854753782322 3.1052440087716207 19 -1 10
9002 398 7 0.3241718275862069 -20.82045718239617 12.440083527280432 3.286751002868428 19 -1 10
2063 77 4 0.02097162331378903 -18.77019365303098 13.079341210971574 5.1983997869032095 20 -2 9
2056 77 4 0.02097162331378903 -18.122820429390192 12.21020057358476 2.8060647971901 20 -2 9
8995 398 5 -0.3631199537906433 -21.36722511399722 9.419905029901923 3.987303305806801 19 -1 10
2053 77 2 -0.5950251724137932 -19.062468799525604 9.983709543226215 2.274874342833744 20 -2 9
2069 77 6 0.04045862331378903 -17.918221528970864 12.634333670079474 1.8071254522772868 20 -2 9
9434 425 7 0.3241718275862069 -22.01106099707586 8.15785619714254 2.1408476112848085 20 -2 9
9425 425 3 -0.6148391724137932 -21.616726825744124 7.622076541142224 1.3775921936588915 20 -2 9
9004 398 8 0.1662060462093567 -22.367835931970365 7.842067389506159 5.055077556265157 19 -1 10
8996 398 5 -0.08488795379064332 -22.435156296282116 8.607050366320248 4.364724482433651 19 -1 10
9008 398 8 0.2384850462093567 -23.198255503591195 11.807647992868883 2.299525740889006 19 -1 10
374 14 6 0.07135062331378901 -23.56317861970341 13.128254301892813 5.949240839123053 20 -2 9
2067 77 4 -0.246651376686211 -18.57245361541248 13.467642839909654 3.664392378769694 20 -2 9
10604 498 8 0.152903744351962 -21.846399193741313 11.116130785703366 6.796580563074858 20 -1 9
10012 461 8 0.1647781474435197 -16.83255867781326 7.565380832058548 3.8236386037275167 19 -2 9
3349 125 2 -0.5877370568288983 -22.571711261307843 13.890713160844268 0.8088824720983965 20 -2 9
3608 134 6 0.05718825780218725 -7.333280313973319 21.19162300034581 11.168055491791183 20 -2 9
9435 425 8 0.2030878275862069 -23.852229719348305 6.562890465107365 0.4689341397632312 20 -2 9
8138 344 7 0.3353076532891454 -0.3450007788252982 19.6964264633943 0.7146709822346402 19 -2 9
5888 219 5 0.702446 -1.7671732033455392 22.811877849528553 11.108581304678257 20 -2 9
2057 77 4 -0.219251376686211 -16.802921550944568 11.785126803407298 3.4106980014007284 20 -2 9
2058 77 4 0.02056062331378903 -16.84610202150737 11.258048946174878 4.8683634699544776 20 -2 9
2071 77 6 0.07135062331378904 -16.300179651363667 11.077286435722872 2.6916545756688457 20 -2 9
6619 249 8 0.2139278177692532 -13.13430372846279 11.852764142739925 0.7653041055175578 19 -2 9
2074 77 6 0.07135062331378904 -16.73481072821902 13.186738184078354 5.836555091580134 20 -2 9
2070 77 6 0.07135062331378904 -16.133426913235773 12.634116639698856 3.3878402251781132 20 -2 9
8319 355 7 0.322488623313789 -16.291483176433502 8.947726245407022 5.667099646047067 19 -1 9
2059 77 5 0.718981623313789 -15.476304745823874 10.770686662339518 5.451990165497914 20 -2 9
8311 355 3 -0.9139162203586692 -15.459516266896937 9.493901649516705 5.8378137957665786 19 -1 9
2060 77 2 -0.596708376686211 -14.594720095598664 11.605975509041006 5.658017776151258 20 -2 9
8310 355 5 0.5341347796413308 -14.37808621192004 8.849620187759779 6.450639758124623 19 -1 9
5192 193 2 -0.5837092203586692 -11.055387968624345 8.422523028789922 3.936715849937915 20 -2 9
8312 355 5 -0.5260092203586691 -13.094168746908185 9.09781818484758 6.007225645419254 19 -1 9
8320 355 8 0.2394017796413308 -12.84370870479326 9.796072152199567 5.176989716685714 19 -1 9
5191 193 5 0.7319807796413308 -10.338799053749037 8.637876448451852 4.904621623993162 20 -2 9
8306 355 5 0.4245617796413308 -12.057980910065554 8.364550553873908 6.629753419846068 19 -1 9
8305 355 3 -0.6035232203586692 -10.713327688546068 8.540307287193297 6.2289738287867 19 -1 9
9290 416 7 0.3270573054651399 -12.621879389709585 13.186877693587089 3.7340758471559212 19 -1 10
6620 249 8 0.1666468177692532 -14.933399470975003 13.62658131427948 1.1864534310314419 19 -2 9
3572 133 2 -0.59213969453486 -10.299784073211553 13.667201621695487 3.918777654349583 20 -2 9
131 5 6 0.07866688956075413 -11.956325791042893 8.277317812940087 0.4189270773441436 20 -2 9
6877 265 8 0.18405 -12.327111751811124 12.942078343094227 7.1338386593773535 19 -2 9
5499 204 6 0.07406015392467777 -1.7913136018339664 9.916246885147306 0.6675650447102761 19 -2 9
5207 193 6 0.08434977964133079 -8.037156661151863 7.102022668237652 5.343684250417063 20 -2 9
132 5 6 0.02915188956075413 -9.516561048245586 7.522034829288394 0.07297751063098801 20 -2 9
6658 252 5 0.4237973673298639 -2.9690276257261203 6.854149857622939 6.430878175705345 19 -2 9
6993 273 3 -0.6097719989749477 -1.184375631491271 23.48778981589994 3.323529260111485 19 -2 9
5206 193 6 0.08434977964133079 -8.334508181091273 7.25396501272235 3.6307792023253675 20 -2 9
5203 193 6 0.08434977964133079 -9.247333893822791 10.883190755303016 4.053056620015557 20 -2 9
5202 193 6 0.08434977964133079 -9.227228856353832 9.779042697825485 2.7631390876337107 20 -2 9
5190 193 4 0.03355977964133079 -8.831884428193248 8.998789914336559 4.746965253548883 20 -2 9
5189 193 4 -0.2062522203586692 -8.664412837041343 10.082456665595355 3.673292594155143 20 -2 9
5204 193 6 0.03483477964133079 -8.512597656507463 9.544916177439493 5.671614601049029 20 -2 9
5194 193 4 -0.2062522203586692 -7.934577705621001 7.817708748774745 4.471514469766873 20 -2 9
7231 287 7 0.3308144086634492 -7.122390878468515 13.128547264043188 3.198298886658968 19 -2 9
7223 287 3 -0.6081965913365509 -6.89283121290136 12.889212646353261 4.16363051349806 19 -2 9
5186 193 5 0.8022427796413308 -6.585685958066616 11.574581177516688 4.4632371800074075 20 -2 9
5208 193 6 0.05345777964133079 -5.971039150163271 8.40341875172518 5.129393790939574 20 -2 9
5185 193 2 -0.5883825913365509 -5.874015813935838 11.247034295630552 5.439801588833841 20 -2 9
5195 193 4 0.03397077964133079 -6.444853535057316 8.043112259015835 4.141862909482171 20 -2 9
5188 193 4 0.03397077964133079 -7.130163439805095 10.47752347926637 3.4906067707532316 20 -2 9
5199 193 4 -0.2336522203586692 -6.3068944929620905 9.21269898171656 3.1493827967548427 20 -2 9
5211 193 6 0.07967640866344919 -5.29157152061617 9.599625633066406 3.0373345456280916 20 -2 9
5501 204 6 0.02454515392467777 -3.2961851188774816 10.396019513132298 2.710979467841561 19 -2 9
5201 193 6 0.05345777964133079 -7.1480049999354485 11.065018515934828 2.5781271569278843 20 -2 9
5491 204 4 -0.2165418460753223 -3.3961825491633384 12.481554504371342 2.4138511766709065 19 -2 9
5210 193 6 0.07967640866344919 -6.544859450447568 8.907878310069098 2.122407411397756 20 -2 9
7232 287 8 0.2347284086634492 -7.962116911345056 13.182240735500951 6.3740380790876685 19 -2 9
5503 204 6 0.07406015392467777 -3.6508727259234277 12.733137431170395 3.470034647712655 19 -2 9
5504 204 6 0.07406015392467777 -4.361948875943124 12.36494209374803 1.9225199625925349 19 -2 9
6671 252 7 0.325346862886309 -4.146649882897236 10.381905631478038 7.020518534935878 19 -2 9
6664 252 5 -0.526773632670136 -3.115873679385764 8.166644312135706 6.806637764330418 19 -2 9
5492 204 4 0.02368115392467776 -2.7132999684792765 13.722500582465177 1.7475384740693478 19 -2 9
8314 355 7 0.3354877796413308 -10.033796583845387 8.577871657227266 6.911582015181004 19 -1 9
6672 252 8 0.238637367329864 -2.383918215144167 8.958832855116778 6.514511793875894 19 -2 9
5487 204 4 0.02327015392467776 -2.55015313625384 11.178885679451692 2.3435673150210263 19 -2 9
379 15 2 -0.5844736326701361 -2.195511095027097 7.831328570637446 3.9912569049848408 19 -2 9
7104 279 8 0.237549526328291 -3.8758411230808356 1.669626679407223 1.023240319789469 19 -2 9
5486 204 4 -0.2165418460753223 -2.216993020146564 10.942959134889339 0.7761964397340542 19 -2 9
11450 551 7 0.3251981539246778 -2.4535042341101345 12.06140701474946 4.781581311956973 19 -1 9
5488 204 5 0.7216911539246778 -1.388443278489948 11.032811029682616 3.349078712995844 19 -2 9
11441 551 3 -0.9175901511949428 -1.5339242229270766 11.694345279122292 4.528279382837674 19 -1 9
398 15 6 0.05269336732986395 -0.8464450608446086 8.219828183892918 1.8960774980204604 19 -2 9
11443 551 5 -0.3658771511949428 -0.7056983861584811 11.79109951329011 6.819948823968463 19 -1 9
11442 551 5 0.5304608488050572 -0.48681998233128 11.857487809164798 5.427755048852038 19 -1 9
5489 204 2 -0.5939988460753223 -0.4526382837170928 10.30959489209705 3.1898559428038205 19 -2 9
5498 204 6 0.04316815392467777 -0.426248981721006 12.092107318282526 0.8778130603213441 19 -2 9
384 15 4 0.03320636732986394 -0.14056001676646446 7.531030770573885 1.4799097979771858 19 -2 9
5496 204 4 -0.2439418460753222 -2.051161104951028 13.448562120832595 0.35642610197209734 19 -2 9
3835 143 2 -0.5935972736479561 -9.198046330605486 22.673535392490596 11.088947767084885 20 -2 9
3367 125 6 0.08032194317110174 -21.37960252895766 16.382747999294853 0.9731465305608893 20 -2 9
2079 77 6 0.07013074435196197 -19.454211553490776 13.927690504312718 3.2715134050710155 20 -2 9
2064 77 5 0.7892436233137891 -19.116835111324143 14.281873518565316 6.0913680566303405 20 -2 9
2078 77 6 0.07013074435196197 -17.80345149188088 14.249581180388109 3.5387688603921994 20 -2 9
11139 532 5 -0.3662310568288983 -23.419011025333596 18.451044098513574 2.6727011687407582 20 -2 9
364 14 2 -0.5950251724137932 -22.285042343751343 14.202030972334857 3.6438472984476675 20 -2 9
363 14 5 0.7892436233137891 -23.05892221961637 15.093223208969103 3.936003977496224 20 -2 9
11137 532 3 -0.9179440568288982 -22.66059013115324 16.344154059880868 3.4718186291200333 20 -2 9
7694 316 7 0.361446 -20.800810168755724 19.276805747694187 4.580135912124426 20 -2 9
7687 316 3 -0.928135255648038 -20.546914071057877 19.669828909289198 5.4534102689908615 20 -2 9
7682 316 5 0.4103427443519619 -20.6333740657642 16.183972267157674 6.537044162705929 20 -2 9
7681 316 3 -0.6177422556480381 -20.335053466891768 14.932720983280515 5.934250754232057 20 -2 9
7688 316 5 -0.540228255648038 -20.43826072678487 17.377234098309497 5.753510220160692 20 -2 9
7696 316 8 0.225182744351962 -20.15430612724677 17.252354121621533 4.724954528823918 20 -2 9
7686 316 5 0.519915744351962 -20.723920088933287 18.628452810381024 6.263212362857768 20 -2 9
7690 316 7 0.321268744351962 -20.994790858554477 14.553846792242648 5.3098196998712055 20 -2 9
11146 532 7 0.3241718275862069 -21.945676923084935 16.354361697400325 2.7932197645323633 20 -2 9
11138 532 5 0.5301069431711017 -23.212071426858465 17.571435311674538 3.71869800089803 20 -2 9
11152 532 8 0.2353739431711017 -23.286102290148914 17.504003850460666 5.865790715157104 20 -2 9
3366 125 6 0.08032194317110174 -19.736268524534335 15.676259956777788 1.0399990072855658 20 -2 9
11147 532 8 0.2030878275862069 -23.115614218088 18.152820074291544 1.681462372109042 20 -2 9
7695 316 7 0.361446 -20.98686730893673 20.56261026279225 5.702729949848411 20 -2 9
11144 532 5 -0.5300370568288982 -23.46443940195285 18.08365938301714 4.995573509736314 20 -2 9
9901 454 8 0.200184744351962 -17.406636079966084 20.317307434639144 1.8691195018291182 20 -2 9
10495 491 7 0.3331431474435196 -19.04740146651634 20.58717724958589 4.962464470468426 20 -2 9
10493 491 8 0.2120591474435196 -19.891834188008982 20.993140859979217 2.5482319905901676 20 -2 9
3356 125 2 -0.5979282556480381 -19.194638214440662 18.333610720078237 1.6098184863004157 20 -2 9
10632 500 5 -0.5312569357907253 -1.1364345192674463 23.204609022088615 7.083635308627812 20 -2 9
9889 454 3 -0.6085521200131208 -12.799218650050255 18.346993233009716 0.08075219144787837 20 -2 9
9893 454 5 -0.3672321200131207 -16.503578351181833 19.876644177975567 1.539706417624373 20 -2 9
9293 416 8 0.2140804661540364 -16.607195336846054 17.159687109843926 4.9538283694332925 19 -1 10
9281 416 3 -0.9142395338459636 -12.449085048747959 14.159409497968138 3.762767407438801 19 -1 10
5795 215 6 0.04749913592475976 -16.557818040639383 19.390639123335877 5.4981373349203615 20 -1 9
5782 215 4 0.02801213592475976 -16.46973315766985 20.357340268435774 5.985522494662806 20 -1 9
9898 454 7 0.3304588799868793 -12.0865143951356 18.676735163540453 0.7247984398383451 20 -2 9
9292 416 8 0.1667994661540364 -15.769096528410476 17.20724638130716 2.6427738712906255 19 -1 10
9891 454 5 -0.3211791200131207 -14.110962529676698 19.816597308782423 1.4603449605484329 20 -2 9
9285 416 5 -0.3164735338459636 -15.76428964834867 16.53505496739238 4.692475695416665 19 -1 10
9287 416 3 -0.6038465338459637 -15.605129013432732 15.799308391294286 6.986818024211885 19 -1 10
9284 416 5 -0.08429453384596361 -15.278403783613035 16.52469794895904 3.3560047874995256 19 -1 10
9291 416 8 0.20597330546514 -13.76895984632903 15.878709634983455 1.9143342966597245 19 -1 10
9286 416 5 0.4242384661540364 -15.187743913264768 15.75333839374547 5.6272988343413495 19 -1 10
9283 416 5 -0.3625265338459636 -14.195617281407234 15.743862010060386 2.993757638496607 19 -1 10
9288 416 5 -0.5263325338459636 -14.11615374835512 14.936532691880824 5.267277872911457 19 -1 10
9282 416 5 0.5338114661540364 -13.618637401310883 14.951210833051189 3.9668451581345607 19 -1 10
9296 416 8 0.2390784661540364 -13.68654094476099 14.339332657696968 6.009700834615863 19 -1 10
3584 133 6 0.02640430546513997 -11.631737792306787 16.62411088871399 3.7569790879985305 20 -2 9
3570 133 4 0.02512930546513997 -10.835290077699959 16.055043888611724 4.197394985525623 20 -2 9
3587 133 6 0.07591930546513997 -11.79277940857226 16.1317007084379 6.198769015807752 20 -2 9
3574 133 4 -0.21468269453486 -10.841894868151915 16.32608238040915 5.744130904302093 20 -2 9
3575 133 4 0.02554030546513997 -10.748244148582259 17.786760381548117 6.126672423630698 20 -2 9
3588 133 6 0.04502730546513997 -11.692974997013415 18.206170159326373 5.759746522844829 20 -2 9
3571 133 5 0.72355030546514 -11.13231698230194 14.534703489026459 3.952574660182435 20 -2 9
3566 133 5 0.79381230546514 -10.210382873203066 19.084606477053537 2.978897928275355 20 -2 9
3565 133 2 -0.5950251724137932 -11.048643492151049 18.65056918308431 2.200068394180388 20 -2 9
9899 454 8 0.2093748799868793 -13.129986004312409 20.185800013815406 1.7600341007333995 20 -2 9
9892 454 5 -0.08900012001312065 -15.244853140272221 20.469437636629802 1.9567714579444306 20 -2 9
11281 541 3 -0.9131723032689197 -10.04818297828439 20.45143907415598 2.990953938538105 20 -1 9
9890 454 5 0.4195328799868793 -14.047303011209198 18.862188544636883 0.4688577174368831 20 -2 9
4698 174 6 0.07932087998687935 -10.563078442466598 16.64259491027965 0.5552850214327769 20 -2 10
5793 215 4 -0.2396108640752402 -14.91746305735884 20.74208732883036 6.117957841240628 20 -1 9
3586 133 6 0.07591930546513997 -10.126159308674465 15.579850261870615 6.15225347261805 20 -2 9
[truncated: 2,922,165 more chars]
