# Supplementary material for: Smart Reaction Templating: A Graph-Based Method for Automated Molecular Dynamics Input Generation
Source: J Chem Inf Model. 2025 Jun 6;65(12):6038–47. doi: 10.1021/acs.jcim.5c00445 (PMC12199293; doi:10.1021/acs.jcim.5c00445)
Supplement: Supplementary file 1 [file ci5c00445_si_001.zip › polycondensation/system/ht.data]

ht data file

27 atoms
27 bonds
48 angles
78 dihedrals
3 impropers

9 atom types
13 bond types
20 angle types
25 dihedral types
5 improper types

-50.0 50.0 xlo xhi
-50.0 50.0 ylo yhi
-50.0 50.0 zlo zhi

Masses

1 16.0
2 16.0
3 14.01
4 12.01
5 12.01
6 1.008
7 1.008
8 1.008
9 1.008

Pair Coeffs

1 0.2104 3.0664733878390478
2 0.21 2.959921901149463
3 0.17 3.249998523775958
4 0.1094 3.3996695084235347
5 0.086 3.3996695084235347
6 0.0157 2.649532787749369
7 0.0157 1.069078461768407
8 0.015 2.59964245953351
9 0.0 0.0

Bond Coeffs

1 637.7 1.2183
2 400.1 1.3513
3 313.0 1.5241
4 371.4 0.9730
5 300.9 1.5375
6 330.6 1.0969
7 417.9 1.3859
8 404.6 1.0121
9 461.1 1.3984
10 345.8 1.0860
11 384.2 1.4121
12 427.6 1.3789
13 403.2 1.0129

Angle Coeffs

1 75.9 122.10
2 67.4 123.20
3 49.9 106.55
4 63.3 111.04
5 46.9 108.77
6 68.4 112.73
7 62.9 111.51
8 46.3 109.80
9 39.4 107.58
10 68.3 120.95
11 48.4 116.07
12 66.6 120.02
13 48.2 119.88
14 40.1 115.12
15 67.9 120.19
16 63.8 123.71
17 47.6 116.00
18 74.2 123.05
19 66.8 115.18
20 48.3 117.55

Dihedral Coeffs

1 2 2.3 2 180.0 1.9 1 0.0
2 1 0.0 2 180.0
3 3 0.8 1 0.0 0.0 2 0.0 0.08 3 180.0
4 1 0.15555555555555556 3 0.0
5 1 0.15555555555555556 3 0.0
6 1 0.0 2 180.0
7 1 0.0 2 180.0
8 1 2.3 2 180.0
9 3 0.18 3 0.0 0.25 2 180.0 0.2 1 180.0
10 1 0.16 3 0.0
11 1 0.15 3 0.0
12 1 3.625 2 180.0
13 1 3.625 2 180.0
14 1 3.625 2 180.0
15 1 3.625 2 180.0
16 1 1.05 2 180.0
17 1 3.625 2 180.0
18 1 0.45 2 180.0
19 1 0.45 2 180.0
20 1 2.5 2 180.0
21 1 2.5 2 180.0
22 2 0.1 4 0.0 0.07 2 0.0
23 1 0.0 2 180.0
24 2 2.5 2 180.0 2.0 1 0.0
25 1 2.5 2 180.0

Improper Coeffs

1 1.1 -1 2
2 1.1 -1 2
3 1.1 -1 2
4 10.5 -1 2
5 1.1 -1 2

Atoms

1 0 2 -0.52268 2.719 0.24 1.033
2 0 5 0.702446 2.497 -0.082 -0.117
3 0 1 -0.630039 1.896 -1.21 -0.401
4 0 4 0.134424 3.091 0.659 -1.311
5 0 4 -0.17665233333333333 4.586 0.275 -1.462
6 0 4 0.134424 5.322 1.084 -2.564
7 0 5 0.702446 4.928 0.669 -3.978
8 0 2 -0.52268 4.086 -0.166 -4.234
9 0 1 -0.630039 5.664 1.214 -4.913
10 0 4 -0.17665233333333333 5.144 2.605 -2.315
11 0 4 0.134424 3.66 3.04 -2.202
12 0 5 0.702446 2.946 3.039 -3.55
13 0 2 -0.52268 1.989 2.34 -3.812
14 0 1 -0.630039 3.405 3.926 -4.397
15 0 4 -0.17665233333333333 2.936 2.195 -1.117
16 0 9 0.43001 1.858 -1.339 -1.364
17 0 6 -0.007558 2.548 0.362 -2.211
18 0 6 0.035024 4.673 -0.795 -1.667
19 0 6 0.035024 5.093 0.45 -0.509
20 0 6 -0.007558 6.388 0.863 -2.464
21 0 9 0.43001 6.279 1.848 -4.506
22 0 6 0.035024 5.651 3.181 -3.092
23 0 6 0.035024 5.645 2.857 -1.377
24 0 6 -0.007558 3.653 4.076 -1.853
25 0 9 0.43001 4.166 4.389 -4.005
26 0 6 0.035024 1.876 2.458 -1.088
27 0 6 0.035024 3.352 2.475 -0.146

Bonds

1 1 1 2
2 2 2 3
3 3 2 4
4 5 4 5
5 5 5 6
6 3 6 7
7 1 7 8
8 2 7 9
9 5 6 10
10 5 10 11
11 3 11 12
12 1 12 13
13 2 12 14
14 5 11 15
15 5 4 15
16 4 3 16
17 6 4 17
18 6 5 18
19 6 5 19
20 6 6 20
21 4 9 21
22 6 10 22
23 6 10 23
24 6 11 24
25 4 14 25
26 6 15 26
27 6 15 27

Angles

1 7 4 5 6
2 7 4 15 11
3 7 5 4 15
4 7 5 6 10
5 7 6 10 11
6 7 10 11 15
7 8 4 5 18
8 8 4 5 19
9 8 4 15 26
10 8 4 15 27
11 8 5 4 17
12 8 5 6 20
13 8 6 5 18
14 8 6 5 19
15 8 6 10 22
16 8 6 10 23
17 8 10 6 20
18 8 10 11 24
19 8 11 10 22
20 8 11 10 23
21 8 11 15 26
22 8 11 15 27
23 8 15 11 24
24 8 15 4 17
25 4 2 4 5
26 4 2 4 15
27 4 5 6 7
28 4 7 6 10
29 4 10 11 12
30 4 12 11 15
31 5 2 4 17
32 5 7 6 20
33 5 12 11 24
34 9 18 5 19
35 9 22 10 23
36 9 26 15 27
37 2 1 2 4
38 2 6 7 8
39 2 11 12 13
40 6 3 2 4
41 6 6 7 9
42 6 11 12 14
43 1 1 2 3
44 1 8 7 9
45 1 13 12 14
46 3 2 3 16
47 3 7 9 21
48 3 12 14 25

Dihedrals

1 2 1 2 4 5
2 2 1 2 4 15
3 2 5 6 7 8
4 2 8 7 6 10
5 2 10 11 12 13
6 2 13 12 11 15
7 6 3 2 4 5
8 6 3 2 4 15
9 6 5 6 7 9
10 6 9 7 6 10
11 6 10 11 12 14
12 6 14 12 11 15
13 7 3 2 4 17
14 7 9 7 6 20
15 7 14 12 11 24
16 8 4 2 3 16
17 8 6 7 9 21
18 8 11 12 14 25
19 4 2 4 5 6
20 4 2 4 15 11
21 4 4 5 6 7
22 4 7 6 10 11
23 4 6 10 11 12
24 4 4 15 11 12
25 5 2 4 5 18
26 5 2 4 5 19
27 5 2 4 15 26
28 5 2 4 15 27
29 5 7 6 5 18
30 5 7 6 5 19
31 5 7 6 10 22
32 5 7 6 10 23
33 5 12 11 10 22
34 5 12 11 10 23
35 5 12 11 15 26
36 5 12 11 15 27
37 3 1 2 4 17
38 3 8 7 6 20
39 3 13 12 11 24
40 11 17 4 5 18
41 11 17 4 5 19
42 11 17 4 15 26
43 11 17 4 15 27
44 11 18 5 6 20
45 11 19 5 6 20
46 11 20 6 10 22
47 11 20 6 10 23
48 11 22 10 11 24
49 11 23 10 11 24
50 11 24 11 15 26
51 11 24 11 15 27
52 10 6 5 4 17
53 10 11 15 4 17
54 10 15 4 5 18
55 10 10 6 5 18
56 10 15 4 5 19
57 10 10 6 5 19
58 10 4 5 6 20
59 10 11 10 6 20
60 10 5 6 10 22
61 10 15 11 10 22
62 10 5 6 10 23
63 10 15 11 10 23
64 10 6 10 11 24
65 10 4 15 11 24
66 10 10 11 15 26
67 10 5 4 15 26
68 10 10 11 15 27
69 10 5 4 15 27
70 1 1 2 3 16
71 1 8 7 9 21
72 1 13 12 14 25
73 9 4 5 6 10
74 9 4 15 11 10
75 9 5 4 15 11
76 9 5 6 10 11
77 9 6 5 4 15
78 9 6 10 11 15

Impropers

1 1 1 3 2 4
2 2 6 8 7 9
3 2 11 13 12 14
