# Supplementary material for: Smart Reaction Templating: A Graph-Based Method for Automated Molecular Dynamics Input Generation
Source: J Chem Inf Model. 2025 Jun 6;65(12):6038–47. doi: 10.1021/acs.jcim.5c00445 (PMC12199293; doi:10.1021/acs.jcim.5c00445)
Supplement: Supplementary file 1 [file ci5c00445_si_001.zip › polycondensation/system/in.masses]

mass 1 16.0
mass 2 16.0
mass 3 14.01
mass 4 12.01
mass 5 12.01
mass 6 1.008
mass 7 1.008
mass 8 1.008
mass 9 1.008
