# Supplementary material for: Smart Reaction Templating: A Graph-Based Method for Automated Molecular Dynamics Input Generation
Source: J Chem Inf Model. 2025 Jun 6;65(12):6038–47. doi: 10.1021/acs.jcim.5c00445 (PMC12199293; doi:10.1021/acs.jcim.5c00445)
Supplement: Supplementary file 1 [file ci5c00445_si_001.zip › polycondensation/system/link1.data]

link1 data file

40 atoms
41 bonds
71 angles
112 dihedrals
8 impropers

9 atom types
13 bond types
20 angle types
25 dihedral types
5 improper types

-50.0 50.0 xlo xhi
-50.0 50.0 ylo yhi
-50.0 50.0 zlo zhi

Masses

1 16.0
2 16.0
3 14.01
4 12.01
5 12.01
6 1.008
7 1.008
8 1.008
9 1.008

Pair Coeffs

1 0.2104 3.0664733878390478
2 0.21 2.959921901149463
3 0.17 3.249998523775958
4 0.1094 3.3996695084235347
5 0.086 3.3996695084235347
6 0.0157 2.649532787749369
7 0.0157 1.069078461768407
8 0.015 2.59964245953351
9 0.0 0.0

Bond Coeffs

1 637.7 1.2183
2 400.1 1.3513
3 313.0 1.5241
4 371.4 0.9730
5 300.9 1.5375
6 330.6 1.0969
7 417.9 1.3859
8 404.6 1.0121
9 461.1 1.3984
10 345.8 1.0860
11 384.2 1.4121
12 427.6 1.3789
13 403.2 1.0129

Angle Coeffs

1 75.9 122.10
2 67.4 123.20
3 49.9 106.55
4 63.3 111.04
5 46.9 108.77
6 68.4 112.73
7 62.9 111.51
8 46.3 109.80
9 39.4 107.58
10 68.3 120.95
11 48.4 116.07
12 66.6 120.02
13 48.2 119.88
14 40.1 115.12
15 67.9 120.19
16 63.8 123.71
17 47.6 116.00
18 74.2 123.05
19 66.8 115.18
20 48.3 117.55

Dihedral Coeffs

1 2 2.3 2 180.0 1.9 1 0.0
2 1 0.0 2 180.0
3 3 0.8 1 0.0 0.0 2 0.0 0.08 3 180.0
4 1 0.15555555555555556 3 0.0
5 1 0.15555555555555556 3 0.0
6 1 0.0 2 180.0
7 1 0.0 2 180.0
8 1 2.3 2 180.0
9 3 0.18 3 0.0 0.25 2 180.0 0.2 1 180.0
10 1 0.16 3 0.0
11 1 0.15 3 0.0
12 1 3.625 2 180.0
13 1 3.625 2 180.0
14 1 3.625 2 180.0
15 1 3.625 2 180.0
16 1 1.05 2 180.0
17 1 3.625 2 180.0
18 1 0.45 2 180.0
19 1 0.45 2 180.0
20 1 2.5 2 180.0
21 1 2.5 2 180.0
22 2 0.1 4 0.0 0.07 2 0.0
23 1 0.0 2 180.0
24 2 2.5 2 180.0 2.0 1 0.0
25 1 2.5 2 180.0

Improper Coeffs

1 1.1 -1 2
2 1.1 -1 2
3 1.1 -1 2
4 10.5 -1 2
5 1.1 -1 2

Atoms

1 0 3 -0.925951 -5.15 3.268 -0.492
2 0 5 0.5221 -4.196 2.291 -0.485
3 0 5 -0.374238 -2.845 2.635 -0.506
4 0 5 -0.096006 -1.873 1.637 -0.514
5 0 5 -0.328185 -2.248 0.294 -0.501
6 0 5 0.412527 -3.6 -0.059 -0.467
7 0 3 -0.615558 -4.03 -1.426 -0.487
8 0 5 0.719946 -3.45 -2.497 0.102
9 0 2 -0.595744 -2.455 -2.408 0.794
10 0 4 0.021525 -4.235 -3.792 -0.026
11 0 4 -0.21828749999999997 -5.101 -3.997 1.24
12 0 4 0.021936 -5.94 -5.298 1.176
13 0 5 0.790208 -7.138 -5.176 0.237
14 0 2 -0.570453 -7.369 -4.203 -0.452
15 0 1 -0.655478 -8.014 -6.135 0.382
16 0 4 -0.245687 -5.029 -6.523 0.87
17 0 4 0.021936 -4.062 -6.341 -0.336
18 0 5 0.790208 -4.732 -6.508 -1.697
19 0 2 -0.570453 -5.896 -6.81 -1.853
20 0 1 -0.655478 -3.879 -6.603 -2.682
21 0 4 -0.21828749999999997 -3.288 -5.001 -0.217
22 0 5 -0.538044 -4.57 0.946 -0.468
23 0 7 0.376517 -4.867 4.232 -0.348
24 0 7 0.376517 -6.115 3.016 -0.311
25 0 8 0.182401 -2.545 3.68 -0.522
26 0 8 0.155088 -0.821 1.906 -0.538
27 0 8 0.202369 -1.475 -0.47 -0.529
28 0 7 0.323453 -4.92 -1.577 -0.939
29 0 6 0.0228 -4.881 -3.722 -0.906
30 0 6 0.07231475 -5.76 -3.137 1.385
31 0 6 0.07231475 -4.447 -4.04 2.116
32 0 6 0.041423 -6.355 -5.453 2.175
33 0 9 0.457573 -7.626 -6.821 0.949
34 0 6 0.0768505 -5.632 -7.425 0.736
35 0 6 0.0768505 -4.416 -6.703 1.757
36 0 6 0.041423 -3.321 -7.142 -0.265
37 0 9 0.457573 -2.989 -6.457 -2.324
38 0 6 0.07231475 -2.663 -4.842 -1.099
39 0 6 0.07231475 -2.611 -5.066 0.638
40 0 8 0.227367 -5.625 0.679 -0.457

Bonds

1 7 1 2
2 9 2 3
3 9 3 4
4 9 4 5
5 9 5 6
6 11 6 7
7 12 7 8
8 1 8 9
9 3 8 10
10 5 10 11
11 5 11 12
12 3 12 13
13 1 13 14
14 2 13 15
15 5 12 16
16 5 16 17
17 3 17 18
18 1 18 19
19 2 18 20
20 5 17 21
21 5 10 21
22 9 6 22
23 9 2 22
24 8 1 23
25 8 1 24
26 10 3 25
27 10 4 26
28 10 5 27
29 13 7 28
30 6 10 29
31 6 11 30
32 6 11 31
33 6 12 32
34 4 15 33
35 6 16 34
36 6 16 35
37 6 17 36
38 4 20 37
39 6 21 38
40 6 21 39
41 10 22 40

Angles

1 7 10 11 12
2 7 10 21 17
3 7 11 10 21
4 7 11 12 16
5 7 12 16 17
6 7 16 17 21
7 8 10 11 30
8 8 10 11 31
9 8 10 21 38
10 8 10 21 39
11 8 11 10 29
12 8 11 12 32
13 8 12 11 30
14 8 12 11 31
15 8 12 16 34
16 8 12 16 35
17 8 16 12 32
18 8 16 17 36
19 8 17 16 34
20 8 17 16 35
21 8 17 21 38
22 8 17 21 39
23 8 21 17 36
24 8 21 10 29
25 4 8 10 11
26 4 8 10 21
27 4 11 12 13
28 4 13 12 16
29 4 16 17 18
30 4 18 17 21
31 5 8 10 29
32 5 13 12 32
33 5 18 17 36
34 9 30 11 31
35 9 34 16 35
36 9 38 21 39
37 12 2 3 4
38 12 2 22 6
39 12 3 2 22
40 12 3 4 5
41 12 4 5 6
42 12 5 6 22
43 13 2 3 25
44 13 2 22 40
45 13 3 4 26
46 13 4 3 25
47 13 4 5 27
48 13 5 4 26
49 13 6 5 27
50 13 6 22 40
51 15 5 6 7
52 15 7 6 22
53 10 1 2 3
54 10 1 2 22
55 19 7 8 10
56 2 9 8 10
57 2 12 13 14
58 2 17 18 19
59 6 12 13 15
60 6 17 18 20
61 18 7 8 9
62 1 14 13 15
63 1 19 18 20
64 17 6 7 28
65 16 6 7 8
66 20 8 7 28
67 11 2 1 23
68 11 2 1 24
69 14 23 1 24
70 3 13 15 33
71 3 18 20 37

Dihedrals

1 23 7 8 10 29
2 2 9 8 10 11
3 2 9 8 10 21
4 2 11 12 13 14
5 2 14 13 12 16
6 2 16 17 18 19
7 2 19 18 17 21
8 6 11 12 13 15
9 6 15 13 12 16
10 6 16 17 18 20
11 6 20 18 17 21
12 7 15 13 12 32
13 7 20 18 17 36
14 20 6 7 8 9
15 21 6 7 8 10
16 25 10 8 7 28
17 8 12 13 15 33
18 8 17 18 20 37
19 4 8 10 11 12
20 4 8 10 21 17
21 4 10 11 12 13
22 4 13 12 16 17
23 4 12 16 17 18
24 4 10 21 17 18
25 5 8 10 11 30
26 5 8 10 11 31
27 5 8 10 21 38
28 5 8 10 21 39
29 5 13 12 11 30
30 5 13 12 11 31
31 5 13 12 16 34
32 5 13 12 16 35
33 5 18 17 16 34
34 5 18 17 16 35
35 5 18 17 21 38
36 5 18 17 21 39
37 12 1 2 3 4
38 12 1 2 22 6
39 13 1 2 3 25
40 13 1 2 22 40
41 14 2 3 4 5
42 14 2 22 6 5
43 14 3 2 22 6
44 14 3 4 5 6
45 14 4 3 2 22
46 14 4 5 6 22
47 15 2 3 4 26
48 15 3 2 22 40
49 15 3 4 5 27
50 15 5 4 3 25
51 15 5 6 22 40
52 15 6 5 4 26
53 15 22 6 5 27
54 15 22 2 3 25
55 12 2 22 6 7
56 12 4 5 6 7
57 13 7 6 5 27
58 13 7 6 22 40
59 17 25 3 4 26
60 17 26 4 5 27
61 18 5 6 7 8
62 18 8 7 6 22
63 19 5 6 7 28
64 19 22 6 7 28
65 16 3 2 1 23
66 16 3 2 1 24
67 16 22 2 1 23
68 16 22 2 1 24
69 22 7 8 10 11
70 22 7 8 10 21
71 24 9 8 7 28
72 3 9 8 10 29
73 3 14 13 12 32
74 3 19 18 17 36
75 11 29 10 11 30
76 11 29 10 11 31
77 11 29 10 21 38
78 11 29 10 21 39
79 11 30 11 12 32
80 11 31 11 12 32
81 11 32 12 16 34
82 11 32 12 16 35
83 11 34 16 17 36
84 11 35 16 17 36
85 11 36 17 21 38
86 11 36 17 21 39
87 10 12 11 10 29
88 10 17 21 10 29
89 10 21 10 11 30
90 10 16 12 11 30
91 10 21 10 11 31
92 10 16 12 11 31
93 10 10 11 12 32
94 10 17 16 12 32
95 10 11 12 16 34
96 10 21 17 16 34
97 10 11 12 16 35
98 10 21 17 16 35
99 10 12 16 17 36
100 10 10 21 17 36
101 10 16 17 21 38
102 10 11 10 21 38
103 10 16 17 21 39
104 10 11 10 21 39
105 1 14 13 15 33
106 1 19 18 20 37
107 9 10 11 12 16
108 9 10 21 17 16
109 9 11 10 21 17
110 9 11 12 16 17
111 9 12 11 10 21
112 9 12 16 17 21

Impropers

1 4 7 9 8 10
2 3 2 4 3 25
3 3 2 6 22 40
4 3 3 5 4 26
5 3 4 6 5 27
6 5 6 8 7 28
7 2 12 14 13 15
8 2 17 19 18 20
