# Supplementary material for: Smart Reaction Templating: A Graph-Based Method for Automated Molecular Dynamics Input Generation
Source: J Chem Inf Model. 2025 Jun 6;65(12):6038–47. doi: 10.1021/acs.jcim.5c00445 (PMC12199293; doi:10.1021/acs.jcim.5c00445)
Supplement: Supplementary file 1 [file ci5c00445_si_001.zip › polycondensation/system/link1_prod.data]

LAMMPS data file via write_data, version 2 Aug 2023, timestep = 0, units = real

32 atoms
9 atom types
30 bonds
13 bond types
53 angles
20 angle types
76 dihedrals
25 dihedral types
5 impropers
5 improper types

-50 50 xlo xhi
-50 50 ylo yhi
-50 50 zlo zhi

Masses

1 16
2 16
3 14.01
4 12.01
5 12.01
6 1.008
7 1.008
8 1.008
9 1.008

Pair Coeffs # lj/cut/coul/long

1 0.2104 3.06647
2 0.21 2.95992
3 0.17 3.25
4 0.1094 3.39967
5 0.086 3.39967
6 0.0157 2.64953
7 0.0157 1.06908
8 0.015 2.59964
9 0 0

Bond Coeffs # harmonic

1 637.7 1.2183
2 400.1 1.3513
3 313 1.5241
4 371.4 0.973
5 300.9 1.5375
6 330.6 1.0969
7 417.9 1.3859
8 404.6 1.0121
9 461.1 1.3984
10 345.8 1.086
11 384.2 1.4121
12 427.6 1.3789
13 403.2 1.0129

Angle Coeffs # harmonic

1 75.9 122.1
2 67.4 123.2
3 49.9 106.55
4 63.3 111.04
5 46.9 108.77
6 68.4 112.73
7 62.9 111.51
8 46.3 109.8
9 39.4 107.58
10 68.3 120.95
11 48.4 116.07
12 66.6 120.02
13 48.2 119.88
14 40.1 115.12
15 67.9 120.19
16 63.8 123.71
17 47.6 116
18 74.2 123.05
19 66.8 115.18
20 48.3 117.55

Dihedral Coeffs # fourier

1 2 2.3 2 180 1.9 1 0
2 1 0 2 180
3 3 0.8 1 0 0 2 0 0.08 3 180
4 1 0.155556 3 0
5 1 0.155556 3 0
6 1 0 2 180
7 1 0 2 180
8 1 2.3 2 180
9 3 0.18 3 0 0.25 2 180 0.2 1 180
10 1 0.16 3 0
11 1 0.15 3 0
12 1 3.625 2 180
13 1 3.625 2 180
14 1 3.625 2 180
15 1 3.625 2 180
16 1 1.05 2 180
17 1 3.625 2 180
18 1 0.45 2 180
19 1 0.45 2 180
20 1 2.5 2 180
21 1 2.5 2 180
22 2 0.1 4 0 0.07 2 0
23 1 0 2 180
24 2 2.5 2 180 2 1 0
25 1 2.5 2 180

Improper Coeffs # cvff

1 1.1 -1 2
2 1.1 -1 2
3 1.1 -1 2
4 10.5 -1 2
5 1.1 -1 2

Atoms # full

1 1 3 -0.925951 -3.9468751639649797 3.007091117371413 -3.5951589804180433 0 0 0
2 1 5 0.5221 -3.035712564676263 1.9902965300890256 -3.57055237702241 0 0 0
3 1 5 -0.374238 -1.6773311208093276 2.273950432170625 -3.435207200559187 0 0 0
4 1 5 -0.09600599999999999 -0.7475701446157409 1.236501954303684 -3.425349060820007 0 0 0
5 1 5 -0.328185 -1.1722508504737843 -0.08577630614451437 -3.55052693433606 0 0 0
6 1 5 0.412527 -2.5332564810194467 -0.37928743374761814 -3.6737498688740704 0 0 0
7 1 3 -0.615558 -3.0102506596413408 -1.7206394646031984 -3.838796174135458 0 0 0
8 1 5 0.719946 -2.5323204963300086 -2.856150104629669 -3.2797252078137586 0 0 0
9 1 2 -0.5957440000000001 -1.608341420230635 -2.8618573738271627 -2.4903963194479166 0 0 0
10 1 4 0.021525 -3.3488703678840857 -4.10206925760823 -3.5806666830314584 0 0 0
11 1 4 -0.218287 -4.343439228988068 -4.358477596156532 -2.4231587804903025 0 0 0
12 1 4 0.021936 -5.2202667043875275 -5.612552667661979 -2.666237560751391 0 0 0
13 1 5 0.790208 -6.313625974926584 -5.3697409986133255 -3.7042245543597447 0 0 0
14 1 4 -0.245687 -4.330096481324875 -6.852026899494741 -2.9752401539365816 0 0 0
15 1 4 0.021936 -3.241924089802826 -6.62738054733216 -4.065223577108343 0 0 0
16 1 5 0.790208 -3.7792204069055897 -6.665886295194342 -5.493138131628109 0 0 0
17 1 4 -0.218287 -2.433725513705225 -5.3354827423736495 -3.7708562502237264 0 0 0
18 1 5 -0.538044 -3.459871486793105 0.665693066127115 -3.6918160238782876 0 0 0
19 1 8 0.155088 0.31097995602596873 1.4590571593019088 -3.3274620588247226 0 0 0
20 1 8 0.202369 -0.4295766227812036 -0.87969976450816 -3.5619082251740166 0 0 0
21 1 7 0.323453 -3.855995873389827 -1.798672126004481 -4.384535065159506 0 0 0
22 1 6 0.0228 -3.901168761001577 -3.940079434196676 -4.510904169951294 0 0 0
23 1 6 0.072315 -4.980769908598729 -3.482424685315573 -2.277395608755817 0 0 0
24 1 6 0.072315 -3.7817732732068747 -4.493635954373128 -1.4940707478902737 0 0 0
25 1 6 0.041423 -5.737983984317789 -5.820184422394852 -1.7264988351003936 0 0 0
26 1 6 0.041423 -2.542294552753322 -7.463851418818416 -3.984242146873262 0 0 0
27 1 6 0.072315 -1.7186679066317891 -5.141698098743232 -4.573956574255191 0 0 0
28 1 6 0.072315 -1.8479310682870025 -5.492084449804725 -2.8620659702653475 0 0 0
29 1 8 0.227367 -4.520038045454467 0.446199739904408 -3.8027418893913305 0 0 0
30 1 1 0 28.980770973473614 25.873970405745155 32.08060785729086 0 0 0
31 1 1 0 29.913389732292007 26.753622680759396 33.24526837682534 0 0 0
32 1 1 0 30.846008491110393 27.633274955773633 34.409928896359816 0 0 0

Velocities

1 0 0 0
2 0 0 0
3 0 0 0
4 0 0 0
5 0 0 0
6 0 0 0
7 0 0 0
8 0 0 0
9 0 0 0
10 0 0 0
11 0 0 0
12 0 0 0
13 0 0 0
14 0 0 0
15 0 0 0
16 0 0 0
17 0 0 0
18 0 0 0
19 0 0 0
20 0 0 0
21 0 0 0
22 0 0 0
23 0 0 0
24 0 0 0
25 0 0 0
26 0 0 0
27 0 0 0
28 0 0 0
29 0 0 0
30 0 0 0
31 0 0 0
32 0 0 0

Bonds

1 7 1 2
2 9 2 3
3 9 2 18
4 9 3 4
5 9 4 5
6 10 4 19
7 9 5 6
8 10 5 20
9 11 6 7
10 9 6 18
11 12 7 8
12 13 7 21
13 1 8 9
14 3 8 10
15 5 10 11
16 5 10 17
17 6 10 22
18 5 11 12
19 6 11 23
20 6 11 24
21 3 12 13
22 5 12 14
23 6 12 25
24 5 14 15
25 3 15 16
26 5 15 17
27 6 15 26
28 6 17 27
29 6 17 28
30 10 18 29

Angles

1 12 3 2 18
2 10 1 2 3
3 10 1 2 18
4 12 2 3 4
5 12 3 4 5
6 13 3 4 19
7 13 5 4 19
8 12 4 5 6
9 13 4 5 20
10 13 6 5 20
11 12 5 6 18
12 15 5 6 7
13 15 7 6 18
14 17 6 7 21
15 16 6 7 8
16 20 8 7 21
17 19 7 8 10
18 2 9 8 10
19 18 7 8 9
20 7 11 10 17
21 8 11 10 22
22 8 17 10 22
23 4 8 10 11
24 4 8 10 17
25 5 8 10 22
26 7 10 11 12
27 8 10 11 23
28 8 10 11 24
29 8 12 11 23
30 8 12 11 24
31 9 23 11 24
32 7 11 12 14
33 8 11 12 25
34 8 14 12 25
35 4 11 12 13
36 4 13 12 14
37 5 13 12 25
38 7 12 14 15
39 7 14 15 17
40 8 14 15 26
41 8 17 15 26
42 4 14 15 16
43 4 16 15 17
44 5 16 15 26
45 7 10 17 15
46 8 10 17 27
47 8 10 17 28
48 8 15 17 27
49 8 15 17 28
50 9 27 17 28
51 12 2 18 6
52 13 2 18 29
53 13 6 18 29

Dihedrals

1 12 1 2 3 4
2 12 1 2 18 6
3 13 1 2 18 29
4 14 3 2 18 6
5 15 3 2 18 29
6 14 2 3 4 5
7 14 4 3 2 18
8 15 2 3 4 19
9 14 3 4 5 6
10 15 3 4 5 20
11 17 19 4 5 20
12 14 4 5 6 18
13 15 6 5 4 19
14 12 4 5 6 7
15 15 5 6 18 29
16 15 18 6 5 20
17 13 7 6 5 20
18 13 7 6 18 29
19 18 5 6 7 8
20 19 5 6 7 21
21 19 18 6 7 21
22 20 6 7 8 9
23 21 6 7 8 10
24 18 8 7 6 18
25 23 7 8 10 22
26 2 9 8 10 11
27 2 9 8 10 17
28 25 10 8 7 21
29 22 7 8 10 11
30 22 7 8 10 17
31 24 9 8 7 21
32 3 9 8 10 22
33 4 8 10 11 12
34 4 8 10 17 15
35 5 8 10 11 23
36 5 8 10 11 24
37 5 8 10 17 27
38 5 8 10 17 28
39 11 22 10 11 23
40 11 22 10 11 24
41 11 22 10 17 27
42 11 22 10 17 28
43 10 17 10 11 23
44 10 17 10 11 24
45 10 11 10 17 27
46 10 11 10 17 28
47 9 11 10 17 15
48 4 10 11 12 13
49 11 23 11 12 25
50 11 24 11 12 25
51 10 12 11 10 22
52 10 10 11 12 25
53 9 10 11 12 14
54 9 12 11 10 17
55 4 13 12 14 15
56 5 13 12 11 23
57 5 13 12 11 24
58 10 14 12 11 23
59 10 14 12 11 24
60 9 11 12 14 15
61 4 12 14 15 16
62 10 15 14 12 25
63 10 12 14 15 26
64 9 12 14 15 17
65 5 16 15 17 27
66 5 16 15 17 28
67 11 26 15 17 27
68 11 26 15 17 28
69 10 14 15 17 27
70 10 14 15 17 28
71 4 10 17 15 16
72 10 15 17 10 22
73 10 10 17 15 26
74 9 10 17 15 14
75 14 2 18 6 5
76 12 2 18 6 7

Impropers

1 3 3 5 4 19
2 3 2 6 18 29
3 3 4 6 5 20
4 5 6 8 7 21
5 4 7 9 8 10
