# Supplementary material for: Smart Reaction Templating: A Graph-Based Method for Automated Molecular Dynamics Input Generation
Source: J Chem Inf Model. 2025 Jun 6;65(12):6038–47. doi: 10.1021/acs.jcim.5c00445 (PMC12199293; doi:10.1021/acs.jcim.5c00445)
Supplement: Supplementary file 1 [file ci5c00445_si_001.zip › polycondensation/system/link1_reac.data]

LAMMPS data file via write_data, version 2 Aug 2023, timestep = 0, units = real

32 atoms
9 atom types
32 bonds
13 bond types
54 angles
20 angle types
74 dihedrals
25 dihedral types
4 impropers
5 improper types

-50 50 xlo xhi
-50 50 ylo yhi
-50 50 zlo zhi

Masses

1 16
2 16
3 14.01
4 12.01
5 12.01
6 1.008
7 1.008
8 1.008
9 1.008

Pair Coeffs # lj/cut/coul/long

1 0.2104 3.06647
2 0.21 2.95992
3 0.17 3.25
4 0.1094 3.39967
5 0.086 3.39967
6 0.0157 2.64953
7 0.0157 1.06908
8 0.015 2.59964
9 0 0

Bond Coeffs # harmonic

1 637.7 1.2183
2 400.1 1.3513
3 313 1.5241
4 371.4 0.973
5 300.9 1.5375
6 330.6 1.0969
7 417.9 1.3859
8 404.6 1.0121
9 461.1 1.3984
10 345.8 1.086
11 384.2 1.4121
12 427.6 1.3789
13 403.2 1.0129

Angle Coeffs # harmonic

1 75.9 122.1
2 67.4 123.2
3 49.9 106.55
4 63.3 111.04
5 46.9 108.77
6 68.4 112.73
7 62.9 111.51
8 46.3 109.8
9 39.4 107.58
10 68.3 120.95
11 48.4 116.07
12 66.6 120.02
13 48.2 119.88
14 40.1 115.12
15 67.9 120.19
16 63.8 123.71
17 47.6 116
18 74.2 123.05
19 66.8 115.18
20 48.3 117.55

Dihedral Coeffs # fourier

1 2 2.3 2 180 1.9 1 0
2 1 0 2 180
3 3 0.8 1 0 0 2 0 0.08 3 180
4 1 0.155556 3 0
5 1 0.155556 3 0
6 1 0 2 180
7 1 0 2 180
8 1 2.3 2 180
9 3 0.18 3 0 0.25 2 180 0.2 1 180
10 1 0.16 3 0
11 1 0.15 3 0
12 1 3.625 2 180
13 1 3.625 2 180
14 1 3.625 2 180
15 1 3.625 2 180
16 1 1.05 2 180
17 1 3.625 2 180
18 1 0.45 2 180
19 1 0.45 2 180
20 1 2.5 2 180
21 1 2.5 2 180
22 2 0.1 4 0 0.07 2 0
23 1 0 2 180
24 2 2.5 2 180 2 1 0
25 1 2.5 2 180

Improper Coeffs # cvff

1 1.1 -1 2
2 1.1 -1 2
3 1.1 -1 2
4 10.5 -1 2
5 1.1 -1 2

Atoms # full

1 1 3 -0.888722 0.32645436611370215 -1.724024933070403 0.7722668741105349 0 0 0
2 1 5 0.509507 -0.8289260139661239 -0.9963985753604234 0.7254474241745674 0 0 0
3 1 5 -0.412413 -0.7850073236876748 0.3912207751069724 0.8666199670172484 0 0 0
4 1 5 -0.0512 -1.9628303833778362 1.1337568919298524 0.8196417244393692 0 0 0
5 1 5 -0.412413 -3.1864103779927557 0.492749010455135 0.631602120458058 0 0 0
6 1 5 0.509507 -3.2331751523971004 -0.8936674469288879 0.48922423393895254 0 0 0
7 1 3 -0.888722 -4.432426093197603 -1.5208780217389388 0.3056266418099861 0 0 0
8 1 5 0.702446 0.4680339880436381 -0.8319155145813024 0.7956334334896046 0 0 0
9 1 2 -0.52268 0.5866538375265711 -0.6036987324422114 1.982778930747091 0 0 0
10 1 4 0.134424 1.2051485998912932 -0.03440600190469404 -0.27590453886181904 0 0 0
11 1 4 -0.176652 2.692248603637049 -0.4732503131226094 -0.3109937020186727 0 0 0
12 1 4 0.134424 3.5639786448429156 0.3790300634439716 -1.2723915879008627 0 0 0
13 1 5 0.702446 3.297058374698478 0.08484208991587192 -2.745165842706212 0 0 0
14 1 4 -0.176652 3.419456614442106 1.8846477917594109 -0.9269141806640324 0 0 0
15 1 4 0.134424 1.9489872290876387 2.376546625233665 -0.9246067227720813 0 0 0
16 1 5 0.702446 1.3728917874846667 2.5044836266084416 -2.3312506598945886 0 0 0
17 1 4 -0.176652 1.089524020408322 1.4890792863522828 0.018341163033624708 0 0 0
18 1 5 -0.550526 -2.0533016823339896 -1.6372178238472463 0.5353266376268413 0 0 0
19 1 8 0.147224 -1.9277123208458988 2.214969309750582 0.929680032470051 0 0 0
20 1 8 0.18405 -4.1017737121810445 1.0800207297169337 0.5956174823607925 0 0 0
21 1 7 0.361446 -5.2870190125243015 -0.9951613648974178 0.4546499250782282 0 0 0
22 1 6 -0.007558 0.7434512309466901 -0.24128012641228996 -1.2439420567911847 0 0 0
23 1 6 0.035024 2.7588769651725773 -1.528569803294365 -0.5873185744111465 0 0 0
24 1 6 0.035024 3.1082964228227086 -0.3901318486972955 0.6969142962740456 0 0 0
25 1 6 -0.007558 4.605702975470848 0.10380607952442868 -1.0872992389146239 0 0 0
26 1 6 -0.007558 1.9463233698625566 3.3840478702951162 -0.5002482127199607 0 0 0
27 1 6 0.035024 0.0425312139120623 1.7966102380913107 -0.034957775676016406 0 0 0
28 1 6 0.035024 1.4172476868185424 1.6796093388344377 1.0433253080699223 0 0 0
29 1 8 0.223878 -2.0882586859353345 -2.719282881359275 0.42322748860818926 0 0 0
30 1 1 -0.630039 -0.14377962854835918 -1.9084776754051296 0.37026416751596525 0 0 0
31 1 9 0.43001 -0.09075713710171766 -1.9660864538618605 -0.5989230404297002 0 0 0
32 1 7 0.361446 -4.4714884070926235 -2.5309722100940575 0.383728282537832 0 0 0

Velocities

1 0 0 0
2 0 0 0
3 0 0 0
4 0 0 0
5 0 0 0
6 0 0 0
7 0 0 0
8 0 0 0
9 0 0 0
10 0 0 0
11 0 0 0
12 0 0 0
13 0 0 0
14 0 0 0
15 0 0 0
16 0 0 0
17 0 0 0
18 0 0 0
19 0 0 0
20 0 0 0
21 0 0 0
22 0 0 0
23 0 0 0
24 0 0 0
25 0 0 0
26 0 0 0
27 0 0 0
28 0 0 0
29 0 0 0
30 0 0 0
31 0 0 0
32 0 0 0

Bonds

1 7 2 1
2 9 2 18
3 9 3 2
4 9 4 3
5 10 4 19
6 9 5 4
7 10 5 20
8 9 6 5
9 9 6 18
10 7 7 6
11 8 7 21
12 8 7 32
13 2 8 30
14 3 8 10
15 1 9 8
16 5 10 11
17 5 10 17
18 6 10 22
19 5 11 12
20 6 11 23
21 6 11 24
22 3 12 13
23 5 12 14
24 6 12 25
25 5 14 15
26 3 15 16
27 5 15 17
28 6 15 26
29 6 17 27
30 6 17 28
31 10 18 29
32 4 30 31

Angles

1 12 3 2 18
2 10 3 2 1
3 10 1 2 18
4 12 4 3 2
5 12 5 4 3
6 13 5 4 19
7 13 3 4 19
8 12 6 5 4
9 13 6 5 20
10 13 4 5 20
11 12 5 6 18
12 10 7 6 5
13 10 7 6 18
14 11 6 7 21
15 11 6 7 32
16 14 21 7 32
17 2 9 8 10
18 6 30 8 10
19 1 9 8 30
20 7 11 10 17
21 8 11 10 22
22 8 17 10 22
23 4 8 10 11
24 4 8 10 17
25 5 8 10 22
26 7 10 11 12
27 8 10 11 23
28 8 10 11 24
29 8 12 11 23
30 8 12 11 24
31 9 23 11 24
32 7 11 12 14
33 8 11 12 25
34 8 14 12 25
35 4 11 12 13
36 4 13 12 14
37 5 13 12 25
38 7 12 14 15
39 7 14 15 17
40 8 14 15 26
41 8 17 15 26
42 4 14 15 16
43 4 16 15 17
44 5 16 15 26
45 7 10 17 15
46 8 10 17 27
47 8 10 17 28
48 8 15 17 27
49 8 15 17 28
50 9 27 17 28
51 12 6 18 2
52 13 6 18 29
53 13 2 18 29
54 3 8 30 31

Dihedrals

1 13 1 2 18 29
2 15 3 2 18 29
3 12 4 3 2 1
4 14 4 3 2 18
5 15 2 3 4 19
6 14 5 4 3 2
7 15 3 4 5 20
8 14 6 5 4 3
9 14 4 5 6 18
10 15 6 5 4 19
11 17 20 5 4 19
12 12 7 6 5 4
13 12 7 6 18 2
14 13 7 6 5 20
15 13 7 6 18 29
16 14 5 6 18 2
17 15 5 6 18 29
18 15 18 6 5 20
19 16 5 6 7 21
20 16 5 6 7 32
21 16 18 6 7 21
22 16 18 6 7 32
23 2 9 8 10 11
24 2 9 8 10 17
25 6 30 8 10 11
26 6 30 8 10 17
27 7 30 8 10 22
28 8 10 8 30 31
29 3 9 8 10 22
30 1 9 8 30 31
31 4 8 10 11 12
32 4 8 10 17 15
33 5 8 10 11 23
34 5 8 10 11 24
35 5 8 10 17 27
36 5 8 10 17 28
37 11 22 10 11 23
38 11 22 10 11 24
39 11 22 10 17 27
40 11 22 10 17 28
41 10 17 10 11 23
42 10 17 10 11 24
43 10 11 10 17 27
44 10 11 10 17 28
45 9 11 10 17 15
46 4 10 11 12 13
47 11 23 11 12 25
48 11 24 11 12 25
49 10 12 11 10 22
50 10 10 11 12 25
51 9 10 11 12 14
52 9 12 11 10 17
53 4 13 12 14 15
54 5 13 12 11 23
55 5 13 12 11 24
56 10 14 12 11 23
57 10 14 12 11 24
58 9 11 12 14 15
59 4 12 14 15 16
60 10 15 14 12 25
61 10 12 14 15 26
62 9 12 14 15 17
63 5 16 15 17 27
64 5 16 15 17 28
65 11 26 15 17 27
66 11 26 15 17 28
67 10 14 15 17 27
68 10 14 15 17 28
69 4 10 17 15 16
70 10 15 17 10 22
71 10 10 17 15 26
72 9 10 17 15 14
73 12 6 18 2 1
74 14 6 18 2 3

Impropers

1 3 6 2 18 29
2 3 5 3 4 19
3 3 6 4 5 20
4 1 9 30 8 10
