# Supplementary material for: Smart Reaction Templating: A Graph-Based Method for Automated Molecular Dynamics Input Generation
Source: J Chem Inf Model. 2025 Jun 6;65(12):6038–47. doi: 10.1021/acs.jcim.5c00445 (PMC12199293; doi:10.1021/acs.jcim.5c00445)
Supplement: Supplementary file 1 [file ci5c00445_si_001.zip › polycondensation/system/log.lammps]

LAMMPS (2 Aug 2023 - Update 1)
OMP_NUM_THREADS environment is not set. Defaulting to 1 thread. (src/comm.cpp:98)
  using 1 OpenMP thread(s) per MPI task

include         in.init

atom_style      full
units           real
boundary        p p p
bond_style      harmonic
angle_style     harmonic
dihedral_style  fourier
improper_style  cvff

pair_style      lj/cut/coul/long 12.0
kspace_style    pppm 1.0e-4
pair_modify     mix arithmetic
special_bonds   amber
timestep        0.5


variable        d_box_init  equal 50.0

region          simbox block -${d_box_init} ${d_box_init} -${d_box_init} ${d_box_init} -${d_box_init} ${d_box_init}
region          simbox block -50 ${d_box_init} -${d_box_init} ${d_box_init} -${d_box_init} ${d_box_init}
region          simbox block -50 50 -${d_box_init} ${d_box_init} -${d_box_init} ${d_box_init}
region          simbox block -50 50 -50 ${d_box_init} -${d_box_init} ${d_box_init}
region          simbox block -50 50 -50 50 -${d_box_init} ${d_box_init}
region          simbox block -50 50 -50 50 -50 ${d_box_init}
region          simbox block -50 50 -50 50 -50 50

create_box      9 simbox bond/types 13 angle/types 20 dihedral/types 25 improper/types 5 extra/bond/per/atom 99 extra/angle/per/atom 99 extra/dihedral/per/atom 99 extra/improper/per/atom 99 extra/special/per/atom 99
Created orthogonal box = (-50 -50 -50) to (50 50 50)
  1 by 1 by 1 MPI processor grid

include         in.masses
mass 1 16.0
mass 2 16.0
mass 3 14.01
mass 4 12.01
mass 5 12.01
mass 6 1.008
mass 7 1.008
mass 8 1.008
mass 9 1.008
include         in.parm
bond_coeff 1 637.7 1.2183
bond_coeff 2 400.1 1.3513
bond_coeff 3 313.0 1.5241
bond_coeff 4 371.4 0.9730
bond_coeff 5 300.9 1.5375
bond_coeff 6 330.6 1.0969
bond_coeff 7 417.9 1.3859
bond_coeff 8 404.6 1.0121
bond_coeff 9 461.1 1.3984
bond_coeff 10 345.8 1.0860
bond_coeff 11 384.2 1.4121
bond_coeff 12 427.6 1.3789
bond_coeff 13 403.2 1.0129

angle_coeff 1 75.9 122.10
angle_coeff 2 67.4 123.20
angle_coeff 3 49.9 106.55
angle_coeff 4 63.3 111.04
angle_coeff 5 46.9 108.77
angle_coeff 6 68.4 112.73
angle_coeff 7 62.9 111.51
angle_coeff 8 46.3 109.80
angle_coeff 9 39.4 107.58
angle_coeff 10 68.3 120.95
angle_coeff 11 48.4 116.07
angle_coeff 12 66.6 120.02
angle_coeff 13 48.2 119.88
angle_coeff 14 40.1 115.12
angle_coeff 15 67.9 120.19
angle_coeff 16 63.8 123.71
angle_coeff 17 47.6 116.00
angle_coeff 18 74.2 123.05
angle_coeff 19 66.8 115.18
angle_coeff 20 48.3 117.55

dihedral_coeff 1 2 2.3 2 180.0 1.9 1 0.0
dihedral_coeff 2 1 0.0 2 180.0
dihedral_coeff 3 3 0.8 1 0.0 0.0 2 0.0 0.08 3 180.0
dihedral_coeff 4 1 0.15555555555555556 3 0.0
dihedral_coeff 5 1 0.15555555555555556 3 0.0
dihedral_coeff 6 1 0.0 2 180.0
dihedral_coeff 7 1 0.0 2 180.0
dihedral_coeff 8 1 2.3 2 180.0
dihedral_coeff 9 3 0.18 3 0.0 0.25 2 180.0 0.2 1 180.0
dihedral_coeff 10 1 0.16 3 0.0
dihedral_coeff 11 1 0.15 3 0.0
dihedral_coeff 12 1 3.625 2 180.0
dihedral_coeff 13 1 3.625 2 180.0
dihedral_coeff 14 1 3.625 2 180.0
dihedral_coeff 15 1 3.625 2 180.0
dihedral_coeff 16 1 1.05 2 180.0
dihedral_coeff 17 1 3.625 2 180.0
dihedral_coeff 18 1 0.45 2 180.0
dihedral_coeff 19 1 0.45 2 180.0
dihedral_coeff 20 1 2.5 2 180.0
dihedral_coeff 21 1 2.5 2 180.0
dihedral_coeff 22 2 0.1 4 0.0 0.07 2 0.0
dihedral_coeff 23 1 0.0 2 180.0
dihedral_coeff 24 2 2.5 2 180.0 2.0 1 0.0
dihedral_coeff 25 1 2.5 2 180.0

improper_coeff 1 1.1 -1 2
improper_coeff 2 1.1 -1 2
improper_coeff 3 1.1 -1 2
improper_coeff 4 10.5 -1 2
improper_coeff 5 1.1 -1 2

include         in.pair
pair_coeff 1 1 0.2104 3.0664733878390478
pair_coeff 2 2 0.21 2.959921901149463
pair_coeff 3 3 0.17 3.249998523775958
pair_coeff 4 4 0.1094 3.3996695084235347
pair_coeff 5 5 0.086 3.3996695084235347
pair_coeff 6 6 0.0157 2.649532787749369
pair_coeff 7 7 0.0157 1.069078461768407
pair_coeff 8 8 0.015 2.59964245953351
pair_coeff 9 9 0.0 0.0

molecule        r1 mol/link1_reac.mol
Read molecule template r1:
  1 molecules
  0 fragments
  32 atoms with max type 9
  32 bonds with max type 10
  54 angles with max type 14
  74 dihedrals with max type 17
  4 impropers with max type 3

molecule        p1 mol/link1_prod.mol
Read molecule template p1:
  1 molecules
  0 fragments
  32 atoms with max type 8
  30 bonds with max type 13
  53 angles with max type 20
  76 dihedrals with max type 25
  5 impropers with max type 5


create_atoms    0 single 0 0 0 mol r1 12345
Created 32 atoms
  using lattice units in orthogonal box = (-50 -50 -50) to (50 50 50)
  create_atoms CPU = 0.001 seconds
write_data 		link1_reac.data
System init for write_data ...
PPPM initialization ...
WARNING: System is not charge neutral, net charge = 0.468429 (src/kspace.cpp:327)
  using 12-bit tables for long-range coulomb (src/kspace.cpp:342)
  G vector (1/distance) = 0.12024602
  grid = 12 12 12
  stencil order = 5
  estimated absolute RMS force accuracy = 0.033460636
  estimated relative force accuracy = 0.00010076571
  using double precision KISS FFT
  3d grid and FFT values/proc = 4913 1728
Generated 36 of 36 mixed pair_coeff terms from arithmetic mixing rule
Neighbor list info ...
  update: every = 1 steps, delay = 0 steps, check = yes
  max neighbors/atom: 2000, page size: 100000
  master list distance cutoff = 14
  ghost atom cutoff = 14
  binsize = 7, bins = 15 15 15
  1 neighbor lists, perpetual/occasional/extra = 1 0 0
  (1) pair lj/cut/coul/long, perpetual
      attributes: half, newton on
      pair build: half/bin/newton
      stencil: half/bin/3d
      bin: standard

delete_atoms 	group all bond yes
WARNING: Ignoring 'compress yes' for molecular system (src/delete_atoms.cpp:140)
Deleted 32 atoms, new total = 0
Deleted 32 bonds, new total = 0
Deleted 54 angles, new total = 0
Deleted 74 dihedrals, new total = 0
Deleted 4 impropers, new total = 0
create_atoms    0 single 0 0 0 mol p1 12345
Created 32 atoms
  using lattice units in orthogonal box = (-50 -50 -50) to (50 50 50)
  create_atoms CPU = 0.000 seconds
write_data 		link1_prod.data
System init for write_data ...
PPPM initialization ...
  using 12-bit tables for long-range coulomb (src/kspace.cpp:342)
  G vector (1/distance) = 0.12024633
  grid = 12 12 12
  stencil order = 5
  estimated absolute RMS force accuracy = 0.028387734
  estimated relative force accuracy = 8.5488819e-05
  using double precision KISS FFT
  3d grid and FFT values/proc = 4913 1728
Generated 36 of 36 mixed pair_coeff terms from arithmetic mixing rule


Total wall time: 0:00:00
