# Supplementary material for: Smart Reaction Templating: A Graph-Based Method for Automated Molecular Dynamics Input Generation
Source: J Chem Inf Model. 2025 Jun 6;65(12):6038–47. doi: 10.1021/acs.jcim.5c00445 (PMC12199293; doi:10.1021/acs.jcim.5c00445)
Supplement: Supplementary file 1 [file ci5c00445_si_001.zip › polycondensation/system/map/link1_init_assignment.dat]

0 1 2 7
1 2 1 8
3 3 3 9
5 4 5 10
6 16 0 28
7 17 4 29
-1 28 -1 -1
-1 36 -1 -1
-1 37 -1 -1
