# Supplementary material for: Smart Reaction Templating: A Graph-Based Method for Automated Molecular Dynamics Input Generation
Source: J Chem Inf Model. 2025 Jun 6;65(12):6038–47. doi: 10.1021/acs.jcim.5c00445 (PMC12199293; doi:10.1021/acs.jcim.5c00445)
Supplement: Supplementary file 1 [file ci5c00445_si_001.zip › polycondensation/system/map/link1_init_cost_matrix.dat]

-0.375000 -0.231429 -0.727500 -0.195000 -0.213158 -0.235135
-0.243609 -0.780000 -0.254694 -0.518919 -0.214286 -0.443697
-0.382500 -0.222857 -0.600000 -0.202500 -0.213158 -0.227027
-0.312500 -0.571429 -0.266667 -1.000000 -0.192593 -0.285714
-0.187500 -0.154286 -0.195000 -0.135000 -0.573333 -0.413333
-0.270677 -0.402857 -0.264490 -0.231660 -0.557143 -0.917647
-0.800000 -0.205714 -0.230769 -0.211765 -0.266667 -0.185714
-0.162406 -0.257143 -0.176327 -0.166795 -0.750000 -0.453782
-0.162406 -0.257143 -0.176327 -0.166795 -0.750000 -0.453782
