# Supplementary material for: Smart Reaction Templating: A Graph-Based Method for Automated Molecular Dynamics Input Generation
Source: J Chem Inf Model. 2025 Jun 6;65(12):6038–47. doi: 10.1021/acs.jcim.5c00445 (PMC12199293; doi:10.1021/acs.jcim.5c00445)
Supplement: Supplementary file 1 [file ci5c00445_si_001.zip › polycondensation/system/map/link1_lap_align.dat]

set reac0 { 5 6 7 8 9 10 11 12 13 14 15 18 19 20 21 22 23 24 25 26 27 1 2 4 17 }
set reac1 { 2 3 4 5 6 7 8 11 12 13 14 15 16 1 9 }
set prod0 { 11 12 13 14 15 16 17 18 19 20 21 30 31 32 33 34 35 36 37 38 39 6 5 4 3 2 1 22 27 26 25 23 24 40 9 8 10 29 7 28 }
