# Supplementary material for: Smart Reaction Templating: A Graph-Based Method for Automated Molecular Dynamics Input Generation
Source: J Chem Inf Model. 2025 Jun 6;65(12):6038–47. doi: 10.1021/acs.jcim.5c00445 (PMC12199293; doi:10.1021/acs.jcim.5c00445)
Supplement: Supplementary file 1 [file ci5c00445_si_001.zip › polycondensation/system/mol/ht.mol]

ht.mol molecule file

27 atoms
27 bonds
48 angles
78 dihedrals
3 impropers

Coords

1 2.719 0.24 1.033
2 2.497 -0.082 -0.117
3 1.896 -1.21 -0.401
4 3.091 0.659 -1.311
5 4.586 0.275 -1.462
6 5.322 1.084 -2.564
7 4.928 0.669 -3.978
8 4.086 -0.166 -4.234
9 5.664 1.214 -4.913
10 5.144 2.605 -2.315
11 3.66 3.04 -2.202
12 2.946 3.039 -3.55
13 1.989 2.34 -3.812
14 3.405 3.926 -4.397
15 2.936 2.195 -1.117
16 1.858 -1.339 -1.364
17 2.548 0.362 -2.211
18 4.673 -0.795 -1.667
19 5.093 0.45 -0.509
20 6.388 0.863 -2.464
21 6.279 1.848 -4.506
22 5.651 3.181 -3.092
23 5.645 2.857 -1.377
24 3.653 4.076 -1.853
25 4.166 4.389 -4.005
26 1.876 2.458 -1.088
27 3.352 2.475 -0.146

Types

1 2
2 5
3 1
4 4
5 4
6 4
7 5
8 2
9 1
10 4
11 4
12 5
13 2
14 1
15 4
16 9
17 6
18 6
19 6
20 6
21 9
22 6
23 6
24 6
25 9
26 6
27 6

Charges

1 -0.52268
2 0.702446
3 -0.630039
4 0.134424
5 -0.17665233333333333
6 0.134424
7 0.702446
8 -0.52268
9 -0.630039
10 -0.17665233333333333
11 0.134424
12 0.702446
13 -0.52268
14 -0.630039
15 -0.17665233333333333
16 0.43001
17 -0.007558
18 0.035024
19 0.035024
20 -0.007558
21 0.43001
22 0.035024
23 0.035024
24 -0.007558
25 0.43001
26 0.035024
27 0.035024

Bonds

1 1 1 2
2 2 2 3
3 3 2 4
4 5 4 5
5 5 5 6
6 3 6 7
7 1 7 8
8 2 7 9
9 5 6 10
10 5 10 11
11 3 11 12
12 1 12 13
13 2 12 14
14 5 11 15
15 5 4 15
16 4 3 16
17 6 4 17
18 6 5 18
19 6 5 19
20 6 6 20
21 4 9 21
22 6 10 22
23 6 10 23
24 6 11 24
25 4 14 25
26 6 15 26
27 6 15 27

Angles

1 7 4 5 6
2 7 4 15 11
3 7 5 4 15
4 7 5 6 10
5 7 6 10 11
6 7 10 11 15
7 8 4 5 18
8 8 4 5 19
9 8 4 15 26
10 8 4 15 27
11 8 5 4 17
12 8 5 6 20
13 8 6 5 18
14 8 6 5 19
15 8 6 10 22
16 8 6 10 23
17 8 10 6 20
18 8 10 11 24
19 8 11 10 22
20 8 11 10 23
21 8 11 15 26
22 8 11 15 27
23 8 15 11 24
24 8 15 4 17
25 4 2 4 5
26 4 2 4 15
27 4 5 6 7
28 4 7 6 10
29 4 10 11 12
30 4 12 11 15
31 5 2 4 17
32 5 7 6 20
33 5 12 11 24
34 9 18 5 19
35 9 22 10 23
36 9 26 15 27
37 2 1 2 4
38 2 6 7 8
39 2 11 12 13
40 6 3 2 4
41 6 6 7 9
42 6 11 12 14
43 1 1 2 3
44 1 8 7 9
45 1 13 12 14
46 3 2 3 16
47 3 7 9 21
48 3 12 14 25

Dihedrals

1 2 1 2 4 5
2 2 1 2 4 15
3 2 5 6 7 8
4 2 8 7 6 10
5 2 10 11 12 13
6 2 13 12 11 15
7 6 3 2 4 5
8 6 3 2 4 15
9 6 5 6 7 9
10 6 9 7 6 10
11 6 10 11 12 14
12 6 14 12 11 15
13 7 3 2 4 17
14 7 9 7 6 20
15 7 14 12 11 24
16 8 4 2 3 16
17 8 6 7 9 21
18 8 11 12 14 25
19 4 2 4 5 6
20 4 2 4 15 11
21 4 4 5 6 7
22 4 7 6 10 11
23 4 6 10 11 12
24 4 4 15 11 12
25 5 2 4 5 18
26 5 2 4 5 19
27 5 2 4 15 26
28 5 2 4 15 27
29 5 7 6 5 18
30 5 7 6 5 19
31 5 7 6 10 22
32 5 7 6 10 23
33 5 12 11 10 22
34 5 12 11 10 23
35 5 12 11 15 26
36 5 12 11 15 27
37 3 1 2 4 17
38 3 8 7 6 20
39 3 13 12 11 24
40 11 17 4 5 18
41 11 17 4 5 19
42 11 17 4 15 26
43 11 17 4 15 27
44 11 18 5 6 20
45 11 19 5 6 20
46 11 20 6 10 22
47 11 20 6 10 23
48 11 22 10 11 24
49 11 23 10 11 24
50 11 24 11 15 26
51 11 24 11 15 27
52 10 6 5 4 17
53 10 11 15 4 17
54 10 15 4 5 18
55 10 10 6 5 18
56 10 15 4 5 19
57 10 10 6 5 19
58 10 4 5 6 20
59 10 11 10 6 20
60 10 5 6 10 22
61 10 15 11 10 22
62 10 5 6 10 23
63 10 15 11 10 23
64 10 6 10 11 24
65 10 4 15 11 24
66 10 10 11 15 26
67 10 5 4 15 26
68 10 10 11 15 27
69 10 5 4 15 27
70 1 1 2 3 16
71 1 8 7 9 21
72 1 13 12 14 25
73 9 4 5 6 10
74 9 4 15 11 10
75 9 5 4 15 11
76 9 5 6 10 11
77 9 6 5 4 15
78 9 6 10 11 15

Impropers

1 1 1 3 2 4
2 2 6 8 7 9
3 2 11 13 12 14
