# Supplementary material for: Smart Reaction Templating: A Graph-Based Method for Automated Molecular Dynamics Input Generation
Source: J Chem Inf Model. 2025 Jun 6;65(12):6038–47. doi: 10.1021/acs.jcim.5c00445 (PMC12199293; doi:10.1021/acs.jcim.5c00445)
Supplement: Supplementary file 1 [file ci5c00445_si_001.zip › polycondensation/system/mol/link1_prod.mol]

link1.mol molecule file

32 atoms
30 bonds
53 angles
76 dihedrals
5 impropers

Coords

  1 -5.150  3.268 -0.492
  2 -4.196  2.291 -0.485
  3 -2.845  2.635 -0.506
  4 -1.873  1.637 -0.514
  5 -2.248  0.294 -0.501
  6 -3.600 -0.059 -0.467
  7 -4.030 -1.426 -0.487
  8 -3.450 -2.497  0.102
  9 -2.455 -2.408  0.794
 10 -4.235 -3.792 -0.026
 11 -5.101 -3.997  1.240
 12 -5.940 -5.298  1.176
 13 -7.138 -5.176  0.237
 14 -5.029 -6.523  0.870
 15 -4.062 -6.341 -0.336
 16 -4.732 -6.508 -1.697
 17 -3.288 -5.001 -0.217
 18 -4.570  0.946 -0.468
 19 -0.821  1.906 -0.538
 20 -1.475 -0.470 -0.529
 21 -4.920 -1.577 -0.939
 22 -4.881 -3.722 -0.906
 23 -5.760 -3.137  1.385
 24 -4.447 -4.040  2.116
 25 -6.355 -5.453  2.175
 26 -3.321 -7.142 -0.265
 27 -2.663 -4.842 -1.099
 28 -2.611 -5.066  0.638
 29 -5.625  0.679 -0.457
 30 30.000 30.000 30.000
 31 31.000 31.000 31.000
 32 32.000 32.000 32.000

Types

  1   3
  2   5
  3   5
  4   5
  5   5
  6   5
  7   3
  8   5
  9   2
 10   4
 11   4
 12   4
 13   5
 14   4
 15   4
 16   5
 17   4
 18   5
 19   8
 20   8
 21   7
 22   6
 23   6
 24   6
 25   6
 26   6
 27   6
 28   6
 29   8
 30   1
 31   1
 32   1

Charges

  1 -0.925951
  2  0.522100
  3 -0.374238
  4 -0.096006
  5 -0.328185
  6  0.412527
  7 -0.615558
  8  0.719946
  9 -0.595744
 10  0.021525
 11 -0.218287
 12  0.021936
 13  0.790208
 14 -0.245687
 15  0.021936
 16  0.790208
 17 -0.218287
 18 -0.538044
 19  0.155088
 20  0.202369
 21  0.323453
 22  0.022800
 23  0.072315
 24  0.072315
 25  0.041423
 26  0.041423
 27  0.072315
 28  0.072315
 29  0.227367
 30  0.000000
 31  0.000000
 32  0.000000

Bonds

1 7 1 2
2 9 2 3
3 9 3 4
4 9 4 5
5 9 5 6
6 11 6 7
7 12 7 8
8 1 8 9
9 3 8 10
10 5 10 11
11 5 11 12
12 3 12 13
13 5 12 14
14 5 14 15
15 3 15 16
16 5 15 17
17 5 10 17
18 9 6 18
19 9 2 18
20 10 4 19
21 10 5 20
22 13 7 21
23 6 10 22
24 6 11 23
25 6 11 24
26 6 12 25
27 6 15 26
28 6 17 27
29 6 17 28
30 10 18 29

Angles

1 7 10 11 12
2 7 10 17 15
3 7 11 10 17
4 7 11 12 14
5 7 12 14 15
6 7 14 15 17
7 8 10 11 23
8 8 10 11 24
9 8 10 17 27
10 8 10 17 28
11 8 11 10 22
12 8 11 12 25
13 8 12 11 23
14 8 12 11 24
15 8 14 12 25
16 8 14 15 26
17 8 15 17 27
18 8 15 17 28
19 8 17 15 26
20 8 17 10 22
21 4 8 10 11
22 4 8 10 17
23 4 11 12 13
24 4 13 12 14
25 4 14 15 16
26 4 16 15 17
27 5 8 10 22
28 5 13 12 25
29 5 16 15 26
30 9 23 11 24
31 9 27 17 28
32 12 2 3 4
33 12 2 18 6
34 12 3 2 18
35 12 3 4 5
36 12 4 5 6
37 12 5 6 18
38 13 2 18 29
39 13 3 4 19
40 13 4 5 20
41 13 5 4 19
42 13 6 5 20
43 13 6 18 29
44 15 5 6 7
45 15 7 6 18
46 10 1 2 3
47 10 1 2 18
48 19 7 8 10
49 2 9 8 10
50 18 7 8 9
51 17 6 7 21
52 16 6 7 8
53 20 8 7 21

Dihedrals

1 23 7 8 10 22
2 2 9 8 10 11
3 2 9 8 10 17
4 20 6 7 8 9
5 21 6 7 8 10
6 25 10 8 7 21
7 4 8 10 11 12
8 4 8 10 17 15
9 4 10 11 12 13
10 4 13 12 14 15
11 4 12 14 15 16
12 4 10 17 15 16
13 5 8 10 11 23
14 5 8 10 11 24
15 5 8 10 17 27
16 5 8 10 17 28
17 5 13 12 11 23
18 5 13 12 11 24
19 5 16 15 17 27
20 5 16 15 17 28
21 12 1 2 3 4
22 12 1 2 18 6
23 13 1 2 18 29
24 14 2 3 4 5
25 14 2 18 6 5
26 14 3 2 18 6
27 14 3 4 5 6
28 14 4 3 2 18
29 14 4 5 6 18
30 15 2 3 4 19
31 15 3 2 18 29
32 15 3 4 5 20
33 15 5 6 18 29
34 15 6 5 4 19
35 15 18 6 5 20
36 12 2 18 6 7
37 12 4 5 6 7
38 13 7 6 5 20
39 13 7 6 18 29
40 17 19 4 5 20
41 18 5 6 7 8
42 18 8 7 6 18
43 19 5 6 7 21
44 19 18 6 7 21
45 22 7 8 10 11
46 22 7 8 10 17
47 24 9 8 7 21
48 3 9 8 10 22
49 11 22 10 11 23
50 11 22 10 11 24
51 11 22 10 17 27
52 11 22 10 17 28
53 11 23 11 12 25
54 11 24 11 12 25
55 11 26 15 17 27
56 11 26 15 17 28
57 10 12 11 10 22
58 10 15 17 10 22
59 10 17 10 11 23
60 10 14 12 11 23
61 10 17 10 11 24
62 10 14 12 11 24
63 10 10 11 12 25
64 10 15 14 12 25
65 10 12 14 15 26
66 10 10 17 15 26
67 10 14 15 17 27
68 10 11 10 17 27
69 10 14 15 17 28
70 10 11 10 17 28
71 9 10 11 12 14
72 9 10 17 15 14
73 9 11 10 17 15
74 9 11 12 14 15
75 9 12 11 10 17
76 9 12 14 15 17

Impropers

1 4 7 9 8 10
2 3 2 6 18 29
3 3 3 5 4 19
4 3 4 6 5 20
5 5 6 8 7 21
