# Supplementary material for: Smart Reaction Templating: A Graph-Based Method for Automated Molecular Dynamics Input Generation
Source: J Chem Inf Model. 2025 Jun 6;65(12):6038–47. doi: 10.1021/acs.jcim.5c00445 (PMC12199293; doi:10.1021/acs.jcim.5c00445)
Supplement: Supplementary file 1 [file ci5c00445_si_001.zip › polycondensation/system/mol/link1_reac.mol]

ht+mpd.mol molecule file

32 atoms
32 bonds
54 angles
74 dihedrals
4 impropers

Coords

  1  2.394 -0.978 -0.062
  2  1.208 -0.300 -0.046
  3  1.203  1.095 -0.010
  4 -0.006  1.787  0.007
  5 -1.212  1.088 -0.012
  6 -1.210 -0.306 -0.049
  7 -2.392 -0.990 -0.067
  8  2.497 -0.082 -0.117
  9  2.719  0.240  1.033
 10  3.091  0.659 -1.311
 11  4.586  0.275 -1.462
 12  5.322  1.084 -2.564
 13  4.928  0.669 -3.978
 14  5.144  2.605 -2.315
 15  3.660  3.040 -2.202
 16  2.946  3.039 -3.550
 17  2.936  2.195 -1.117
 18  0.001 -0.999 -0.067
 19 -0.009  2.874  0.035
 20 -2.152  1.636  0.001
 21 -3.251 -0.487  0.128
 22  2.548  0.362 -2.211
 23  4.673 -0.795 -1.667
 24  5.093  0.450 -0.509
 25  6.388  0.863 -2.464
 26  3.653  4.076 -1.853
 27  1.876  2.458 -1.088
 28  3.352  2.475 -0.146
 29  0.004 -2.087 -0.097
 30  1.896 -1.210 -0.401
 31  1.858 -1.339 -1.364
 32 -2.378 -1.992  0.087

Types

  1   3
  2   5
  3   5
  4   5
  5   5
  6   5
  7   3
  8   5
  9   2
 10   4
 11   4
 12   4
 13   5
 14   4
 15   4
 16   5
 17   4
 18   5
 19   8
 20   8
 21   7
 22   6
 23   6
 24   6
 25   6
 26   6
 27   6
 28   6
 29   8
 30   1
 31   9
 32   7

Charges

  1 -0.888722
  2  0.509507
  3 -0.412413
  4 -0.051200
  5 -0.412413
  6  0.509507
  7 -0.888722
  8  0.702446
  9 -0.522680
 10  0.134424
 11 -0.176652
 12  0.134424
 13  0.702446
 14 -0.176652
 15  0.134424
 16  0.702446
 17 -0.176652
 18 -0.550526
 19  0.147224
 20  0.184050
 21  0.361446
 22 -0.007558
 23  0.035024
 24  0.035024
 25 -0.007558
 26 -0.007558
 27  0.035024
 28  0.035024
 29  0.223878
 30 -0.630039
 31  0.430010
 32  0.361446

Bonds

1 1 9 8
2 2 8 30
3 3 8 10
4 5 10 11
5 5 11 12
6 3 12 13
7 5 12 14
8 5 14 15
9 3 15 16
10 5 15 17
11 5 10 17
12 4 30 31
13 6 10 22
14 6 11 23
15 6 11 24
16 6 12 25
17 6 15 26
18 6 17 27
19 6 17 28
20 7 7 6
21 9 6 5
22 9 5 4
23 9 4 3
24 9 3 2
25 7 2 1
26 9 2 18
27 9 6 18
28 8 7 21
29 8 7 32
30 10 5 20
31 10 4 19
32 10 18 29

Angles

1 7 10 11 12
2 7 10 17 15
3 7 11 10 17
4 7 11 12 14
5 7 12 14 15
6 7 14 15 17
7 8 10 11 23
8 8 10 11 24
9 8 10 17 27
10 8 10 17 28
11 8 11 10 22
12 8 11 12 25
13 8 12 11 23
14 8 12 11 24
15 8 14 12 25
16 8 14 15 26
17 8 15 17 27
18 8 15 17 28
19 8 17 15 26
20 8 17 10 22
21 4 8 10 11
22 4 8 10 17
23 4 11 12 13
24 4 13 12 14
25 4 14 15 16
26 4 16 15 17
27 5 8 10 22
28 5 13 12 25
29 5 16 15 26
30 9 23 11 24
31 9 27 17 28
32 2 9 8 10
33 6 30 8 10
34 1 9 8 30
35 3 8 30 31
36 12 6 5 4
37 12 6 18 2
38 12 5 6 18
39 12 5 4 3
40 12 4 3 2
41 12 3 2 18
42 13 6 5 20
43 13 6 18 29
44 13 5 4 19
45 13 4 5 20
46 13 3 4 19
47 13 2 18 29
48 10 7 6 5
49 10 3 2 1
50 10 1 2 18
51 10 7 6 18
52 11 6 7 21
53 11 6 7 32
54 14 21 7 32

Dihedrals

1 2 9 8 10 11
2 2 9 8 10 17
3 6 30 8 10 11
4 6 30 8 10 17
5 7 30 8 10 22
6 8 10 8 30 31
7 4 8 10 11 12
8 4 8 10 17 15
9 4 10 11 12 13
10 4 13 12 14 15
11 4 12 14 15 16
12 4 10 17 15 16
13 5 8 10 11 23
14 5 8 10 11 24
15 5 8 10 17 27
16 5 8 10 17 28
17 5 13 12 11 23
18 5 13 12 11 24
19 5 16 15 17 27
20 5 16 15 17 28
21 3 9 8 10 22
22 11 22 10 11 23
23 11 22 10 11 24
24 11 22 10 17 27
25 11 22 10 17 28
26 11 23 11 12 25
27 11 24 11 12 25
28 11 26 15 17 27
29 11 26 15 17 28
30 10 12 11 10 22
31 10 15 17 10 22
32 10 17 10 11 23
33 10 14 12 11 23
34 10 17 10 11 24
35 10 14 12 11 24
36 10 10 11 12 25
37 10 15 14 12 25
38 10 12 14 15 26
39 10 10 17 15 26
40 10 14 15 17 27
41 10 11 10 17 27
42 10 14 15 17 28
43 10 11 10 17 28
44 1 9 8 30 31
45 9 10 11 12 14
46 9 10 17 15 14
47 9 11 10 17 15
48 9 11 12 14 15
49 9 12 11 10 17
50 9 12 14 15 17
51 12 7 6 5 4
52 12 7 6 18 2
53 12 4 3 2 1
54 12 6 18 2 1
55 13 7 6 5 20
56 13 7 6 18 29
57 13 1 2 18 29
58 14 6 5 4 3
59 14 6 18 2 3
60 14 5 6 18 2
61 14 5 4 3 2
62 14 4 5 6 18
63 14 4 3 2 18
64 15 6 5 4 19
65 15 5 6 18 29
66 15 3 4 5 20
67 15 3 2 18 29
68 15 2 3 4 19
69 15 18 6 5 20
70 17 20 5 4 19
71 16 5 6 7 21
72 16 5 6 7 32
73 16 18 6 7 21
74 16 18 6 7 32

Impropers

1 1 9 30 8 10
2 3 6 4 5 20
3 3 6 2 18 29
4 3 5 3 4 19
