# Supplementary material for: Smart Reaction Templating: A Graph-Based Method for Automated Molecular Dynamics Input Generation
Source: J Chem Inf Model. 2025 Jun 6;65(12):6038–47. doi: 10.1021/acs.jcim.5c00445 (PMC12199293; doi:10.1021/acs.jcim.5c00445)
Supplement: Supplementary file 1 [file ci5c00445_si_001.zip › polycondensation/system/mol/mpd.mol]

mpd.mol molecule file

16 atoms
16 bonds
24 angles
32 dihedrals
4 impropers

Coords

1 -2.392 -0.99 -0.067
2 -1.21 -0.306 -0.049
3 -1.212 1.088 -0.012
4 -0.006 1.787 0.007
5 1.203 1.095 -0.01
6 1.208 -0.3 -0.046
7 2.394 -0.978 -0.062
8 0.001 -0.999 -0.067
9 -3.251 -0.487 0.128
10 -2.378 -1.992 0.087
11 -2.152 1.636 0.001
12 -0.009 2.874 0.035
13 2.14 1.647 0.005
14 3.249 -0.47 0.134
15 2.385 -1.98 0.091
16 0.004 -2.087 -0.097

Types

1 3
2 5
3 5
4 5
5 5
6 5
7 3
8 5
9 7
10 7
11 8
12 8
13 8
14 7
15 7
16 8

Charges

1 -0.888722
2 0.509507
3 -0.412413
4 -0.0512
5 -0.412413
6 0.509507
7 -0.888722
8 -0.550526
9 0.361446
10 0.361446
11 0.18405
12 0.147224
13 0.18405
14 0.361446
15 0.361446
16 0.223878

Bonds

1 7 1 2
2 9 2 3
3 9 3 4
4 9 4 5
5 9 5 6
6 7 6 7
7 9 6 8
8 9 2 8
9 8 1 9
10 8 1 10
11 10 3 11
12 10 4 12
13 10 5 13
14 8 7 14
15 8 7 15
16 10 8 16

Angles

1 12 2 3 4
2 12 2 8 6
3 12 3 2 8
4 12 3 4 5
5 12 4 5 6
6 12 5 6 8
7 13 2 3 11
8 13 2 8 16
9 13 3 4 12
10 13 4 3 11
11 13 4 5 13
12 13 5 4 12
13 13 6 5 13
14 13 6 8 16
15 10 1 2 3
16 10 5 6 7
17 10 7 6 8
18 10 1 2 8
19 11 2 1 9
20 11 2 1 10
21 11 6 7 14
22 11 6 7 15
23 14 9 1 10
24 14 14 7 15

Dihedrals

1 12 1 2 3 4
2 12 1 2 8 6
3 12 4 5 6 7
4 12 2 8 6 7
5 13 1 2 3 11
6 13 1 2 8 16
7 13 7 6 5 13
8 13 7 6 8 16
9 14 2 3 4 5
10 14 2 8 6 5
11 14 3 2 8 6
12 14 3 4 5 6
13 14 4 3 2 8
14 14 4 5 6 8
15 15 2 3 4 12
16 15 3 2 8 16
17 15 3 4 5 13
18 15 5 4 3 11
19 15 5 6 8 16
20 15 6 5 4 12
21 15 8 6 5 13
22 15 8 2 3 11
23 17 11 3 4 12
24 17 12 4 5 13
25 16 3 2 1 9
26 16 3 2 1 10
27 16 5 6 7 14
28 16 5 6 7 15
29 16 8 6 7 14
30 16 8 6 7 15
31 16 8 2 1 9
32 16 8 2 1 10

Impropers

1 3 2 4 3 11
2 3 2 6 8 16
3 3 3 5 4 12
4 3 4 6 5 13
