# Supplementary material for: Smart Reaction Templating: A Graph-Based Method for Automated Molecular Dynamics Input Generation
Source: J Chem Inf Model. 2025 Jun 6;65(12):6038–47. doi: 10.1021/acs.jcim.5c00445 (PMC12199293; doi:10.1021/acs.jcim.5c00445)
Supplement: Supplementary file 1 [file ci5c00445_si_001.zip › polycondensation/system/mpd.data]

mpd data file

16 atoms
16 bonds
24 angles
32 dihedrals
4 impropers

9 atom types
13 bond types
20 angle types
25 dihedral types
5 improper types

-50.0 50.0 xlo xhi
-50.0 50.0 ylo yhi
-50.0 50.0 zlo zhi

Masses

1 16.0
2 16.0
3 14.01
4 12.01
5 12.01
6 1.008
7 1.008
8 1.008
9 1.008

Pair Coeffs

1 0.2104 3.0664733878390478
2 0.21 2.959921901149463
3 0.17 3.249998523775958
4 0.1094 3.3996695084235347
5 0.086 3.3996695084235347
6 0.0157 2.649532787749369
7 0.0157 1.069078461768407
8 0.015 2.59964245953351
9 0.0 0.0

Bond Coeffs

1 637.7 1.2183
2 400.1 1.3513
3 313.0 1.5241
4 371.4 0.9730
5 300.9 1.5375
6 330.6 1.0969
7 417.9 1.3859
8 404.6 1.0121
9 461.1 1.3984
10 345.8 1.0860
11 384.2 1.4121
12 427.6 1.3789
13 403.2 1.0129

Angle Coeffs

1 75.9 122.10
2 67.4 123.20
3 49.9 106.55
4 63.3 111.04
5 46.9 108.77
6 68.4 112.73
7 62.9 111.51
8 46.3 109.80
9 39.4 107.58
10 68.3 120.95
11 48.4 116.07
12 66.6 120.02
13 48.2 119.88
14 40.1 115.12
15 67.9 120.19
16 63.8 123.71
17 47.6 116.00
18 74.2 123.05
19 66.8 115.18
20 48.3 117.55

Dihedral Coeffs

1 2 2.3 2 180.0 1.9 1 0.0
2 1 0.0 2 180.0
3 3 0.8 1 0.0 0.0 2 0.0 0.08 3 180.0
4 1 0.15555555555555556 3 0.0
5 1 0.15555555555555556 3 0.0
6 1 0.0 2 180.0
7 1 0.0 2 180.0
8 1 2.3 2 180.0
9 3 0.18 3 0.0 0.25 2 180.0 0.2 1 180.0
10 1 0.16 3 0.0
11 1 0.15 3 0.0
12 1 3.625 2 180.0
13 1 3.625 2 180.0
14 1 3.625 2 180.0
15 1 3.625 2 180.0
16 1 1.05 2 180.0
17 1 3.625 2 180.0
18 1 0.45 2 180.0
19 1 0.45 2 180.0
20 1 2.5 2 180.0
21 1 2.5 2 180.0
22 2 0.1 4 0.0 0.07 2 0.0
23 1 0.0 2 180.0
24 2 2.5 2 180.0 2.0 1 0.0
25 1 2.5 2 180.0

Improper Coeffs

1 1.1 -1 2
2 1.1 -1 2
3 1.1 -1 2
4 10.5 -1 2
5 1.1 -1 2

Atoms

1 0 3 -0.888722 -2.392 -0.99 -0.067
2 0 5 0.509507 -1.21 -0.306 -0.049
3 0 5 -0.412413 -1.212 1.088 -0.012
4 0 5 -0.0512 -0.006 1.787 0.007
5 0 5 -0.412413 1.203 1.095 -0.01
6 0 5 0.509507 1.208 -0.3 -0.046
7 0 3 -0.888722 2.394 -0.978 -0.062
8 0 5 -0.550526 0.001 -0.999 -0.067
9 0 7 0.361446 -3.251 -0.487 0.128
10 0 7 0.361446 -2.378 -1.992 0.087
11 0 8 0.18405 -2.152 1.636 0.001
12 0 8 0.147224 -0.009 2.874 0.035
13 0 8 0.18405 2.14 1.647 0.005
14 0 7 0.361446 3.249 -0.47 0.134
15 0 7 0.361446 2.385 -1.98 0.091
16 0 8 0.223878 0.004 -2.087 -0.097

Bonds

1 7 1 2
2 9 2 3
3 9 3 4
4 9 4 5
5 9 5 6
6 7 6 7
7 9 6 8
8 9 2 8
9 8 1 9
10 8 1 10
11 10 3 11
12 10 4 12
13 10 5 13
14 8 7 14
15 8 7 15
16 10 8 16

Angles

1 12 2 3 4
2 12 2 8 6
3 12 3 2 8
4 12 3 4 5
5 12 4 5 6
6 12 5 6 8
7 13 2 3 11
8 13 2 8 16
9 13 3 4 12
10 13 4 3 11
11 13 4 5 13
12 13 5 4 12
13 13 6 5 13
14 13 6 8 16
15 10 1 2 3
16 10 5 6 7
17 10 7 6 8
18 10 1 2 8
19 11 2 1 9
20 11 2 1 10
21 11 6 7 14
22 11 6 7 15
23 14 9 1 10
24 14 14 7 15

Dihedrals

1 12 1 2 3 4
2 12 1 2 8 6
3 12 4 5 6 7
4 12 2 8 6 7
5 13 1 2 3 11
6 13 1 2 8 16
7 13 7 6 5 13
8 13 7 6 8 16
9 14 2 3 4 5
10 14 2 8 6 5
11 14 3 2 8 6
12 14 3 4 5 6
13 14 4 3 2 8
14 14 4 5 6 8
15 15 2 3 4 12
16 15 3 2 8 16
17 15 3 4 5 13
18 15 5 4 3 11
19 15 5 6 8 16
20 15 6 5 4 12
21 15 8 6 5 13
22 15 8 2 3 11
23 17 11 3 4 12
24 17 12 4 5 13
25 16 3 2 1 9
26 16 3 2 1 10
27 16 5 6 7 14
28 16 5 6 7 15
29 16 8 6 7 14
30 16 8 6 7 15
31 16 8 2 1 9
32 16 8 2 1 10

Impropers

1 3 2 4 3 11
2 3 2 6 8 16
3 3 3 5 4 12
4 3 4 6 5 13
