# Supplementary material for: Smart Reaction Templating: A Graph-Based Method for Automated Molecular Dynamics Input Generation
Source: J Chem Inf Model. 2025 Jun 6;65(12):6038–47. doi: 10.1021/acs.jcim.5c00445 (PMC12199293; doi:10.1021/acs.jcim.5c00445)
Supplement: Supplementary file 1 [file ci5c00445_si_001.zip › polycondensation/system/simulation/in.cl]

include 		in.init

read_data 		datafiles/data.cl_pre extra/bond/per/atom 99 extra/angle/per/atom 99 extra/dihedral/per/atom 99 extra/improper/per/atom 99 extra/special/per/atom 99

include 		in.parm
include 		in.pair


molecule        mol1 mol/link1_reac.mol
molecule        mol2 mol/link1_prod.mol

variable 		step		equal step
variable 		temp		equal temp
variable 		etotal		equal etotal
variable 		ke			equal ke
variable 		pe			equal pe
variable 		press		equal press
variable 		vol 		equal vol
variable 		density		equal density

variable 		cl_now 		equal 0
variable 		runSteps	equal 10000000


fix             rxns all bond/react reset_mol_ids no stabilization yes statted_grp 0.003 &
                react reac1 all 1000 0 5.0 mol1 mol2 mol/link1.map stabilize_steps 1000 rescale_charges yes rate_limit 10 1000

variable 		cl_now 	equal ${cl_now}+f_rxns[1]

fix 			p all print 1000 "${step} ${temp} ${etotal} ${ke} ${pe} ${press} ${vol} ${density} ${cl_now}" file traj/cl.dat screen no


thermo 			1000
thermo_style 	custom step temp etotal ke pe epair evdwl vol press density f_rxns[*] 

fix 			shake all shake 0.0001 100000 0 b 8 a 8

fix 			1 statted_grp_REACT npt temp $T $T $(100.0*dt) iso 1.0 1.0 $(1000.0*dt)
run 			${runSteps} upto
unfix 			1

unfix 			rxns

unfix 			shake

unfix 			p
		

thermo_style 	custom step temp pe press vol
write_data 		datafiles/data.cl nofix nocoeff
