# Supplementary material for: Smart Reaction Templating: A Graph-Based Method for Automated Molecular Dynamics Input Generation
Source: J Chem Inf Model. 2025 Jun 6;65(12):6038–47. doi: 10.1021/acs.jcim.5c00445 (PMC12199293; doi:10.1021/acs.jcim.5c00445)
Supplement: Supplementary file 1 [file ci5c00445_si_001.zip › polycondensation/system/simulation/in.cl_relax]

include 		in.init

read_data 		datafiles/data.cl

include 		in.parm
include 		in.pair

variable 		step		equal step
variable 		temp		equal temp
variable 		etotal		equal etotal
variable 		ke			equal ke
variable 		pe			equal pe
variable 		press		equal press
variable 		vol 		equal vol
variable 		density		equal density


variable 		tempsteps 	equal 2000000*round((${T}-300.0)/100)
variable 		relaxsteps 	equal 4000000

thermo 			1000
thermo_style 	custom step temp etotal ke pe press vol density 


dump trj 		all custom 100000 traj/cl_relax.lammpstrj id mol type x y z

fix 			p all print 1000 "${step} ${temp} ${etotal} ${ke} ${pe} ${press} ${vol} ${density}" file traj/cl_relax.dat screen no


fix 			npt all npt temp ${T} 300.0 $(100.0*dt) iso 1.0 1.0 $(1000.0*dt) 
run 			${tempsteps}
unfix 			npt

fix 			npt all npt temp 300.0 300.0 $(100.0*dt) iso 1.0 1.0 $(1000.0*dt) 
run 			${relaxsteps}
unfix 			npt

write_data 		datafiles/data.cl_relax
