# Supplementary material for: Smart Reaction Templating: A Graph-Based Method for Automated Molecular Dynamics Input Generation
Source: J Chem Inf Model. 2025 Jun 6;65(12):6038–47. doi: 10.1021/acs.jcim.5c00445 (PMC12199293; doi:10.1021/acs.jcim.5c00445)
Supplement: Supplementary file 1 [file ci5c00445_si_001.zip › polycondensation/system/simulation/in.genbox]

##########################################################################################

include 		in.init_create

# Define Num Molecules and specify box and force field

variable 		num_ht		equal 240
variable 		num_mpd		equal round(3*${num_ht}/2)


variable 		initsteps 	equal 50000
variable 		nptsteps 	equal 100000


variable 		d_box_init 	equal 120.0
variable 		d_box_xyz 	equal 30.0


region 			simbox block -${d_box_init} ${d_box_init} -${d_box_init} ${d_box_init} -${d_box_init} ${d_box_init}

create_box      9 simbox bond/types 13 angle/types 20 dihedral/types 25 improper/types 6 extra/bond/per/atom 99 extra/angle/per/atom 99 extra/dihedral/per/atom 99 extra/improper/per/atom 99 extra/special/per/atom 99 

include 		in.masses
include 		in.parm
include 		in.pair

molecule 		ht mol/ht.mol offset 0 0 0 0 0
molecule 		mpd mol/mpd.mol offset 0 0 0 0 0


##########################################################################################

# create region

variable 		d_box_cut equal ${d_box_init}-15
region 			simbox_cut block -${d_box_cut} ${d_box_cut} -${d_box_cut} ${d_box_cut} -${d_box_cut} ${d_box_cut}

# create dgeba

create_atoms 	0 random ${num_ht} 12345 simbox_cut mol ht 12345 overlap 3.0 maxtry 10000000

# create deta

create_atoms 	0 random ${num_mpd} 12345 simbox_cut mol mpd 12345 overlap 3.0 maxtry 10000000

##########################################################################################

# prepare simulation

velocity 		all create 300.0 12345
minimize 		1.0e-4 1.0e-6 10000 10000

reset_timestep	0
dump trj 		all custom 1000 traj/equ.lammpstrj id mol type x y z

##########################################################################################

# shrink system

thermo			1000
thermo_style	custom step temp etotal ke pe press vol density


fix 			d all deform 1 x final -${d_box_xyz} ${d_box_xyz} y final -${d_box_xyz} ${d_box_xyz} z final -${d_box_xyz} ${d_box_xyz} units box
fix 			npt all nvt temp 300.0 300.0 $(100.0*dt)

run 			${initsteps}

unfix 			npt
unfix 			d


##########################################################################################

# equlibrate system 


fix 			npt all nvt temp $T $T $(100.0*dt)
run 			${initsteps}
unfix 			npt


fix 			npt all npt temp $T $T $(100.0*dt) iso 1.0 1.0 $(1000.0*dt)
run 			${nptsteps}
unfix 			npt


fix 			npt all npt temp 300.0 300.0 $(100.0*dt) iso 1.0 1.0 $(1000.0*dt)
run 			${nptsteps}
unfix 			npt


write_data 		datafiles/data.equ
