# Supplementary material for: Smart Reaction Templating: A Graph-Based Method for Automated Molecular Dynamics Input Generation
Source: J Chem Inf Model. 2025 Jun 6;65(12):6038–47. doi: 10.1021/acs.jcim.5c00445 (PMC12199293; doi:10.1021/acs.jcim.5c00445)
Supplement: Supplementary file 1 [file ci5c00445_si_001.zip › polycondensation/system/simulation/in.parm]

bond_coeff 1 417.9 1.3859
bond_coeff 2 404.6 1.0121
bond_coeff 3 461.1 1.3984
bond_coeff 4 345.8 1.0860
bond_coeff 5 637.7 1.2183
bond_coeff 6 400.1 1.3513
bond_coeff 7 313.0 1.5241
bond_coeff 8 371.4 0.9730
bond_coeff 9 300.9 1.5375
bond_coeff 10 330.6 1.0969
bond_coeff 11 384.2 1.4121
bond_coeff 12 427.6 1.3789
bond_coeff 13 403.2 1.0129

angle_coeff 1 68.3 120.95
angle_coeff 2 48.4 116.07
angle_coeff 3 66.6 120.02
angle_coeff 4 48.2 119.88
angle_coeff 5 40.1 115.12
angle_coeff 6 75.9 122.10
angle_coeff 7 67.4 123.20
angle_coeff 8 49.9 106.55
angle_coeff 9 63.3 111.04
angle_coeff 10 46.9 108.77
angle_coeff 11 68.4 112.73
angle_coeff 12 62.9 111.51
angle_coeff 13 46.3 109.80
angle_coeff 14 39.4 107.58
angle_coeff 15 67.9 120.19
angle_coeff 16 63.8 123.71
angle_coeff 17 47.6 116.00
angle_coeff 18 74.2 123.05
angle_coeff 19 66.8 115.18
angle_coeff 20 48.3 117.55

dihedral_coeff 1 1 3.625 2 180.0
dihedral_coeff 2 1 3.625 2 180.0
dihedral_coeff 3 1 3.625 2 180.0
dihedral_coeff 4 1 3.625 2 180.0
dihedral_coeff 5 1 1.05 2 180.0
dihedral_coeff 6 1 3.625 2 180.0
dihedral_coeff 7 2 2.3 2 180.0 1.9 1 0.0
dihedral_coeff 8 1 0.0 2 180.0
dihedral_coeff 9 3 0.8 1 0.0 0.0 2 0.0 0.08 3 180.0
dihedral_coeff 10 1 0.15555555555555556 3 0.0
dihedral_coeff 11 1 0.15555555555555556 3 0.0
dihedral_coeff 12 1 0.0 2 180.0
dihedral_coeff 13 1 0.0 2 180.0
dihedral_coeff 14 1 2.3 2 180.0
dihedral_coeff 15 3 0.18 3 0.0 0.25 2 180.0 0.2 1 180.0
dihedral_coeff 16 1 0.16 3 0.0
dihedral_coeff 17 1 0.15 3 0.0
dihedral_coeff 18 1 0.45 2 180.0
dihedral_coeff 19 1 0.45 2 180.0
dihedral_coeff 20 1 2.5 2 180.0
dihedral_coeff 21 1 2.5 2 180.0
dihedral_coeff 22 2 0.1 4 0.0 0.07 2 0.0
dihedral_coeff 23 1 0.0 2 180.0
dihedral_coeff 24 2 2.5 2 180.0 2.0 1 0.0
dihedral_coeff 25 1 2.5 2 180.0

improper_coeff 1 1.1 -1 2
improper_coeff 2 1.1 -1 2
improper_coeff 3 1.1 -1 2
improper_coeff 4 10.5 -1 2
improper_coeff 5 1.1 -1 2
improper_coeff 6 10.5 -1 2
