# Supplementary material for: Smart Reaction Templating: A Graph-Based Method for Automated Molecular Dynamics Input Generation
Source: J Chem Inf Model. 2025 Jun 6;65(12):6038–47. doi: 10.1021/acs.jcim.5c00445 (PMC12199293; doi:10.1021/acs.jcim.5c00445)
Supplement: Supplementary file 1 [file ci5c00445_si_001.zip › polycondensation/system/simulation/in.relax]

include 		in.init

if 				$(is_file(datafiles/data.relax)) then &
  					"read_data 		datafiles/data.relax" &
else 				&
  					"read_data 		datafiles/data.equ"


include 		in.parm
include 		in.pair


variable 		step 		equal step
variable 		temp 		equal temp
variable 		etotal 		equal etotal
variable 		ke 			equal ke
variable 		pe 			equal pe
variable 		press 		equal press
variable 		vol			equal vol
variable 		density 	equal density


thermo 			1000
thermo_style 	custom step temp etotal ke pe press vol density 


variable 		relaxsteps 	equal 1000000
variable 		tempsteps 	equal 500000*round((${T}-300.0)/100)

if 				$(is_file(datafiles/data.relax)) then &
  					"jump SELF heat"

dump trj 		all custom 1000 traj/relax.lammpstrj id mol type x y z
fix 			p all print 1000 "${step} ${temp} ${etotal} ${ke} ${pe} ${press} ${vol} ${density}" file traj/relax.dat screen no


fix 			npt all npt temp 300.0 300.0 $(100.0*dt) iso 1.0 1.0 $(1000.0*dt)
run 			${relaxsteps}
unfix 			npt

write_data 		datafiles/data.relax

unfix 			p
undump			trj


label			heat

reset_timestep 	0

dump 			trj all custom 1000 traj/heat.lammpstrj id mol type x y z
fix 			p all print 1000 "${step} ${temp} ${etotal} ${ke} ${pe} ${press} ${vol} ${density}" file traj/heat.dat screen no


fix 			npt all npt temp 300.0 ${T} $(100.0*dt) iso 1.0 1.0 $(1000.0*dt)
run 			${tempsteps}
unfix 			npt

write_data 		datafiles/data.cl_pre
