# Supplementary material for: Smart Reaction Templating: A Graph-Based Method for Automated Molecular Dynamics Input Generation
Source: J Chem Inf Model. 2025 Jun 6;65(12):6038–47. doi: 10.1021/acs.jcim.5c00445 (PMC12199293; doi:10.1021/acs.jcim.5c00445)
Supplement: Supplementary file 1 [file ci5c00445_si_001.zip › polycondensation/system/simulation/mol/ht.mol]

ht.mol molecule file

27 atoms
27 bonds
48 angles
78 dihedrals
3 impropers

Coords

1 2.719 0.24 1.033
2 2.497 -0.082 -0.117
3 1.896 -1.21 -0.401
4 3.091 0.659 -1.311
5 4.586 0.275 -1.462
6 5.322 1.084 -2.564
7 4.928 0.669 -3.978
8 4.086 -0.166 -4.234
9 5.664 1.214 -4.913
10 5.144 2.605 -2.315
11 3.66 3.04 -2.202
12 2.946 3.039 -3.55
13 1.989 2.34 -3.812
14 3.405 3.926 -4.397
15 2.936 2.195 -1.117
16 1.858 -1.339 -1.364
17 2.548 0.362 -2.211
18 4.673 -0.795 -1.667
19 5.093 0.45 -0.509
20 6.388 0.863 -2.464
21 6.279 1.848 -4.506
22 5.651 3.181 -3.092
23 5.645 2.857 -1.377
24 3.653 4.076 -1.853
25 4.166 4.389 -4.005
26 1.876 2.458 -1.088
27 3.352 2.475 -0.146

Types

1 2
2 5
3 1
4 4
5 4
6 4
7 5
8 2
9 1
10 4
11 4
12 5
13 2
14 1
15 4
16 9
17 6
18 6
19 6
20 6
21 9
22 6
23 6
24 6
25 9
26 6
27 6

Charges

1 -0.52268
2 0.702446
3 -0.630039
4 0.134424
5 -0.17665233333333333
6 0.134424
7 0.702446
8 -0.52268
9 -0.630039
10 -0.17665233333333333
11 0.134424
12 0.702446
13 -0.52268
14 -0.630039
15 -0.17665233333333333
16 0.43001
17 -0.007558
18 0.035024
19 0.035024
20 -0.007558
21 0.43001
22 0.035024
23 0.035024
24 -0.007558
25 0.43001
26 0.035024
27 0.035024

Bonds

1 5 1 2
2 6 2 3
3 7 2 4
4 9 4 5
5 9 5 6
6 7 6 7
7 5 7 8
8 6 7 9
9 9 6 10
10 9 10 11
11 7 11 12
12 5 12 13
13 6 12 14
14 9 11 15
15 9 4 15
16 8 3 16
17 10 4 17
18 10 5 18
19 10 5 19
20 10 6 20
21 8 9 21
22 10 10 22
23 10 10 23
24 10 11 24
25 8 14 25
26 10 15 26
27 10 15 27

Angles

1 12 4 5 6
2 12 4 15 11
3 12 5 4 15
4 12 5 6 10
5 12 6 10 11
6 12 10 11 15
7 13 4 5 18
8 13 4 5 19
9 13 4 15 26
10 13 4 15 27
11 13 5 4 17
12 13 5 6 20
13 13 6 5 18
14 13 6 5 19
15 13 6 10 22
16 13 6 10 23
17 13 10 6 20
18 13 10 11 24
19 13 11 10 22
20 13 11 10 23
21 13 11 15 26
22 13 11 15 27
23 13 15 11 24
24 13 15 4 17
25 9 2 4 5
26 9 2 4 15
27 9 5 6 7
28 9 7 6 10
29 9 10 11 12
30 9 12 11 15
31 10 2 4 17
32 10 7 6 20
33 10 12 11 24
34 14 18 5 19
35 14 22 10 23
36 14 26 15 27
37 7 1 2 4
38 7 6 7 8
39 7 11 12 13
40 11 3 2 4
41 11 6 7 9
42 11 11 12 14
43 6 1 2 3
44 6 8 7 9
45 6 13 12 14
46 8 2 3 16
47 8 7 9 21
48 8 12 14 25

Dihedrals

1 8 1 2 4 5
2 8 1 2 4 15
3 8 5 6 7 8
4 8 8 7 6 10
5 8 10 11 12 13
6 8 13 12 11 15
7 12 3 2 4 5
8 12 3 2 4 15
9 12 5 6 7 9
10 12 9 7 6 10
11 12 10 11 12 14
12 12 14 12 11 15
13 13 3 2 4 17
14 13 9 7 6 20
15 13 14 12 11 24
16 14 4 2 3 16
17 14 6 7 9 21
18 14 11 12 14 25
19 10 2 4 5 6
20 10 2 4 15 11
21 10 4 5 6 7
22 10 7 6 10 11
23 10 6 10 11 12
24 10 4 15 11 12
25 11 2 4 5 18
26 11 2 4 5 19
27 11 2 4 15 26
28 11 2 4 15 27
29 11 7 6 5 18
30 11 7 6 5 19
31 11 7 6 10 22
32 11 7 6 10 23
33 11 12 11 10 22
34 11 12 11 10 23
35 11 12 11 15 26
36 11 12 11 15 27
37 9 1 2 4 17
38 9 8 7 6 20
39 9 13 12 11 24
40 17 17 4 5 18
41 17 17 4 5 19
42 17 17 4 15 26
43 17 17 4 15 27
44 17 18 5 6 20
45 17 19 5 6 20
46 17 20 6 10 22
47 17 20 6 10 23
48 17 22 10 11 24
49 17 23 10 11 24
50 17 24 11 15 26
51 17 24 11 15 27
52 16 6 5 4 17
53 16 11 15 4 17
54 16 15 4 5 18
55 16 10 6 5 18
56 16 15 4 5 19
57 16 10 6 5 19
58 16 4 5 6 20
59 16 11 10 6 20
60 16 5 6 10 22
61 16 15 11 10 22
62 16 5 6 10 23
63 16 15 11 10 23
64 16 6 10 11 24
65 16 4 15 11 24
66 16 10 11 15 26
67 16 5 4 15 26
68 16 10 11 15 27
69 16 5 4 15 27
70 7 1 2 3 16
71 7 8 7 9 21
72 7 13 12 14 25
73 15 4 5 6 10
74 15 4 15 11 10
75 15 5 4 15 11
76 15 5 6 10 11
77 15 6 5 4 15
78 15 6 10 11 15

Impropers

1 2 1 3 2 4
2 3 6 8 7 9
3 3 11 13 12 14
