# Supplementary material for: Smart Reaction Templating: A Graph-Based Method for Automated Molecular Dynamics Input Generation
Source: J Chem Inf Model. 2025 Jun 6;65(12):6038–47. doi: 10.1021/acs.jcim.5c00445 (PMC12199293; doi:10.1021/acs.jcim.5c00445)
Supplement: Supplementary file 1 [file ci5c00445_si_001.zip › polycondensation/system/simulation/mol/link1.mol]

link1.mol molecule file

40 atoms
41 bonds
71 angles
112 dihedrals
8 impropers

Coords

1 -5.15 3.268 -0.492
2 -4.196 2.291 -0.485
3 -2.845 2.635 -0.506
4 -1.873 1.637 -0.514
5 -2.248 0.294 -0.501
6 -3.6 -0.059 -0.467
7 -4.03 -1.426 -0.487
8 -3.45 -2.497 0.102
9 -2.455 -2.408 0.794
10 -4.235 -3.792 -0.026
11 -5.101 -3.997 1.24
12 -5.94 -5.298 1.176
13 -7.138 -5.176 0.237
14 -7.369 -4.203 -0.452
15 -8.014 -6.135 0.382
16 -5.029 -6.523 0.87
17 -4.062 -6.341 -0.336
18 -4.732 -6.508 -1.697
19 -5.896 -6.81 -1.853
20 -3.879 -6.603 -2.682
21 -3.288 -5.001 -0.217
22 -4.57 0.946 -0.468
23 -4.867 4.232 -0.348
24 -6.115 3.016 -0.311
25 -2.545 3.68 -0.522
26 -0.821 1.906 -0.538
27 -1.475 -0.47 -0.529
28 -4.92 -1.577 -0.939
29 -4.881 -3.722 -0.906
30 -5.76 -3.137 1.385
31 -4.447 -4.04 2.116
32 -6.355 -5.453 2.175
33 -7.626 -6.821 0.949
34 -5.632 -7.425 0.736
35 -4.416 -6.703 1.757
36 -3.321 -7.142 -0.265
37 -2.989 -6.457 -2.324
38 -2.663 -4.842 -1.099
39 -2.611 -5.066 0.638
40 -5.625 0.679 -0.457

Types

1 3
2 5
3 5
4 5
5 5
6 5
7 3
8 5
9 2
10 4
11 4
12 4
13 5
14 2
15 1
16 4
17 4
18 5
19 2
20 1
21 4
22 5
23 7
24 7
25 8
26 8
27 8
28 7
29 6
30 6
31 6
32 6
33 9
34 6
35 6
36 6
37 9
38 6
39 6
40 8

Charges

1 -0.925951
2 0.5221
3 -0.374238
4 -0.096006
5 -0.328185
6 0.412527
7 -0.615558
8 0.719946
9 -0.595744
10 0.021525
11 -0.21828749999999997
12 0.021936
13 0.790208
14 -0.570453
15 -0.655478
16 -0.245687
17 0.021936
18 0.790208
19 -0.570453
20 -0.655478
21 -0.21828749999999997
22 -0.538044
23 0.376517
24 0.376517
25 0.182401
26 0.155088
27 0.202369
28 0.323453
29 0.0228
30 0.07231475
31 0.07231475
32 0.041423
33 0.457573
34 0.0768505
35 0.0768505
36 0.041423
37 0.457573
38 0.07231475
39 0.07231475
40 0.227367

Bonds

1 1 1 2
2 3 2 3
3 3 3 4
4 3 4 5
5 3 5 6
6 11 6 7
7 12 7 8
8 5 8 9
9 7 8 10
10 9 10 11
11 9 11 12
12 7 12 13
13 5 13 14
14 6 13 15
15 9 12 16
16 9 16 17
17 7 17 18
18 5 18 19
19 6 18 20
20 9 17 21
21 9 10 21
22 3 6 22
23 3 2 22
24 2 1 23
25 2 1 24
26 4 3 25
27 4 4 26
28 4 5 27
29 13 7 28
30 10 10 29
31 10 11 30
32 10 11 31
33 10 12 32
34 8 15 33
35 10 16 34
36 10 16 35
37 10 17 36
38 8 20 37
39 10 21 38
40 10 21 39
41 4 22 40

Angles

1 12 10 11 12
2 12 10 21 17
3 12 11 10 21
4 12 11 12 16
5 12 12 16 17
6 12 16 17 21
7 13 10 11 30
8 13 10 11 31
9 13 10 21 38
10 13 10 21 39
11 13 11 10 29
12 13 11 12 32
13 13 12 11 30
14 13 12 11 31
15 13 12 16 34
16 13 12 16 35
17 13 16 12 32
18 13 16 17 36
19 13 17 16 34
20 13 17 16 35
21 13 17 21 38
22 13 17 21 39
23 13 21 17 36
24 13 21 10 29
25 9 8 10 11
26 9 8 10 21
27 9 11 12 13
28 9 13 12 16
29 9 16 17 18
30 9 18 17 21
31 10 8 10 29
32 10 13 12 32
33 10 18 17 36
34 14 30 11 31
35 14 34 16 35
36 14 38 21 39
37 3 2 3 4
38 3 2 22 6
39 3 3 2 22
40 3 3 4 5
41 3 4 5 6
42 3 5 6 22
43 4 2 3 25
44 4 2 22 40
45 4 3 4 26
46 4 4 3 25
47 4 4 5 27
48 4 5 4 26
49 4 6 5 27
50 4 6 22 40
51 15 5 6 7
52 15 7 6 22
53 1 1 2 3
54 1 1 2 22
55 19 7 8 10
56 7 9 8 10
57 7 12 13 14
58 7 17 18 19
59 11 12 13 15
60 11 17 18 20
61 18 7 8 9
62 6 14 13 15
63 6 19 18 20
64 17 6 7 28
65 16 6 7 8
66 20 8 7 28
67 2 2 1 23
68 2 2 1 24
69 5 23 1 24
70 8 13 15 33
71 8 18 20 37

Dihedrals

1 23 7 8 10 29
2 8 9 8 10 11
3 8 9 8 10 21
4 8 11 12 13 14
5 8 14 13 12 16
6 8 16 17 18 19
7 8 19 18 17 21
8 12 11 12 13 15
9 12 15 13 12 16
10 12 16 17 18 20
11 12 20 18 17 21
12 13 15 13 12 32
13 13 20 18 17 36
14 20 6 7 8 9
15 21 6 7 8 10
16 25 10 8 7 28
17 14 12 13 15 33
18 14 17 18 20 37
19 10 8 10 11 12
20 10 8 10 21 17
21 10 10 11 12 13
22 10 13 12 16 17
23 10 12 16 17 18
24 10 10 21 17 18
25 11 8 10 11 30
26 11 8 10 11 31
27 11 8 10 21 38
28 11 8 10 21 39
29 11 13 12 11 30
30 11 13 12 11 31
31 11 13 12 16 34
32 11 13 12 16 35
33 11 18 17 16 34
34 11 18 17 16 35
35 11 18 17 21 38
36 11 18 17 21 39
37 1 1 2 3 4
38 1 1 2 22 6
39 2 1 2 3 25
40 2 1 2 22 40
41 3 2 3 4 5
42 3 2 22 6 5
43 3 3 2 22 6
44 3 3 4 5 6
45 3 4 3 2 22
46 3 4 5 6 22
47 4 2 3 4 26
48 4 3 2 22 40
49 4 3 4 5 27
50 4 5 4 3 25
51 4 5 6 22 40
52 4 6 5 4 26
53 4 22 6 5 27
54 4 22 2 3 25
55 1 2 22 6 7
56 1 4 5 6 7
57 2 7 6 5 27
58 2 7 6 22 40
59 6 25 3 4 26
60 6 26 4 5 27
61 18 5 6 7 8
62 18 8 7 6 22
63 19 5 6 7 28
64 19 22 6 7 28
65 5 3 2 1 23
66 5 3 2 1 24
67 5 22 2 1 23
68 5 22 2 1 24
69 22 7 8 10 11
70 22 7 8 10 21
71 24 9 8 7 28
72 9 9 8 10 29
73 9 14 13 12 32
74 9 19 18 17 36
75 17 29 10 11 30
76 17 29 10 11 31
77 17 29 10 21 38
78 17 29 10 21 39
79 17 30 11 12 32
80 17 31 11 12 32
81 17 32 12 16 34
82 17 32 12 16 35
83 17 34 16 17 36
84 17 35 16 17 36
85 17 36 17 21 38
86 17 36 17 21 39
87 16 12 11 10 29
88 16 17 21 10 29
89 16 21 10 11 30
90 16 16 12 11 30
91 16 21 10 11 31
92 16 16 12 11 31
93 16 10 11 12 32
94 16 17 16 12 32
95 16 11 12 16 34
96 16 21 17 16 34
97 16 11 12 16 35
98 16 21 17 16 35
99 16 12 16 17 36
100 16 10 21 17 36
101 16 16 17 21 38
102 16 11 10 21 38
103 16 16 17 21 39
104 16 11 10 21 39
105 7 14 13 15 33
106 7 19 18 20 37
107 15 10 11 12 16
108 15 10 21 17 16
109 15 11 10 21 17
110 15 11 12 16 17
111 15 12 11 10 21
112 15 12 16 17 21

Impropers

1 4 7 9 8 10
2 1 2 4 3 25
3 1 2 6 22 40
4 1 3 5 4 26
5 1 4 6 5 27
6 5 6 8 7 28
7 3 12 14 13 15
8 3 17 19 18 20
