# Supplementary material for: Smart Reaction Templating: A Graph-Based Method for Automated Molecular Dynamics Input Generation
Source: J Chem Inf Model. 2025 Jun 6;65(12):6038–47. doi: 10.1021/acs.jcim.5c00445 (PMC12199293; doi:10.1021/acs.jcim.5c00445)
Supplement: Supplementary file 1 [file ci5c00445_si_001.zip › polycondensation/system/simulation/mol/link1_prod.mol]

link1.mol molecule file

32 atoms
30 bonds
53 angles
76 dihedrals
5 impropers

Coords

  1 -5.150  3.268 -0.492
  2 -4.196  2.291 -0.485
  3 -2.845  2.635 -0.506
  4 -1.873  1.637 -0.514
  5 -2.248  0.294 -0.501
  6 -3.600 -0.059 -0.467
  7 -4.030 -1.426 -0.487
  8 -3.450 -2.497  0.102
  9 -2.455 -2.408  0.794
 10 -4.235 -3.792 -0.026
 11 -5.101 -3.997  1.240
 12 -5.940 -5.298  1.176
 13 -7.138 -5.176  0.237
 14 -5.029 -6.523  0.870
 15 -4.062 -6.341 -0.336
 16 -4.732 -6.508 -1.697
 17 -3.288 -5.001 -0.217
 18 -4.570  0.946 -0.468
 19 -0.821  1.906 -0.538
 20 -1.475 -0.470 -0.529
 21 -4.920 -1.577 -0.939
 22 -4.881 -3.722 -0.906
 23 -5.760 -3.137  1.385
 24 -4.447 -4.040  2.116
 25 -6.355 -5.453  2.175
 26 -3.321 -7.142 -0.265
 27 -2.663 -4.842 -1.099
 28 -2.611 -5.066  0.638
 29 -5.625  0.679 -0.457
 30 30.000 30.000 30.000
 31 31.000 31.000 31.000
 32 32.000 32.000 32.000

Types

  1   3
  2   5
  3   5
  4   5
  5   5
  6   5
  7   3
  8   5
  9   2
 10   4
 11   4
 12   4
 13   5
 14   4
 15   4
 16   5
 17   4
 18   5
 19   8
 20   8
 21   7
 22   6
 23   6
 24   6
 25   6
 26   6
 27   6
 28   6
 29   8
 30   1
 31   1
 32   1

Charges

  1 -0.925951
  2  0.522100
  3 -0.374238
  4 -0.096006
  5 -0.328185
  6  0.412527
  7 -0.615558
  8  0.719946
  9 -0.595744
 10  0.021525
 11 -0.218287
 12  0.021936
 13  0.790208
 14 -0.245687
 15  0.021936
 16  0.790208
 17 -0.218287
 18 -0.538044
 19  0.155088
 20  0.202369
 21  0.323453
 22  0.022800
 23  0.072315
 24  0.072315
 25  0.041423
 26  0.041423
 27  0.072315
 28  0.072315
 29  0.227367
 30  0.000000
 31  0.000000
 32  0.000000

Bonds

1 1 1 2
2 3 2 3
3 3 3 4
4 3 4 5
5 3 5 6
6 11 6 7
7 12 7 8
8 5 8 9
9 7 8 10
10 9 10 11
11 9 11 12
12 7 12 13
13 9 12 14
14 9 14 15
15 7 15 16
16 9 15 17
17 9 10 17
18 3 6 18
19 3 2 18
20 4 4 19
21 4 5 20
22 13 7 21
23 10 10 22
24 10 11 23
25 10 11 24
26 10 12 25
27 10 15 26
28 10 17 27
29 10 17 28
30 4 18 29

Angles

1 12 10 11 12
2 12 10 17 15
3 12 11 10 17
4 12 11 12 14
5 12 12 14 15
6 12 14 15 17
7 13 10 11 23
8 13 10 11 24
9 13 10 17 27
10 13 10 17 28
11 13 11 10 22
12 13 11 12 25
13 13 12 11 23
14 13 12 11 24
15 13 14 12 25
16 13 14 15 26
17 13 15 17 27
18 13 15 17 28
19 13 17 15 26
20 13 17 10 22
21 9 8 10 11
22 9 8 10 17
23 9 11 12 13
24 9 13 12 14
25 9 14 15 16
26 9 16 15 17
27 10 8 10 22
28 10 13 12 25
29 10 16 15 26
30 14 23 11 24
31 14 27 17 28
32 3 2 3 4
33 3 2 18 6
34 3 3 2 18
35 3 3 4 5
36 3 4 5 6
37 3 5 6 18
38 4 2 18 29
39 4 3 4 19
40 4 4 5 20
41 4 5 4 19
42 4 6 5 20
43 4 6 18 29
44 15 5 6 7
45 15 7 6 18
46 1 1 2 3
47 1 1 2 18
48 19 7 8 10
49 7 9 8 10
50 18 7 8 9
51 17 6 7 21
52 16 6 7 8
53 20 8 7 21

Dihedrals

1 23 7 8 10 22
2 8 9 8 10 11
3 8 9 8 10 17
4 20 6 7 8 9
5 21 6 7 8 10
6 25 10 8 7 21
7 10 8 10 11 12
8 10 8 10 17 15
9 10 10 11 12 13
10 10 13 12 14 15
11 10 12 14 15 16
12 10 10 17 15 16
13 11 8 10 11 23
14 11 8 10 11 24
15 11 8 10 17 27
16 11 8 10 17 28
17 11 13 12 11 23
18 11 13 12 11 24
19 11 16 15 17 27
20 11 16 15 17 28
21 1 1 2 3 4
22 1 1 2 18 6
23 2 1 2 18 29
24 3 2 3 4 5
25 3 2 18 6 5
26 3 3 2 18 6
27 3 3 4 5 6
28 3 4 3 2 18
29 3 4 5 6 18
30 4 2 3 4 19
31 4 3 2 18 29
32 4 3 4 5 20
33 4 5 6 18 29
34 4 6 5 4 19
35 4 18 6 5 20
36 1 2 18 6 7
37 1 4 5 6 7
38 2 7 6 5 20
39 2 7 6 18 29
40 6 19 4 5 20
41 18 5 6 7 8
42 18 8 7 6 18
43 19 5 6 7 21
44 19 18 6 7 21
45 22 7 8 10 11
46 22 7 8 10 17
47 24 9 8 7 21
48 9 9 8 10 22
49 17 22 10 11 23
50 17 22 10 11 24
51 17 22 10 17 27
52 17 22 10 17 28
53 17 23 11 12 25
54 17 24 11 12 25
55 17 26 15 17 27
56 17 26 15 17 28
57 16 12 11 10 22
58 16 15 17 10 22
59 16 17 10 11 23
60 16 14 12 11 23
61 16 17 10 11 24
62 16 14 12 11 24
63 16 10 11 12 25
64 16 15 14 12 25
65 16 12 14 15 26
66 16 10 17 15 26
67 16 14 15 17 27
68 16 11 10 17 27
69 16 14 15 17 28
70 16 11 10 17 28
71 15 10 11 12 14
72 15 10 17 15 14
73 15 11 10 17 15
74 15 11 12 14 15
75 15 12 11 10 17
76 15 12 14 15 17

Impropers

1 4 7 9 8 10
2 1 2 6 18 29
3 1 3 5 4 19
4 1 4 6 5 20
5 5 6 8 7 21
