# Supplementary material for: Smart Reaction Templating: A Graph-Based Method for Automated Molecular Dynamics Input Generation
Source: J Chem Inf Model. 2025 Jun 6;65(12):6038–47. doi: 10.1021/acs.jcim.5c00445 (PMC12199293; doi:10.1021/acs.jcim.5c00445)
Supplement: Supplementary file 1 [file ci5c00445_si_001.zip › polycondensation/system/simulation/mol/link1_reac.mol]

ht+mpd.mol molecule file

32 atoms
32 bonds
54 angles
74 dihedrals
4 impropers

Coords

  1  2.394 -0.978 -0.062
  2  1.208 -0.300 -0.046
  3  1.203  1.095 -0.010
  4 -0.006  1.787  0.007
  5 -1.212  1.088 -0.012
  6 -1.210 -0.306 -0.049
  7 -2.392 -0.990 -0.067
  8  2.497 -0.082 -0.117
  9  2.719  0.240  1.033
 10  3.091  0.659 -1.311
 11  4.586  0.275 -1.462
 12  5.322  1.084 -2.564
 13  4.928  0.669 -3.978
 14  5.144  2.605 -2.315
 15  3.660  3.040 -2.202
 16  2.946  3.039 -3.550
 17  2.936  2.195 -1.117
 18  0.001 -0.999 -0.067
 19 -0.009  2.874  0.035
 20 -2.152  1.636  0.001
 21 -2.378 -1.992  0.087
 22  2.548  0.362 -2.211
 23  4.673 -0.795 -1.667
 24  5.093  0.450 -0.509
 25  6.388  0.863 -2.464
 26  3.653  4.076 -1.853
 27  1.876  2.458 -1.088
 28  3.352  2.475 -0.146
 29  0.004 -2.087 -0.097
 30  1.896 -1.210 -0.401
 31  1.858 -1.339 -1.364
 32 -3.251 -0.487  0.128

Types

  1   3
  2   5
  3   5
  4   5
  5   5
  6   5
  7   3
  8   5
  9   2
 10   4
 11   4
 12   4
 13   5
 14   4
 15   4
 16   5
 17   4
 18   5
 19   8
 20   8
 21   7
 22   6
 23   6
 24   6
 25   6
 26   6
 27   6
 28   6
 29   8
 30   1
 31   9
 32   7

Charges

  1 -0.888722
  2  0.509507
  3 -0.412413
  4 -0.051200
  5 -0.412413
  6  0.509507
  7 -0.888722
  8  0.702446
  9 -0.522680
 10  0.134424
 11 -0.176652
 12  0.134424
 13  0.702446
 14 -0.176652
 15  0.134424
 16  0.702446
 17 -0.176652
 18 -0.550526
 19  0.147224
 20  0.184050
 21  0.361446
 22 -0.007558
 23  0.035024
 24  0.035024
 25 -0.007558
 26 -0.007558
 27  0.035024
 28  0.035024
 29  0.223878
 30 -0.630039
 31  0.430010
 32  0.361446

Bonds

1 5 9 8
2 6 8 30
3 7 8 10
4 9 10 11
5 9 11 12
6 7 12 13
7 9 12 14
8 9 14 15
9 7 15 16
10 9 15 17
11 9 10 17
12 8 30 31
13 10 10 22
14 10 11 23
15 10 11 24
16 10 12 25
17 10 15 26
18 10 17 27
19 10 17 28
20 1 7 6
21 3 6 5
22 3 5 4
23 3 4 3
24 3 3 2
25 1 2 1
26 3 2 18
27 3 6 18
28 2 7 32
29 2 7 21
30 4 5 20
31 4 4 19
32 4 18 29

Angles

1 12 10 11 12
2 12 10 17 15
3 12 11 10 17
4 12 11 12 14
5 12 12 14 15
6 12 14 15 17
7 13 10 11 23
8 13 10 11 24
9 13 10 17 27
10 13 10 17 28
11 13 11 10 22
12 13 11 12 25
13 13 12 11 23
14 13 12 11 24
15 13 14 12 25
16 13 14 15 26
17 13 15 17 27
18 13 15 17 28
19 13 17 15 26
20 13 17 10 22
21 9 8 10 11
22 9 8 10 17
23 9 11 12 13
24 9 13 12 14
25 9 14 15 16
26 9 16 15 17
27 10 8 10 22
28 10 13 12 25
29 10 16 15 26
30 14 23 11 24
31 14 27 17 28
32 7 9 8 10
33 11 30 8 10
34 6 9 8 30
35 8 8 30 31
36 3 6 5 4
37 3 6 18 2
38 3 5 6 18
39 3 5 4 3
40 3 4 3 2
41 3 3 2 18
42 4 6 5 20
43 4 6 18 29
44 4 5 4 19
45 4 4 5 20
46 4 3 4 19
47 4 2 18 29
48 1 7 6 5
49 1 3 2 1
50 1 1 2 18
51 1 7 6 18
52 2 6 7 32
53 2 6 7 21
54 5 32 7 21

Dihedrals

1 8 9 8 10 11
2 8 9 8 10 17
3 12 30 8 10 11
4 12 30 8 10 17
5 13 30 8 10 22
6 14 10 8 30 31
7 10 8 10 11 12
8 10 8 10 17 15
9 10 10 11 12 13
10 10 13 12 14 15
11 10 12 14 15 16
12 10 10 17 15 16
13 11 8 10 11 23
14 11 8 10 11 24
15 11 8 10 17 27
16 11 8 10 17 28
17 11 13 12 11 23
18 11 13 12 11 24
19 11 16 15 17 27
20 11 16 15 17 28
21 9 9 8 10 22
22 17 22 10 11 23
23 17 22 10 11 24
24 17 22 10 17 27
25 17 22 10 17 28
26 17 23 11 12 25
27 17 24 11 12 25
28 17 26 15 17 27
29 17 26 15 17 28
30 16 12 11 10 22
31 16 15 17 10 22
32 16 17 10 11 23
33 16 14 12 11 23
34 16 17 10 11 24
35 16 14 12 11 24
36 16 10 11 12 25
37 16 15 14 12 25
38 16 12 14 15 26
39 16 10 17 15 26
40 16 14 15 17 27
41 16 11 10 17 27
42 16 14 15 17 28
43 16 11 10 17 28
44 7 9 8 30 31
45 15 10 11 12 14
46 15 10 17 15 14
47 15 11 10 17 15
48 15 11 12 14 15
49 15 12 11 10 17
50 15 12 14 15 17
51 1 7 6 5 4
52 1 7 6 18 2
53 1 4 3 2 1
54 1 6 18 2 1
55 2 7 6 5 20
56 2 7 6 18 29
57 2 1 2 18 29
58 3 6 5 4 3
59 3 6 18 2 3
60 3 5 6 18 2
61 3 5 4 3 2
62 3 4 5 6 18
63 3 4 3 2 18
64 4 6 5 4 19
65 4 5 6 18 29
66 4 3 4 5 20
67 4 3 2 18 29
68 4 2 3 4 19
69 4 18 6 5 20
70 6 20 5 4 19
71 5 5 6 7 32
72 5 5 6 7 21
73 5 18 6 7 32
74 5 18 6 7 21

Impropers

1 2 9 30 8 10
2 1 6 4 5 20
3 1 6 2 18 29
4 1 5 3 4 19
