# Supplementary material for: Smart Reaction Templating: A Graph-Based Method for Automated Molecular Dynamics Input Generation
Source: J Chem Inf Model. 2025 Jun 6;65(12):6038–47. doi: 10.1021/acs.jcim.5c00445 (PMC12199293; doi:10.1021/acs.jcim.5c00445)
Supplement: Supplementary file 1 [file ci5c00445_si_001.zip › polycondensation/system/simulation/mol/mpd.mol]

mpd.mol molecule file

16 atoms
16 bonds
24 angles
32 dihedrals
4 impropers

Coords

1 -2.392 -0.99 -0.067
2 -1.21 -0.306 -0.049
3 -1.212 1.088 -0.012
4 -0.006 1.787 0.007
5 1.203 1.095 -0.01
6 1.208 -0.3 -0.046
7 2.394 -0.978 -0.062
8 0.001 -0.999 -0.067
9 -3.251 -0.487 0.128
10 -2.378 -1.992 0.087
11 -2.152 1.636 0.001
12 -0.009 2.874 0.035
13 2.14 1.647 0.005
14 3.249 -0.47 0.134
15 2.385 -1.98 0.091
16 0.004 -2.087 -0.097

Types

1 3
2 5
3 5
4 5
5 5
6 5
7 3
8 5
9 7
10 7
11 8
12 8
13 8
14 7
15 7
16 8

Charges

1 -0.888722
2 0.509507
3 -0.412413
4 -0.0512
5 -0.412413
6 0.509507
7 -0.888722
8 -0.550526
9 0.361446
10 0.361446
11 0.18405
12 0.147224
13 0.18405
14 0.361446
15 0.361446
16 0.223878

Bonds

1 1 1 2
2 3 2 3
3 3 3 4
4 3 4 5
5 3 5 6
6 1 6 7
7 3 6 8
8 3 2 8
9 2 1 9
10 2 1 10
11 4 3 11
12 4 4 12
13 4 5 13
14 2 7 14
15 2 7 15
16 4 8 16

Angles

1 3 2 3 4
2 3 2 8 6
3 3 3 2 8
4 3 3 4 5
5 3 4 5 6
6 3 5 6 8
7 4 2 3 11
8 4 2 8 16
9 4 3 4 12
10 4 4 3 11
11 4 4 5 13
12 4 5 4 12
13 4 6 5 13
14 4 6 8 16
15 1 1 2 3
16 1 5 6 7
17 1 7 6 8
18 1 1 2 8
19 2 2 1 9
20 2 2 1 10
21 2 6 7 14
22 2 6 7 15
23 5 9 1 10
24 5 14 7 15

Dihedrals

1 1 1 2 3 4
2 1 1 2 8 6
3 1 4 5 6 7
4 1 2 8 6 7
5 2 1 2 3 11
6 2 1 2 8 16
7 2 7 6 5 13
8 2 7 6 8 16
9 3 2 3 4 5
10 3 2 8 6 5
11 3 3 2 8 6
12 3 3 4 5 6
13 3 4 3 2 8
14 3 4 5 6 8
15 4 2 3 4 12
16 4 3 2 8 16
17 4 3 4 5 13
18 4 5 4 3 11
19 4 5 6 8 16
20 4 6 5 4 12
21 4 8 6 5 13
22 4 8 2 3 11
23 6 11 3 4 12
24 6 12 4 5 13
25 5 3 2 1 9
26 5 3 2 1 10
27 5 5 6 7 14
28 5 5 6 7 15
29 5 8 6 7 14
30 5 8 6 7 15
31 5 8 2 1 9
32 5 8 2 1 10

Impropers

1 1 2 4 3 11
2 1 2 6 8 16
3 1 3 5 4 12
4 1 4 6 5 13
