# Supplementary material for: Smart Reaction Templating: A Graph-Based Method for Automated Molecular Dynamics Input Generation
Source: J Chem Inf Model. 2025 Jun 6;65(12):6038–47. doi: 10.1021/acs.jcim.5c00445 (PMC12199293; doi:10.1021/acs.jcim.5c00445)
Supplement: Supplementary file 1 [file ci5c00445_si_001.zip › polycondensation/system/simulation/simbox.sh]

#!/bin/bash -l
#SBATCH --ntasks 16
#SBATCH --partition=p2GPU32
#SBATCH --time 72:00:00
#SBATCH --job-name=amide
#SBATCH --exclusive


export lammps=/gpfs/home/konradj/programs/lammps-2Aug2023/build/lmp_V100

module purge
module load compilers/cuda/12.2
module load compilers/gnu/11.1.1
module load applications/python/3.9
module load applications/utils/cmake3.25.2
module load compilers/intel/2020.1.217


T=600.0

FILE=datafiles/data.equ
if [ ! -f $FILE ]; then
	mpirun -np $np $lammps -in in.genbox -var T $T -pk gpu $ng neigh no -sf gpu
fi

FILE=datafiles/data.cl_pre
if [ ! -f $FILE ]; then
	mpirun -np $np $lammps -in in.relax -var T $T -pk gpu $ng -sf gpu
fi

FILE=datafiles/data.cl
if [ ! -f $FILE ]; then
	mpirun -np $np $lammps -in in.cl -var T $T -pk gpu $ng -sf gpu 
fi

FILE=datafiles/data.cl_relax
if [ ! -f $FILE ]; then
	mpirun -np $np $lammps -in in.cl_relax -var T $T -pk gpu $ng -sf gpu
fi
