# Supplementary material for: Smart Reaction Templating: A Graph-Based Method for Automated Molecular Dynamics Input Generation
Source: J Chem Inf Model. 2025 Jun 6;65(12):6038–47. doi: 10.1021/acs.jcim.5c00445 (PMC12199293; doi:10.1021/acs.jcim.5c00445)
Supplement: Supplementary file 1 [file ci5c00445_si_001.zip › polycondensation_water/system/in.reac1_data]

include         in.init

variable        d_box_init  equal 50.0

region          simbox block -${d_box_init} ${d_box_init} -${d_box_init} ${d_box_init} -${d_box_init} ${d_box_init}

create_box      9 simbox bond/types 12 angle/types 16 dihedral/types 19 improper/types 10 extra/bond/per/atom 99 extra/angle/per/atom 99 extra/dihedral/per/atom 99 extra/improper/per/atom 99 extra/special/per/atom 99 

include         in.masses
include         in.parm
include         in.pair

molecule        r1 mol/link1+spce_reac.mol

molecule        p1 mol/link1+spce_prod.mol


create_atoms    0 single 0 0 0 mol r1 12345 
write_data 		link1+spce_reac.data

delete_atoms 	group all bond yes
create_atoms    0 single 0 0 0 mol p1 12345 
write_data 		link1+spce_prod.data
