# Supplementary material for: Smart Reaction Templating: A Graph-Based Method for Automated Molecular Dynamics Input Generation
Source: J Chem Inf Model. 2025 Jun 6;65(12):6038–47. doi: 10.1021/acs.jcim.5c00445 (PMC12199293; doi:10.1021/acs.jcim.5c00445)
Supplement: Supplementary file 1 [file ci5c00445_si_001.zip › polycondensation_water/system/link1.data]

link1 data file

34 atoms
35 bonds
53 angles
76 dihedrals
17 impropers

9 atom types
12 bond types
16 angle types
19 dihedral types
10 improper types

-6.601 43.399 xlo xhi
-3.243 46.757 ylo yhi
-1.42 48.58 zlo zhi

Masses

1 15.999
2 15.999
3 15.999
4 14.007
5 14.007
6 12.011
7 1.008
8 1.008
9 1.008

Pair Coeffs

1 0.21 2.96
2 0.17 3.12
3 0.1553 3.166
4 0.17 3.3
5 0.17 3.25
6 0.07 3.55
7 0.03 2.42
8 0.0 1.0
9 0.0 0.0

Bond Coeffs

1 469.0000 1.4000
2 367.0000 1.0800
3 400.0000 1.4900
4 570.0000 1.2290
5 450.0000 1.3640
6 553.0000 0.9450
7 481.0000 1.3400
8 434.0000 1.0100
9 490.0000 1.3350
10 427.0000 1.3810
11 434.0000 1.0100
12 1

Angle Coeffs

1 63.000 120.000
2 85.000 120.000
3 35.000 120.000
4 70.000 120.000
5 80.000 120.400
6 35.000 113.000
7 80.000 121.000
8 70.000 120.000
9 35.000 116.000
10 43.600 106.400
11 70.000 115.500
12 50.000 121.900
13 35.000 119.800
14 80.000 122.900
15 70.000 120.000
16 109.47

Dihedral Coeffs

1 0.000 7.250 0.000 0.000
2 0.000 7.250 0.000 0.000
3 0.000 2.100 0.000 0.000
4 0.000 2.100 0.000 0.000
5 4.000 5.000 0.000 0.000
6 0.000 5.500 0.000 0.000
7 0.000 2.133 0.000 0.000
8 0.000 7.250 0.000 0.000
9 0.000 7.250 0.000 0.000
10 0.000 7.250 0.000 0.000
11 2.300 6.089 0.000 0.000
12 0.000 4.900 0.000 0.000
13 0.000 2.100 0.000 0.000
14 0.000 6.089 0.000 0.000
15 0.000 4.900 0.000 0.000
16 0.000 1.100 0.000 0.000
17 0.000 7.250 0.000 0.000
18 0.000 7.250 0.000 0.000
19 0.000 2.100 0.000 0.000

Improper Coeffs

1 2.500 -1 2
2 2.500 -1 2
3 10.500 -1 2
4 2.500 -1 2
5 0.000 -1 2
6 10.500 -1 2
7 2.500 -1 2
8 2.500 -1 2
9 2.500 -1 2
10 10.500 -1 2

Atoms

1 0 6 -0.215666 -1.323 -0.529 -0.315
2 0 6 0.896968 0.088 -1.01 -0.467
3 0 1 -0.588581 0.3 -2.114 -0.959
4 0 6 -0.084873 -2.358 -1.466 -0.11
5 0 6 -0.032941 -3.696 -1.041 0.036
6 0 6 0.774303 -4.783 -2.046 0.263
7 0 1 -0.584183 -4.528 -3.243 0.332
8 0 2 -0.679506 -6.075 -1.654 0.398
9 0 6 -0.157964 -3.997 0.336 -0.034
10 0 6 -0.032941 -2.975 1.284 -0.256
11 0 6 0.774303 -3.309 2.742 -0.342
12 0 1 -0.584183 -4.467 3.13 -0.233
13 0 2 -0.679506 -2.336 3.667 -0.539
14 0 6 -0.084873 -1.641 0.845 -0.403
15 0 5 -0.790696 1.035 -0.188 0.007
16 0 6 0.538185 2.425 -0.297 -0.005
17 0 6 -0.576595 3.163 0.61 0.79
18 0 6 0.534749 4.573 0.568 0.818
19 0 6 -0.41149 5.261 -0.387 0.049
20 0 6 -0.053464 4.537 -1.289 -0.753
21 0 6 -0.391121 3.13 -1.242 -0.785
22 0 4 -0.910166 5.261 1.432 1.575
23 0 9 0.370212 6.236 1.601 1.377
24 0 9 0.370212 4.827 2.292 1.873
25 0 7 0.192249 6.339 -0.445 0.065
26 0 7 0.154167 5.061 -2.023 -1.347
27 0 7 0.210063 2.614 -1.946 -1.42
28 0 9 0.354813 0.672 0.602 0.508
29 0 7 0.158939 -2.119 -2.521 -0.063
30 0 9 0.475032 -6.601 -2.427 0.529
31 0 7 0.195304 -5.02 0.671 0.075
32 0 9 0.475032 -2.748 4.516 -0.571
33 0 7 0.158939 -0.864 1.568 -0.605
34 0 7 0.225276 2.646 1.339 1.394

Bonds

1 3 2 1
2 4 3 2
3 1 4 1
4 1 5 4
5 3 6 5
6 4 7 6
7 5 8 6
8 1 9 5
9 1 10 9
10 3 11 10
11 4 12 11
12 5 13 11
13 1 14 10
14 9 15 2
15 10 16 15
16 1 17 16
17 1 18 17
18 1 19 18
19 1 20 19
20 1 21 20
21 7 22 18
22 8 23 22
23 8 24 22
24 2 25 19
25 2 26 20
26 2 27 21
27 11 28 15
28 2 29 4
29 6 30 8
30 2 31 9
31 6 32 13
32 2 33 14
33 2 34 17
34 1 14 1
35 1 21 16

Angles

1 5 3 2 1
2 2 4 1 2
3 1 5 4 1
4 2 6 5 4
5 5 7 6 5
6 4 8 6 5
7 1 9 5 4
8 1 10 9 5
9 2 11 10 9
10 5 12 11 10
11 4 13 11 10
12 1 14 10 9
13 11 15 2 1
14 12 16 15 2
15 15 17 16 15
16 1 18 17 16
17 1 19 18 17
18 1 20 19 18
19 1 21 20 19
20 8 22 18 17
21 9 23 22 18
22 9 24 22 18
23 3 25 19 18
24 3 26 20 19
25 3 27 21 20
26 13 28 15 2
27 3 29 4 1
28 6 30 8 6
29 3 31 9 5
30 6 32 13 11
31 3 33 14 10
32 3 34 17 16
33 2 14 1 2
34 14 15 2 3
35 1 14 1 4
36 3 29 4 5
37 2 9 5 6
38 7 8 6 7
39 3 31 9 10
40 2 14 10 11
41 7 13 11 12
42 13 28 15 16
43 1 21 16 17
44 3 34 17 18
45 8 22 18 19
46 3 25 19 20
47 3 26 20 21
48 15 15 16 21
49 10 24 22 23
50 3 16 21 27
51 3 1 14 33
52 1 10 14 1
53 1 20 21 16

Dihedrals

1 4 4 1 2 3
2 1 5 4 1 2
3 1 6 5 4 1
4 4 7 6 5 4
5 3 8 6 5 4
6 1 9 5 4 1
7 1 10 9 5 4
8 1 11 10 9 5
9 4 12 11 10 9
10 3 13 11 10 9
11 1 14 10 9 5
12 16 15 2 1 4
13 11 16 15 2 1
14 13 17 16 15 2
15 17 18 17 16 15
16 1 19 18 17 16
17 1 20 19 18 17
18 1 21 20 19 18
19 8 22 18 17 16
20 7 23 22 18 17
21 7 24 22 18 17
22 2 25 19 18 17
23 2 26 20 19 18
24 2 27 21 20 19
25 12 28 15 2 1
26 2 29 4 1 2
27 5 30 8 6 5
28 2 31 9 5 4
29 5 32 13 11 10
30 2 33 14 10 9
31 18 34 17 16 15
32 1 10 14 1 2
33 2 33 14 1 2
34 4 14 1 2 3
35 14 16 15 2 3
36 15 28 15 2 3
37 1 10 14 1 4
38 2 33 14 1 4
39 1 14 1 4 5
40 2 29 4 5 6
41 1 10 9 5 6
42 2 31 9 5 6
43 4 9 5 6 7
44 6 30 8 6 7
45 3 9 5 6 8
46 2 29 4 5 9
47 2 31 9 10 11
48 1 1 14 10 11
49 2 33 14 10 11
50 4 14 10 11 12
51 6 32 13 11 12
52 3 14 10 11 13
53 2 31 9 10 14
54 16 15 2 1 14
55 2 29 4 1 14
56 19 28 15 16 17
57 1 20 21 16 17
58 2 27 21 16 17
59 1 21 16 17 18
60 2 34 17 18 19
61 7 23 22 18 19
62 7 24 22 18 19
63 8 22 18 19 20
64 2 25 19 20 21
65 13 2 15 16 21
66 19 28 15 16 21
67 2 34 17 16 21
68 9 34 17 18 22
69 9 25 19 18 22
70 10 26 20 19 25
71 2 16 21 20 26
72 10 27 21 20 26
73 18 15 16 21 27
74 1 9 10 14 1
75 1 19 20 21 16
76 17 15 16 21 20

Impropers

1 2 2 1 4 14
2 6 1 2 3 15
3 1 1 4 5 29
4 2 4 5 6 9
5 3 5 6 7 8
6 1 5 9 10 31
7 2 9 10 11 14
8 3 10 11 12 13
9 1 10 14 1 33
10 7 2 15 16 28
11 8 15 16 17 21
12 1 16 17 18 34
13 4 17 18 19 22
14 1 18 19 20 25
15 1 19 20 21 26
16 1 20 21 16 27
17 5 18 22 23 24
