# Supplementary material for: Smart Reaction Templating: A Graph-Based Method for Automated Molecular Dynamics Input Generation
Source: J Chem Inf Model. 2025 Jun 6;65(12):6038–47. doi: 10.1021/acs.jcim.5c00445 (PMC12199293; doi:10.1021/acs.jcim.5c00445)
Supplement: Supplementary file 1 [file ci5c00445_si_001.zip › polycondensation_water/system/map/link1+spce_init_cost_matrix.dat]

-0.098039 -0.059896 -1.000000 -0.000000 -0.000000
-0.039216 -0.200436 -0.000000 -0.962963 -0.962963
-0.213992 -0.084656 -0.166667 -0.000000 -0.000000
-0.059524 -0.243386 -0.000000 -0.722222 -0.722222
-0.059524 -0.243386 -0.000000 -0.722222 -0.722222
