# Supplementary material for: Smart Reaction Templating: A Graph-Based Method for Automated Molecular Dynamics Input Generation
Source: J Chem Inf Model. 2025 Jun 6;65(12):6038–47. doi: 10.1021/acs.jcim.5c00445 (PMC12199293; doi:10.1021/acs.jcim.5c00445)
Supplement: Supplementary file 1 [file ci5c00445_si_001.zip › polycondensation_water/system/map/link1+spce_lap_align.dat]

set reac0 { 1 2 3 4 5 6 8 9 10 11 12 13 14 15 16 17 19 20 21 7 18 }
set reac1 { 1 2 3 4 5 6 8 9 10 11 12 13 16 7 14 15 }
set prod0 { 9 10 14 1 2 3 4 5 6 7 8 11 13 12 32 33 29 30 31 17 18 19 20 21 16 22 23 24 25 26 27 34 15 28 }
set prod1 { 1 2 3 }
