# Supplementary material for: Smart Reaction Templating: A Graph-Based Method for Automated Molecular Dynamics Input Generation
Source: J Chem Inf Model. 2025 Jun 6;65(12):6038–47. doi: 10.1021/acs.jcim.5c00445 (PMC12199293; doi:10.1021/acs.jcim.5c00445)
Supplement: Supplementary file 1 [file ci5c00445_si_001.zip › polycondensation_water/system/mol/MPD.mol]

MPD.mol molecule file

16 atoms
16 bonds
24 angles
32 dihedrals
8 impropers

Coords

1 0.051 -0.899 0.342
2 1.237 -0.152 0.182
3 1.172 1.183 -0.257
4 -0.077 1.767 -0.546
5 -1.262 1.021 -0.392
6 -1.199 -0.311 0.058
7 -2.328 -1.015 0.215
8 2.426 -0.709 0.444
9 3.252 -0.307 0.028
10 2.504 -1.715 0.424
11 2.068 1.773 -0.377
12 -0.127 2.79 -0.887
13 -2.21 1.484 -0.624
14 -3.197 -0.517 0.332
15 -2.319 -1.81 0.835
16 0.1 -1.922 0.683

Types

1 6
2 6
3 6
4 6
5 6
6 6
7 4
8 4
9 9
10 9
11 7
12 7
13 7
14 9
15 9
16 7

Charges

1 -0.558261
2 0.549665
3 -0.421527
4 -0.056538
5 -0.421527
6 0.549665
7 -0.96668
8 -0.96668
9 0.388649
10 0.388649
11 0.183348
12 0.151539
13 0.183348
14 0.388649
15 0.388649
16 0.219055

Bonds

1 1 2 1
2 1 3 2
3 1 4 3
4 1 5 4
5 1 6 5
6 7 7 6
7 7 8 2
8 8 9 8
9 8 10 8
10 2 11 3
11 2 12 4
12 2 13 5
13 8 14 7
14 8 15 7
15 2 16 1
16 1 6 1

Angles

1 1 3 2 1
2 1 4 3 2
3 1 5 4 3
4 1 6 5 4
5 8 7 6 5
6 8 8 2 1
7 9 9 8 2
8 9 10 8 2
9 3 11 3 2
10 3 12 4 3
11 3 13 5 4
12 9 14 7 6
13 9 15 7 6
14 3 16 1 2
15 1 6 1 2
16 8 8 2 3
17 3 11 3 4
18 3 12 4 5
19 3 13 5 6
20 3 16 1 6
21 8 1 6 7
22 10 10 8 9
23 10 15 7 14
24 1 5 6 1

Dihedrals

1 1 4 3 2 1
2 1 5 4 3 2
3 1 6 5 4 3
4 8 7 6 5 4
5 8 8 2 1 6
6 7 9 8 2 1
7 7 10 8 2 1
8 2 11 3 2 1
9 2 12 4 3 2
10 2 13 5 4 3
11 7 14 7 6 5
12 7 15 7 6 5
13 2 16 1 2 3
14 1 5 6 1 2
15 8 7 6 1 2
16 1 6 1 2 3
17 7 9 8 2 3
18 7 10 8 2 3
19 8 8 2 3 4
20 2 11 3 4 5
21 2 12 4 5 6
22 9 13 5 6 7
23 9 16 1 6 7
24 9 16 1 2 8
25 9 11 3 2 8
26 10 12 4 3 11
27 10 13 5 4 12
28 2 1 6 5 13
29 7 1 6 7 14
30 7 1 6 7 15
31 2 5 6 1 16
32 1 4 5 6 1

Impropers

1 1 2 1 6 16
2 4 1 2 3 8
3 1 2 3 4 11
4 1 3 4 5 12
5 1 4 5 6 13
6 4 5 6 1 7
7 5 6 7 14 15
8 5 2 8 9 10
