# Supplementary material for: Smart Reaction Templating: A Graph-Based Method for Automated Molecular Dynamics Input Generation
Source: J Chem Inf Model. 2025 Jun 6;65(12):6038–47. doi: 10.1021/acs.jcim.5c00445 (PMC12199293; doi:10.1021/acs.jcim.5c00445)
Supplement: Supplementary file 1 [file ci5c00445_si_001.zip › polycondensation_water/system/mol/TMC.mol]

TMC.mol molecule file

21 atoms
21 bonds
30 angles
42 dihedrals
9 impropers

Coords

1 0.953 1.024 0.099
2 1.368 -0.325 0.094
3 0.398 -1.349 0.139
4 -0.977 -1.034 0.188
5 -1.998 -2.129 0.235
6 -1.656 -3.307 0.231
7 -3.323 -1.844 0.282
8 -1.379 0.319 0.192
9 -0.419 1.353 0.148
10 -0.857 2.785 0.153
11 -2.047 3.078 0.195
12 0.053 3.791 0.111
13 2.826 -0.662 0.042
14 3.242 -1.954 0.036
15 3.674 0.223 0.003
16 4.186 -1.957 0.001
17 0.706 -2.387 0.135
18 -3.797 -2.66 0.306
19 -2.431 0.571 0.23
20 -0.417 4.61 0.122
21 1.697 1.809 0.065

Types

1 6
2 6
3 6
4 6
5 6
6 1
7 2
8 6
9 6
10 6
11 1
12 2
13 6
14 2
15 1
16 9
17 7
18 9
19 7
20 9
21 7

Charges

1 -0.15059
2 -0.031873
3 -0.15059
4 -0.031873
5 0.77137
6 -0.592965
7 -0.651132
8 -0.15059
9 -0.031873
10 0.77137
11 -0.592965
12 -0.651132
13 0.77137
14 -0.651132
15 -0.592965
16 0.465706
17 0.189485
18 0.465706
19 0.189485
20 0.465706
21 0.189485

Bonds

1 1 2 1
2 1 3 2
3 1 4 3
4 3 5 4
5 4 6 5
6 5 7 5
7 1 8 4
8 1 9 8
9 3 10 9
10 4 11 10
11 5 12 10
12 3 13 2
13 5 14 13
14 4 15 13
15 6 16 14
16 2 17 3
17 6 18 7
18 2 19 8
19 6 20 12
20 2 21 1
21 1 9 1

Angles

1 1 3 2 1
2 1 4 3 2
3 2 5 4 3
4 5 6 5 4
5 4 7 5 4
6 1 8 4 3
7 1 9 8 4
8 2 10 9 8
9 5 11 10 9
10 4 12 10 9
11 2 13 2 1
12 4 14 13 2
13 5 15 13 2
14 6 16 14 13
15 3 17 3 2
16 6 18 7 5
17 3 19 8 4
18 6 20 12 10
19 3 21 1 2
20 1 9 1 2
21 2 13 2 3
22 3 17 3 4
23 2 8 4 5
24 7 7 5 6
25 3 19 8 9
26 3 21 1 9
27 2 1 9 10
28 7 12 10 11
29 7 15 13 14
30 1 8 9 1

Dihedrals

1 1 4 3 2 1
2 1 5 4 3 2
3 4 6 5 4 3
4 3 7 5 4 3
5 1 8 4 3 2
6 1 9 8 4 3
7 1 10 9 8 4
8 4 11 10 9 8
9 3 12 10 9 8
10 1 13 2 1 9
11 3 14 13 2 1
12 4 15 13 2 1
13 5 16 14 13 2
14 2 17 3 2 1
15 5 18 7 5 4
16 2 19 8 4 3
17 5 20 12 10 9
18 2 21 1 2 3
19 1 8 9 1 2
20 1 10 9 1 2
21 1 9 1 2 3
22 3 14 13 2 3
23 4 15 13 2 3
24 1 13 2 3 4
25 2 17 3 4 5
26 1 9 8 4 5
27 2 19 8 4 5
28 4 8 4 5 6
29 6 18 7 5 6
30 3 8 4 5 7
31 2 17 3 4 8
32 2 19 8 9 10
33 2 21 1 9 10
34 4 1 9 10 11
35 6 20 12 10 11
36 3 1 9 10 12
37 2 21 1 2 13
38 2 17 3 2 13
39 6 16 14 13 15
40 2 1 9 8 19
41 2 8 9 1 21
42 1 4 8 9 1

Impropers

1 1 2 1 9 21
2 2 1 2 3 13
3 1 2 3 4 17
4 2 3 4 5 8
5 3 4 5 6 7
6 1 4 8 9 19
7 2 8 9 1 10
8 3 9 10 11 12
9 3 2 13 14 15
