# Supplementary material for: Smart Reaction Templating: A Graph-Based Method for Automated Molecular Dynamics Input Generation
Source: J Chem Inf Model. 2025 Jun 6;65(12):6038–47. doi: 10.1021/acs.jcim.5c00445 (PMC12199293; doi:10.1021/acs.jcim.5c00445)
Supplement: Supplementary file 1 [file ci5c00445_si_001.zip › polycondensation_water/system/mol/link1+spce_prod.mol]

link1+spce.mol molecule file

27 atoms
27 bonds
39 angles
52 dihedrals
12 impropers

Coords

  1 -1.323 -0.529 -0.315
  2  0.088 -1.010 -0.467
  3  0.300 -2.114 -0.959
  4 -2.358 -1.466 -0.110
  5 -3.696 -1.041  0.036
  6 -4.783 -2.046  0.263
  7 -3.997  0.336 -0.034
  8 -2.975  1.284 -0.256
  9 -3.309  2.742 -0.342
 10 -1.641  0.845 -0.403
 11  1.035 -0.188  0.007
 12  2.425 -0.297 -0.005
 13  3.163  0.610  0.790
 14  4.573  0.568  0.818
 15  5.261 -0.387  0.049
 16  4.537 -1.289 -0.753
 17  3.130 -1.242 -0.785
 18  5.261  1.432  1.575
 19  5.061 -2.023 -1.347
 20  2.614 -1.946 -1.420
 21  0.672  0.602  0.508
 22 -2.119 -2.521 -0.063
 23 -0.864  1.568 -0.605
 24  2.646  1.339  1.394
 25  0.281 -0.194 -0.178
 26 -0.200 -0.500  0.643
 27 -0.080  0.694 -0.465

Types

  1   6
  2   6
  3   1
  4   6
  5   6
  6   6
  7   6
  8   6
  9   6
 10   6
 11   5
 12   6
 13   6
 14   6
 15   6
 16   6
 17   6
 18   4
 19   7
 20   7
 21   9
 22   7
 23   7
 24   7
 25   3
 26   8
 27   8

Charges

  1 -0.215666
  2  0.896968
  3 -0.588581
  4 -0.084873
  5 -0.032941
  6  0.774303
  7 -0.157964
  8 -0.032941
  9  0.774303
 10 -0.084873
 11 -0.790696
 12  0.538185
 13 -0.576595
 14  0.534749
 15 -0.411490
 16 -0.053464
 17 -0.391121
 18 -0.910166
 19  0.154167
 20  0.210063
 21  0.354813
 22  0.158939
 23  0.158939
 24  0.225276
 25 -0.847600
 26  0.423800
 27  0.423800

Bonds

1 3 2 1
2 4 3 2
3 1 4 1
4 1 5 4
5 3 6 5
6 1 7 5
7 1 8 7
8 3 9 8
9 1 10 8
10 9 11 2
11 10 12 11
12 1 13 12
13 1 14 13
14 1 15 14
15 1 16 15
16 1 17 16
17 7 18 14
18 2 19 16
19 2 20 17
20 11 21 11
21 2 22 4
22 2 23 10
23 2 24 13
24 1 10 1
25 1 17 12
26 12 25 26
27 12 25 27

Angles

1 5 3 2 1
2 2 4 1 2
3 1 5 4 1
4 2 6 5 4
5 1 7 5 4
6 1 8 7 5
7 2 9 8 7
8 1 10 8 7
9 11 11 2 1
10 12 12 11 2
11 15 13 12 11
12 1 14 13 12
13 1 15 14 13
14 1 16 15 14
15 1 17 16 15
16 8 18 14 13
17 3 19 16 15
18 3 20 17 16
19 13 21 11 2
20 3 22 4 1
21 3 23 10 8
22 3 24 13 12
23 2 10 1 2
24 14 11 2 3
25 1 10 1 4
26 3 22 4 5
27 2 7 5 6
28 2 10 8 9
29 13 21 11 12
30 1 17 12 13
31 3 24 13 14
32 8 18 14 15
33 3 19 16 17
34 15 11 12 17
35 3 12 17 20
36 3 1 10 23
37 1 8 10 1
38 1 16 17 12
39 16 26 25 27

Dihedrals

1 4 4 1 2 3
2 1 5 4 1 2
3 1 6 5 4 1
4 1 7 5 4 1
5 1 8 7 5 4
6 1 9 8 7 5
7 1 10 8 7 5
8 16 11 2 1 4
9 11 12 11 2 1
10 13 13 12 11 2
11 17 14 13 12 11
12 1 15 14 13 12
13 1 16 15 14 13
14 1 17 16 15 14
15 8 18 14 13 12
16 2 19 16 15 14
17 2 20 17 16 15
18 12 21 11 2 1
19 2 22 4 1 2
20 2 23 10 8 7
21 18 24 13 12 11
22 1 8 10 1 2
23 2 23 10 1 2
24 4 10 1 2 3
25 14 12 11 2 3
26 15 21 11 2 3
27 1 8 10 1 4
28 2 23 10 1 4
29 1 10 1 4 5
30 2 22 4 5 6
31 1 8 7 5 6
32 2 22 4 5 7
33 1 1 10 8 9
34 2 23 10 8 9
35 16 11 2 1 10
36 2 22 4 1 10
37 19 21 11 12 13
38 1 16 17 12 13
39 2 20 17 12 13
40 1 17 12 13 14
41 2 24 13 14 15
42 8 18 14 15 16
43 13 2 11 12 17
44 19 21 11 12 17
45 2 24 13 12 17
46 9 24 13 14 18
47 2 12 17 16 19
48 10 20 17 16 19
49 18 11 12 17 20
50 1 7 8 10 1
51 1 15 16 17 12
52 17 11 12 17 16

Impropers

1 2 2 1 4 10
2 6 1 2 3 11
3 1 1 4 5 22
4 2 4 5 6 7
5 2 7 8 9 10
6 1 8 10 1 23
7 7 2 11 12 21
8 8 11 12 13 17
9 1 12 13 14 24
10 4 13 14 15 18
11 1 15 16 17 19
12 1 16 17 12 20
