# Supplementary material for: Smart Reaction Templating: A Graph-Based Method for Automated Molecular Dynamics Input Generation
Source: J Chem Inf Model. 2025 Jun 6;65(12):6038–47. doi: 10.1021/acs.jcim.5c00445 (PMC12199293; doi:10.1021/acs.jcim.5c00445)
Supplement: Supplementary file 1 [file ci5c00445_si_001.zip › polycondensation_water/system/mol/link1+spce_reac.mol]

TMC+MPD.mol molecule file

27 atoms
27 bonds
39 angles
50 dihedrals
12 impropers

Coords

  1 -0.977 -1.034  0.188
  2 -1.998 -2.129  0.235
  3 -1.656 -3.307  0.231
  4 -1.379  0.319  0.192
  5 -0.419  1.353  0.148
  6 -0.857  2.785  0.153
  7  0.953  1.024  0.099
  8  1.368 -0.325  0.094
  9  2.826 -0.662  0.042
 10  0.398 -1.349  0.139
 11 -2.328 -1.015  0.215
 12 -1.199 -0.311  0.058
 13  0.051 -0.899  0.342
 14  1.237 -0.152  0.182
 15  1.172  1.183 -0.257
 16 -0.077  1.767 -0.546
 17 -1.262  1.021 -0.392
 18  2.426 -0.709  0.444
 19 -0.127  2.790 -0.887
 20 -2.210  1.484 -0.624
 21 -2.319 -1.810  0.835
 22 -2.431  0.571  0.230
 23  0.706 -2.387  0.135
 24  0.100 -1.922  0.683
 25 -3.323 -1.844  0.282
 26 -3.797 -2.660  0.306
 27 -3.197 -0.517  0.332

Types

  1   6
  2   6
  3   1
  4   6
  5   6
  6   6
  7   6
  8   6
  9   6
 10   6
 11   4
 12   6
 13   6
 14   6
 15   6
 16   6
 17   6
 18   4
 19   7
 20   7
 21   9
 22   7
 23   7
 24   7
 25   2
 26   9
 27   9

Charges

  1 -0.031873
  2  0.771370
  3 -0.592965
  4 -0.150590
  5 -0.031873
  6  0.771370
  7 -0.150590
  8 -0.031873
  9  0.771370
 10 -0.150590
 11 -0.966680
 12  0.549665
 13 -0.558261
 14  0.549665
 15 -0.421527
 16 -0.056538
 17 -0.421527
 18 -0.966680
 19  0.151539
 20  0.183348
 21  0.388649
 22  0.189485
 23  0.189485
 24  0.219055
 25 -0.651132
 26  0.465706
 27  0.388649

Bonds

1 1 8 7
2 1 10 8
3 1 1 10
4 3 2 1
5 4 3 2
6 5 25 2
7 1 4 1
8 1 5 4
9 3 6 5
10 3 9 8
11 2 23 10
12 6 26 25
13 2 22 4
14 1 5 7
15 1 14 13
16 1 15 14
17 1 16 15
18 1 17 16
19 1 12 17
20 7 11 12
21 7 18 14
22 2 19 16
23 2 20 17
24 8 27 11
25 8 21 11
26 2 24 13
27 1 12 13

Angles

1 1 10 8 7
2 1 1 10 8
3 2 2 1 10
4 5 3 2 1
5 4 25 2 1
6 1 4 1 10
7 1 5 4 1
8 2 6 5 4
9 2 9 8 7
10 3 23 10 8
11 6 26 25 2
12 3 22 4 1
13 1 5 7 8
14 2 9 8 10
15 3 23 10 1
16 2 4 1 2
17 7 25 2 3
18 3 22 4 5
19 2 7 5 6
20 1 4 5 7
21 1 15 14 13
22 1 16 15 14
23 1 17 16 15
24 1 12 17 16
25 8 11 12 17
26 8 18 14 13
27 3 19 16 15
28 3 20 17 16
29 9 27 11 12
30 9 21 11 12
31 3 24 13 14
32 1 12 13 14
33 8 18 14 15
34 3 19 16 17
35 3 20 17 12
36 3 24 13 12
37 8 13 12 11
38 10 21 11 27
39 1 17 12 13

Dihedrals

1 1 1 10 8 7
2 1 2 1 10 8
3 4 3 2 1 10
4 3 25 2 1 10
5 1 4 1 10 8
6 1 5 4 1 10
7 1 6 5 4 1
8 1 9 8 7 5
9 2 23 10 8 7
10 5 26 25 2 1
11 2 22 4 1 10
12 1 4 5 7 8
13 1 6 5 7 8
14 1 5 7 8 10
15 1 9 8 10 1
16 2 23 10 1 2
17 1 5 4 1 2
18 2 22 4 1 2
19 4 4 1 2 3
20 6 26 25 2 3
21 3 4 1 2 25
22 2 23 10 1 4
23 2 22 4 5 6
24 2 23 10 8 9
25 2 7 5 4 22
26 1 1 4 5 7
27 1 16 15 14 13
28 1 17 16 15 14
29 1 12 17 16 15
30 8 11 12 17 16
31 8 18 14 13 12
32 2 19 16 15 14
33 2 20 17 16 15
34 7 27 11 12 17
35 7 21 11 12 17
36 2 24 13 14 15
37 1 17 12 13 14
38 8 11 12 13 14
39 1 12 13 14 15
40 8 18 14 15 16
41 2 19 16 17 12
42 9 20 17 12 11
43 9 24 13 12 11
44 9 24 13 14 18
45 10 20 17 16 19
46 2 13 12 17 20
47 7 13 12 11 27
48 7 13 12 11 21
49 2 17 12 13 24
50 1 16 17 12 13

Impropers

1 2 7 8 10 9
2 1 8 10 1 23
3 2 10 1 2 4
4 3 1 2 3 25
5 1 1 4 5 22
6 2 4 5 7 6
7 1 14 13 12 24
8 4 13 14 15 18
9 1 15 16 17 19
10 1 16 17 12 20
11 4 17 12 13 11
12 5 12 11 27 21
