# Supplementary material for: Smart Reaction Templating: A Graph-Based Method for Automated Molecular Dynamics Input Generation
Source: J Chem Inf Model. 2025 Jun 6;65(12):6038–47. doi: 10.1021/acs.jcim.5c00445 (PMC12199293; doi:10.1021/acs.jcim.5c00445)
Supplement: Supplementary file 1 [file ci5c00445_si_001.zip › polycondensation_water/system/mol/link1.mol]

link1.mol molecule file

34 atoms
35 bonds
53 angles
76 dihedrals
17 impropers

Coords

1 -1.323 -0.529 -0.315
2 0.088 -1.01 -0.467
3 0.3 -2.114 -0.959
4 -2.358 -1.466 -0.11
5 -3.696 -1.041 0.036
6 -4.783 -2.046 0.263
7 -4.528 -3.243 0.332
8 -6.075 -1.654 0.398
9 -3.997 0.336 -0.034
10 -2.975 1.284 -0.256
11 -3.309 2.742 -0.342
12 -4.467 3.13 -0.233
13 -2.336 3.667 -0.539
14 -1.641 0.845 -0.403
15 1.035 -0.188 0.007
16 2.425 -0.297 -0.005
17 3.163 0.61 0.79
18 4.573 0.568 0.818
19 5.261 -0.387 0.049
20 4.537 -1.289 -0.753
21 3.13 -1.242 -0.785
22 5.261 1.432 1.575
23 6.236 1.601 1.377
24 4.827 2.292 1.873
25 6.339 -0.445 0.065
26 5.061 -2.023 -1.347
27 2.614 -1.946 -1.42
28 0.672 0.602 0.508
29 -2.119 -2.521 -0.063
30 -6.601 -2.427 0.529
31 -5.02 0.671 0.075
32 -2.748 4.516 -0.571
33 -0.864 1.568 -0.605
34 2.646 1.339 1.394

Types

1 6
2 6
3 1
4 6
5 6
6 6
7 1
8 2
9 6
10 6
11 6
12 1
13 2
14 6
15 5
16 6
17 6
18 6
19 6
20 6
21 6
22 4
23 9
24 9
25 7
26 7
27 7
28 9
29 7
30 9
31 7
32 9
33 7
34 7

Charges

1 -0.215666
2 0.896968
3 -0.588581
4 -0.084873
5 -0.032941
6 0.774303
7 -0.584183
8 -0.679506
9 -0.157964
10 -0.032941
11 0.774303
12 -0.584183
13 -0.679506
14 -0.084873
15 -0.790696
16 0.538185
17 -0.576595
18 0.534749
19 -0.41149
20 -0.053464
21 -0.391121
22 -0.910166
23 0.370212
24 0.370212
25 0.192249
26 0.154167
27 0.210063
28 0.354813
29 0.158939
30 0.475032
31 0.195304
32 0.475032
33 0.158939
34 0.225276

Bonds

1 3 2 1
2 4 3 2
3 1 4 1
4 1 5 4
5 3 6 5
6 4 7 6
7 5 8 6
8 1 9 5
9 1 10 9
10 3 11 10
11 4 12 11
12 5 13 11
13 1 14 10
14 9 15 2
15 10 16 15
16 1 17 16
17 1 18 17
18 1 19 18
19 1 20 19
20 1 21 20
21 7 22 18
22 8 23 22
23 8 24 22
24 2 25 19
25 2 26 20
26 2 27 21
27 11 28 15
28 2 29 4
29 6 30 8
30 2 31 9
31 6 32 13
32 2 33 14
33 2 34 17
34 1 14 1
35 1 21 16

Angles

1 5 3 2 1
2 2 4 1 2
3 1 5 4 1
4 2 6 5 4
5 5 7 6 5
6 4 8 6 5
7 1 9 5 4
8 1 10 9 5
9 2 11 10 9
10 5 12 11 10
11 4 13 11 10
12 1 14 10 9
13 11 15 2 1
14 12 16 15 2
15 15 17 16 15
16 1 18 17 16
17 1 19 18 17
18 1 20 19 18
19 1 21 20 19
20 8 22 18 17
21 9 23 22 18
22 9 24 22 18
23 3 25 19 18
24 3 26 20 19
25 3 27 21 20
26 13 28 15 2
27 3 29 4 1
28 6 30 8 6
29 3 31 9 5
30 6 32 13 11
31 3 33 14 10
32 3 34 17 16
33 2 14 1 2
34 14 15 2 3
35 1 14 1 4
36 3 29 4 5
37 2 9 5 6
38 7 8 6 7
39 3 31 9 10
40 2 14 10 11
41 7 13 11 12
42 13 28 15 16
43 1 21 16 17
44 3 34 17 18
45 8 22 18 19
46 3 25 19 20
47 3 26 20 21
48 15 15 16 21
49 10 24 22 23
50 3 16 21 27
51 3 1 14 33
52 1 10 14 1
53 1 20 21 16

Dihedrals

1 4 4 1 2 3
2 1 5 4 1 2
3 1 6 5 4 1
4 4 7 6 5 4
5 3 8 6 5 4
6 1 9 5 4 1
7 1 10 9 5 4
8 1 11 10 9 5
9 4 12 11 10 9
10 3 13 11 10 9
11 1 14 10 9 5
12 16 15 2 1 4
13 11 16 15 2 1
14 13 17 16 15 2
15 17 18 17 16 15
16 1 19 18 17 16
17 1 20 19 18 17
18 1 21 20 19 18
19 8 22 18 17 16
20 7 23 22 18 17
21 7 24 22 18 17
22 2 25 19 18 17
23 2 26 20 19 18
24 2 27 21 20 19
25 12 28 15 2 1
26 2 29 4 1 2
27 5 30 8 6 5
28 2 31 9 5 4
29 5 32 13 11 10
30 2 33 14 10 9
31 18 34 17 16 15
32 1 10 14 1 2
33 2 33 14 1 2
34 4 14 1 2 3
35 14 16 15 2 3
36 15 28 15 2 3
37 1 10 14 1 4
38 2 33 14 1 4
39 1 14 1 4 5
40 2 29 4 5 6
41 1 10 9 5 6
42 2 31 9 5 6
43 4 9 5 6 7
44 6 30 8 6 7
45 3 9 5 6 8
46 2 29 4 5 9
47 2 31 9 10 11
48 1 1 14 10 11
49 2 33 14 10 11
50 4 14 10 11 12
51 6 32 13 11 12
52 3 14 10 11 13
53 2 31 9 10 14
54 16 15 2 1 14
55 2 29 4 1 14
56 19 28 15 16 17
57 1 20 21 16 17
58 2 27 21 16 17
59 1 21 16 17 18
60 2 34 17 18 19
61 7 23 22 18 19
62 7 24 22 18 19
63 8 22 18 19 20
64 2 25 19 20 21
65 13 2 15 16 21
66 19 28 15 16 21
67 2 34 17 16 21
68 9 34 17 18 22
69 9 25 19 18 22
70 10 26 20 19 25
71 2 16 21 20 26
72 10 27 21 20 26
73 18 15 16 21 27
74 1 9 10 14 1
75 1 19 20 21 16
76 17 15 16 21 20

Impropers

1 2 2 1 4 14
2 6 1 2 3 15
3 1 1 4 5 29
4 2 4 5 6 9
5 3 5 6 7 8
6 1 5 9 10 31
7 2 9 10 11 14
8 3 10 11 12 13
9 1 10 14 1 33
10 7 2 15 16 28
11 8 15 16 17 21
12 1 16 17 18 34
13 4 17 18 19 22
14 1 18 19 20 25
15 1 19 20 21 26
16 1 20 21 16 27
17 5 18 22 23 24
