# Supplementary material for: Smart Reaction Templating: A Graph-Based Method for Automated Molecular Dynamics Input Generation
Source: J Chem Inf Model. 2025 Jun 6;65(12):6038–47. doi: 10.1021/acs.jcim.5c00445 (PMC12199293; doi:10.1021/acs.jcim.5c00445)
Supplement: Supplementary file 1 [file ci5c00445_si_001.zip › polycondensation_water/system/mol/link1_prod.mol]

link1.mol molecule file

27 atoms
24 bonds
36 angles
48 dihedrals
12 impropers

Coords

  1 -1.323 -0.529 -0.315
  2  0.088 -1.010 -0.467
  3  0.300 -2.114 -0.959
  4 -2.358 -1.466 -0.110
  5 -3.696 -1.041  0.036
  6 -2.975  1.284 -0.256
  7 -1.641  0.845 -0.403
  8  1.035 -0.188  0.007
  9  2.425 -0.297 -0.005
 10  3.163  0.610  0.790
 11  4.573  0.568  0.818
 12  5.261 -0.387  0.049
 13  4.537 -1.289 -0.753
 14  3.130 -1.242 -0.785
 15  5.261  1.432  1.575
 16  6.236  1.601  1.377
 17  4.827  2.292  1.873
 18  6.339 -0.445  0.065
 19  5.061 -2.023 -1.347
 20  2.614 -1.946 -1.420
 21  0.672  0.602  0.508
 22 -2.119 -2.521 -0.063
 23 -0.864  1.568 -0.605
 24  2.646  1.339  1.394
 25 25.000 25.000 25.000
 26 26.000 26.000 26.000
 27 27.000 27.000 27.000

Types

  1   6
  2   6
  3   1
  4   6
  5   6
  6   6
  7   6
  8   5
  9   6
 10   6
 11   6
 12   6
 13   6
 14   6
 15   4
 16   9
 17   9
 18   7
 19   7
 20   7
 21   9
 22   7
 23   7
 24   7
 25   1
 26   1
 27   1

Charges

  1 -0.215666
  2  0.896968
  3 -0.588581
  4 -0.084873
  5 -0.032941
  6 -0.032941
  7 -0.084873
  8 -0.790696
  9  0.538185
 10 -0.576595
 11  0.534749
 12 -0.411490
 13 -0.053464
 14 -0.391121
 15 -0.910166
 16  0.370212
 17  0.370212
 18  0.192249
 19  0.154167
 20  0.210063
 21  0.354813
 22  0.158939
 23  0.158939
 24  0.225276
 25  0.000000
 26  0.000000
 27  0.000000

Bonds

1 3 2 1
2 4 3 2
3 1 4 1
4 1 5 4
5 1 7 6
6 9 8 2
7 10 9 8
8 1 10 9
9 1 11 10
10 1 12 11
11 1 13 12
12 1 14 13
13 7 15 11
14 8 16 15
15 8 17 15
16 2 18 12
17 2 19 13
18 2 20 14
19 11 21 8
20 2 22 4
21 2 23 7
22 2 24 10
23 1 7 1
24 1 14 9

Angles

1 5 3 2 1
2 2 4 1 2
3 1 5 4 1
4 11 8 2 1
5 12 9 8 2
6 15 10 9 8
7 1 11 10 9
8 1 12 11 10
9 1 13 12 11
10 1 14 13 12
11 8 15 11 10
12 9 16 15 11
13 9 17 15 11
14 3 18 12 11
15 3 19 13 12
16 3 20 14 13
17 13 21 8 2
18 3 22 4 1
19 3 23 7 6
20 3 24 10 9
21 2 7 1 2
22 14 8 2 3
23 1 7 1 4
24 3 22 4 5
25 13 21 8 9
26 1 14 9 10
27 3 24 10 11
28 8 15 11 12
29 3 18 12 13
30 3 19 13 14
31 15 8 9 14
32 10 17 15 16
33 3 9 14 20
34 3 1 7 23
35 1 6 7 1
36 1 13 14 9

Dihedrals

1 4 4 1 2 3
2 1 5 4 1 2
3 16 8 2 1 4
4 11 9 8 2 1
5 13 10 9 8 2
6 17 11 10 9 8
7 1 12 11 10 9
8 1 13 12 11 10
9 1 14 13 12 11
10 8 15 11 10 9
11 7 16 15 11 10
12 7 17 15 11 10
13 2 18 12 11 10
14 2 19 13 12 11
15 2 20 14 13 12
16 12 21 8 2 1
17 2 22 4 1 2
18 18 24 10 9 8
19 1 6 7 1 2
20 2 23 7 1 2
21 4 7 1 2 3
22 14 9 8 2 3
23 15 21 8 2 3
24 1 6 7 1 4
25 2 23 7 1 4
26 1 7 1 4 5
27 16 8 2 1 7
28 2 22 4 1 7
29 19 21 8 9 10
30 1 13 14 9 10
31 2 20 14 9 10
32 1 14 9 10 11
33 2 24 10 11 12
34 7 16 15 11 12
35 7 17 15 11 12
36 8 15 11 12 13
37 2 18 12 13 14
38 13 2 8 9 14
39 19 21 8 9 14
40 2 24 10 9 14
41 9 24 10 11 15
42 9 18 12 11 15
43 10 19 13 12 18
44 2 9 14 13 19
45 10 20 14 13 19
46 18 8 9 14 20
47 1 12 13 14 9
48 17 8 9 14 13

Impropers

1 2 2 1 4 7
2 6 1 2 3 8
3 1 1 4 5 22
4 1 6 7 1 23
5 7 2 8 9 21
6 8 8 9 10 14
7 1 9 10 11 24
8 4 10 11 12 15
9 1 11 12 13 18
10 1 12 13 14 19
11 1 13 14 9 20
12 5 11 15 16 17
