# Supplementary material for: Smart Reaction Templating: A Graph-Based Method for Automated Molecular Dynamics Input Generation
Source: J Chem Inf Model. 2025 Jun 6;65(12):6038–47. doi: 10.1021/acs.jcim.5c00445 (PMC12199293; doi:10.1021/acs.jcim.5c00445)
Supplement: Supplementary file 1 [file ci5c00445_si_001.zip › polycondensation_water/system/mol/link1_reac.mol]

TMC+MPD.mol molecule file

27 atoms
26 bonds
37 angles
46 dihedrals
12 impropers

Coords

  1 -0.977 -1.034  0.188
  2 -1.998 -2.129  0.235
  3 -1.656 -3.307  0.231
  4 -1.379  0.319  0.192
  5 -0.419  1.353  0.148
  6  1.368 -0.325  0.094
  7  0.398 -1.349  0.139
  8 -3.323 -1.844  0.282
  9 -1.199 -0.311  0.058
 10  0.051 -0.899  0.342
 11  1.237 -0.152  0.182
 12  1.172  1.183 -0.257
 13 -0.077  1.767 -0.546
 14 -1.262  1.021 -0.392
 15  2.426 -0.709  0.444
 16  3.252 -0.307  0.028
 17  2.504 -1.715  0.424
 18  2.068  1.773 -0.377
 19 -0.127  2.790 -0.887
 20 -2.210  1.484 -0.624
 21 -3.797 -2.660  0.306
 22 -2.431  0.571  0.230
 23  0.706 -2.387  0.135
 24  0.100 -1.922  0.683
 25 -2.328 -1.015  0.215
 26 -3.197 -0.517  0.332
 27 -2.319 -1.810  0.835

Types

  1   6
  2   6
  3   1
  4   6
  5   6
  6   6
  7   6
  8   2
  9   6
 10   6
 11   6
 12   6
 13   6
 14   6
 15   4
 16   9
 17   9
 18   7
 19   7
 20   7
 21   9
 22   7
 23   7
 24   7
 25   4
 26   9
 27   9

Charges

  1 -0.031873
  2  0.771370
  3 -0.592965
  4 -0.150590
  5 -0.031873
  6 -0.031873
  7 -0.150590
  8 -0.651132
  9  0.549665
 10 -0.558261
 11  0.549665
 12 -0.421527
 13 -0.056538
 14 -0.421527
 15 -0.966680
 16  0.388649
 17  0.388649
 18  0.183348
 19  0.151539
 20  0.183348
 21  0.465706
 22  0.189485
 23  0.189485
 24  0.219055
 25 -0.966680
 26  0.388649
 27  0.388649

Bonds

1 1 7 6
2 1 1 7
3 3 2 1
4 4 3 2
5 5 8 2
6 1 4 1
7 1 5 4
8 2 23 7
9 6 21 8
10 2 22 4
11 1 11 10
12 1 12 11
13 1 13 12
14 1 14 13
15 1 9 14
16 7 25 9
17 7 15 11
18 8 16 15
19 8 17 15
20 2 18 12
21 2 19 13
22 2 20 14
23 8 26 25
24 8 27 25
25 2 24 10
26 1 9 10

Angles

1 1 1 7 6
2 2 2 1 7
3 5 3 2 1
4 4 8 2 1
5 1 4 1 7
6 1 5 4 1
7 3 23 7 6
8 6 21 8 2
9 3 22 4 1
10 3 23 7 1
11 2 4 1 2
12 7 8 2 3
13 3 22 4 5
14 1 12 11 10
15 1 13 12 11
16 1 14 13 12
17 1 9 14 13
18 8 25 9 14
19 8 15 11 10
20 9 16 15 11
21 9 17 15 11
22 3 18 12 11
23 3 19 13 12
24 3 20 14 13
25 9 26 25 9
26 9 27 25 9
27 3 24 10 11
28 1 9 10 11
29 8 15 11 12
30 3 18 12 13
31 3 19 13 14
32 3 20 14 9
33 3 24 10 9
34 8 10 9 25
35 10 17 15 16
36 10 27 25 26
37 1 14 9 10

Dihedrals

1 1 2 1 7 6
2 4 3 2 1 7
3 3 8 2 1 7
4 1 4 1 7 6
5 1 5 4 1 7
6 5 21 8 2 1
7 2 22 4 1 7
8 2 23 7 1 2
9 1 5 4 1 2
10 2 22 4 1 2
11 4 4 1 2 3
12 6 21 8 2 3
13 3 4 1 2 8
14 2 23 7 1 4
15 1 13 12 11 10
16 1 14 13 12 11
17 1 9 14 13 12
18 8 25 9 14 13
19 8 15 11 10 9
20 7 16 15 11 10
21 7 17 15 11 10
22 2 18 12 11 10
23 2 19 13 12 11
24 2 20 14 13 12
25 7 26 25 9 14
26 7 27 25 9 14
27 2 24 10 11 12
28 1 14 9 10 11
29 8 25 9 10 11
30 1 9 10 11 12
31 7 16 15 11 12
32 7 17 15 11 12
33 8 15 11 12 13
34 2 18 12 13 14
35 2 19 13 14 9
36 9 20 14 9 25
37 9 24 10 9 25
38 9 24 10 11 15
39 9 18 12 11 15
40 10 19 13 12 18
41 10 20 14 13 19
42 2 10 9 14 20
43 7 10 9 25 26
44 7 10 9 25 27
45 2 14 9 10 24
46 1 13 14 9 10

Impropers

1 1 6 7 1 23
2 2 7 1 2 4
3 3 1 2 3 8
4 1 1 4 5 22
5 1 11 10 9 24
6 4 10 11 12 15
7 1 11 12 13 18
8 1 12 13 14 19
9 1 13 14 9 20
10 4 14 9 10 25
11 5 9 25 26 27
12 5 11 15 16 17
