# Supplementary material for: Smart Reaction Templating: A Graph-Based Method for Automated Molecular Dynamics Input Generation
Source: J Chem Inf Model. 2025 Jun 6;65(12):6038–47. doi: 10.1021/acs.jcim.5c00445 (PMC12199293; doi:10.1021/acs.jcim.5c00445)
Supplement: Supplementary file 1 [file ci5c00445_si_001.zip › polycondensation_water/system/mol/spce.mol]

spce.mol molecule file

3 atoms
2 bonds
1 angles

Coords

1 0.28086720785792463 -0.19361846274512953 -0.17826565703676833
2 -0.20044224380516998 -0.500138777078481 0.6429450335541147
3 -0.0804249640527547 0.6937572398236106 -0.4646793765173463

Types

1 3
2 8
3 8

Charges

1 -0.8476
2 0.4238
3 0.4238

Bonds

1 12 1 2
2 12 1 3

Angles

1 16 2 1 3
